# Supplementary material for: Heterochromatic siRNAs and DDM1 Independently Silence Aberrant 5S rDNA Transcripts in Arabidopsis
Source: PLoS One. 2009 Jun 16;4(6):e5932. doi: 10.1371/journal.pone.0005932 (PMC2691480; doi:10.1371/journal.pone.0005932)
Supplement: Table S2 — Small RNA distribution tables used for map generation [MS Excel] (0.13 MB XLS) [file pone.0005932.s007.xls]

## Sheet: small_RNA_map_leaves
bins	Forward strand matches						Reverse strand matches
[bp] of repeat	20 nt	21 nt	22 nt	23 nt	24 nt	25 nt	20 nt	21 nt	22 nt	23 nt	24 nt	25 nt																	Size	Reads	Fraction of total
0	0	0	1	54	147	1	0	0	0	0	0	0																Forward	20	301	0.134315	20-21 nt
10	0	0	0	3	5	0	0	-2	0	-26	-60	-2																	21	138	0.0615797	0.195895
20	0	0	0	2	4	0	-2	-6	-8	-63	-178	-5																	22	140	0.0624721
30	0	0	0	0	0	0	-2	-5	-2	-16	-238	-5																	23	382	0.17046	23-24 nt
40	0	0	0	0	0	0	0	0	0	0	0	0																	24	1171	0.522535	0.692994
50	0	0	0	0	0	1	0	0	0	0	0	0																	25	109	0.048639
60	0	0	0	1	4	0	0	0	0	-3	-3	0																		2241	1
70	0	0	0	0	7	0	0	-2	0	-3	-9	0
80	0	0	0	13	10	0	0	0	0	-10	-10	0																Reverse	20	9	0.00633357	20-21 nt
90	0	1	5	9	146	0	0	0	0	0	-2	0																	21	54	0.0380014	0.044335
100	0	5	0	2	27	2	0	0	0	-2	-1	0																	22	49	0.0344828
110	0	0	1	4	1	0	0	0	0	0	-2	0																	23	309	0.217452	23-24 nt
120	0	0	0	0	0	0	-1	0	0	0	-3	0																	24	976	0.68684	0.904293
130	0	0	0	0	1	0	0	0	0	-7	-2	0																	25	24	0.0168895
140	0	0	0	0	0	0	0	0	0	0	-1	0																		1421	1
150	0	0	0	4	21	0	0	0	0	-1	0	0
160	0	0	0	3	0	0	0	0	0	0	0	0																	Total both strands	3662
170	1	1	1	11	16	0	0	0	-1	0	-3	0
180	0	1	0	5	19	0	0	0	-1	0	-4	0
190	3	0	3	3	5	0	0	0	0	0	-12	0	*
200	0	0	0	0	2	0	0	-6	-1	-4	-3	0	*
210	0	0	1	2	3	0	-2	-7	-1	-11	-19	0	*
220	0	0	1	0	6	2	0	-2	-2	-5	-6	0	*
230	0	0	2	7	22	0	0	0	0	-5	-7	-2	*
240	3	5	3	21	27	2	0	-1	0	-2	-5	0	*
250	2	4	4	12	22	3	0	0	0	0	0	0	*
260	0	10	7	24	248	5	0	0	0	0	0	-1	*
270	5	24	18	34	85	14	0	-1	-3	-1	-1	0	*
280	5	7	8	18	86	2	0	0	-1	-4	-3	0	*
290	4	5	1	2	38	24	0	0	0	-2	0	0	*
300	271	55	76	50	30	33	0	0	0	-2	0	0	*
310	0	1	0	0	4	0	0	-1	0	-2	0	0
320	0	0	0	0	0	0	0	-1	0	-8	-15	0
330	0	0	0	0	0	0	0	-7	-2	-12	-66	-1
340	0	0	0	1	2	0	0	-1	0	0	0	0
350	0	0	0	1	0	0	0	0	0	0	0	0
360	0	0	0	3	0	0	0	0	0	0	0	0	**
370	1	2	0	1	3	0	0	-3	0	-2	-10	0	**
380	0	1	1	12	7	1	-1	-1	-3	-26	-87	-2	**
390	0	0	0	8	4	0	-1	0	-1	-5	-14	0	**
400	0	4	0	3	42	17	0	0	-5	-24	-51	0	**
410	3	5	3	49	43	2	0	0	-4	-20	-46	-2	**
420	2	4	1	3	30	0	0	-1	-4	-8	-21	-4	**
430	0	0	0	4	11	0	0	0	-1	0	-3	0	**
440	0	2	2	0	7	0	0	0	0	0	-1	0	**
450	1	0	0	1	0	0	0	0	0	-4	0	0	**
460	0	0	0	0	0	0	0	0	0	-1	-2	0	**
470	0	0	0	0	1	0	0	0	0	0	0	0
480	0	0	0	0	0	0	0	0	0	0	0	0
490	0	0	0	3	3	0	0	0	0	-6	-24	0
500	0	0	0	4	1	0	0	-3	-7	-3	-39	0
510	0	0	0	5	30	0	0	-4	0	-1	-11	0
520	0	1	1	0	1	0	0	0	-2	-20	-14	0
530	0	0	0	0	0	0	0	0	0	0	0	0
540	0	0	0	0	0	0	0	0	0	0	0	0
	Forward:	TOTAL	5S rRNA	Fract. 5S rRNA			Reverse:	TOTAL	5S rRNA	Fract. 5S rRNA
		2241	1359	0.606426				1421	122	0.085855
		of 5S total:	0.917623					of 5S total:	0.0823768
				Both strands:	TOTAL	5S rRNA	Fract. 5S rRNA
					3662	1481	0.404424
	Forward:	TOTAL	Cluster **	Fract Cluster **			Reverse:	TOTAL	Cluster **	Fract Cluster **
		2241	283	0.126283				1421	358	0.251935
		of Cluster:	0.441498					of Cluster:	0.558502
				Both strands:	TOTAL	Cluster **	Fract Cluster **
					3662	641	0.175041

## Sheet: small_RNA_map_inf
bins	Forward strand matches						Reverse strand matches
[bp] of repeat	20 nt	21 nt	22 nt	23 nt	24 nt	25 nt	20 nt	21 nt	22 nt	23 nt	24 nt	25 nt
0	1	1	2	15	30	0	0	0	0	0	0	0
10	1	0	0	1	7	0	0	0	0	0	0	0
20	0	0	8	3	14	0	0	0	0	-12	-29	0
30	0	0	0	0	0	0	0	0	0	-3	-10	0
40	0	0	0	0	4	0	-1	-1	-1	-2	-15	0
50	0	0	0	0	0	0	0	0	-1	0	0	0
60	0	0	0	0	1	0	0	0	0	0	-1	0
70	0	0	0	1	17	2	0	0	0	0	-1	0
80	0	0	0	3	2	1	0	0	0	0	-5	0
90	2	11	5	24	196	0	0	0	-1	-3	-7	-1
100	9	0	0	2	15	0	0	0	0	-1	-5	0
110	0	2	1	12	15	0	0	0	0	0	-3	0
120	0	0	0	7	3	0	0	0	0	0	-4	0
130	0	1	0	0	0	0	0	0	-2	-3	-8	0
140	0	0	0	0	0	0	0	-1	0	-4	-6	0
150	0	0	0	2	7	1	0	-1	0	0	-9	0
160	0	0	0	0	4	0	0	0	0	0	-1	0
170	0	0	0	1	13	0	0	0	0	0	0	-1
180	0	0	0	3	8	0	-1	0	0	0	-1	0
190	8	9	136	67	16	4	0	-1	0	-3	-2	0	*
200	0	1	0	0	4	0	-1	0	0	0	-13	0	*
210	1	2	0	1	8	2	0	0	0	0	-1	0	*
220	4	0	0	3	0	0	-1	0	-1	-2	-4	0	*
230	0	0	1	4	4	3	0	0	0	0	-3	0	*
240	4	8	4	8	24	0	0	0	0	0	-1	0	*
250	7	4	13	11	14	6	0	0	-1	0	-1	0	*
260	1	20	13	24	85	8	0	-1	0	0	0	0	*
270	8	30	24	46	67	9	0	0	0	0	0	0	*
280	6	4	1	5	24	2	0	0	0	-1	0	0	*
290	7	4	2	3	18	14	0	-2	0	-2	-4	0	*
300	82	34	61	175	170	246	0	0	0	0	0	0	*
310	0	1	0	0	0	0	0	0	0	0	-2	0
320	0	0	0	6	0	0	0	0	0	-1	-2	0
330	0	0	0	0	0	0	0	0	0	-1	-4	0
340	0	0	0	0	0	0	0	0	0	-5	-27	0
350	0	0	0	0	0	0	0	0	0	0	-1	0
360	0	0	0	0	1	0	0	0	0	0	-1	0	**
370	0	1	0	2	19	0	0	0	0	-1	0	0	**
380	0	2	0	0	8	0	0	0	0	-2	-11	0	**
390	0	4	0	4	25	0	0	-3	-1	-12	-23	-1	**
400	0	1	1	4	30	9	0	0	-1	-5	-10	-2	**
410	2	4	3	12	2	0	0	-1	0	-10	-20	0	**
420	0	0	3	1	5	0	-1	-2	0	-6	-52	-1	**
430	1	1	0	6	7	0	-3	-1	-4	-4	-17	-1	**
440	0	0	1	0	0	0	0	-1	0	0	-5	0	**
450	0	0	0	1	6	0	0	-2	-1	0	-2	0	**
460	0	0	0	1	1	0	-2	0	0	0	-3	0	**
470	0	0	0	1	1	0	0	0	0	-2	-1	0
480	0	0	0	0	1	0	0	0	-1	-1	0	0
490	0	0	0	3	1	0	0	0	0	-4	-17	0
500	0	0	0	1	1	0	0	0	0	-5	-5	0
510	0	0	1	2	22	0	0	0	-1	-1	-16	0
520	0	0	0	0	0	0	0	0	-1	-3	-7	0
530	0	0	0	0	0	0	0	-1	-1	-15	-9	0
540	0	0	0	0	0	0	0	0	0	0	0	0

## Sheet: small_RNA_map_seedlings
bins	Forward strand matches						Reverse strand matches
[bp] of repeat	20 nt	21 nt	22 nt	23 nt	24 nt	25 nt	20 nt	21 nt	22 nt	23 nt	24 nt	25 nt
0	0	2	0	12	22	0	0	0	0	0	0	0
10	1	0	0	1	4	0	0	0	0	0	0	0
20	0	1	0	4	16	0	0	0	0	-13	-26	-1
30	0	0	0	0	0	0	0	0	0	-4	-11	-1
40	0	0	0	0	2	0	0	-2	0	-2	-16	0
50	0	0	0	0	1	0	0	0	0	0	0	0
60	0	0	0	1	0	0	0	0	0	0	0	0
70	0	0	0	2	6	1	0	0	0	-1	0	0
80	0	0	0	1	6	0	0	0	0	0	0	0
90	0	3	0	5	81	1	0	-1	-2	-2	-5	0
100	0	1	0	1	9	0	0	0	0	0	-3	-1
110	0	0	4	2	10	0	-1	0	0	-2	0	0
120	0	0	0	2	3	0	0	0	0	0	0	0
130	0	0	2	0	0	0	0	0	0	0	-4	0
140	0	0	0	0	0	0	0	-1	0	-3	-2	0
150	0	0	0	0	9	0	0	0	0	-1	-11	0
160	0	0	0	1	2	0	0	0	0	-1	-1	0
170	1	0	0	5	5	0	0	0	0	0	0	0
180	0	0	0	0	3	0	0	0	0	-1	0	0
190	6	21	25	13	12	9	0	0	0	-1	-2	0	*
200	0	11	11	2	3	1	0	0	0	-1	-10	0	*
210	1	0	1	0	1	0	0	0	0	-4	-3	0	*
220	0	0	1	2	1	3	0	-1	0	0	-9	0	*
230	3	0	1	0	18	1	0	-2	0	0	0	0	*
240	4	5	6	5	8	0	-1	-1	-1	-1	-2	0	*
250	1	0	3	2	19	1	0	0	0	0	-5	-3	*
260	10	17	22	20	51	2	0	0	0	0	-1	0	*
270	9	37	52	72	59	18	0	0	0	0	0	0	*
280	13	14	6	1	6	6	0	-1	0	0	-1	0	*
290	0	2	5	13	21	25	0	0	0	0	-3	0	*
300	137	47	122	263	170	197	0	0	-1	0	0	0	*
310	1	0	1	2	2	0	0	0	0	0	-3	0
320	0	1	0	2	2	0	0	-1	0	-1	0	0
330	0	0	0	0	0	0	0	-1	0	0	-3	0
340	0	0	0	0	0	0	0	0	0	-7	-28	0
350	0	0	0	0	0	0	0	0	0	0	0	0
360	0	0	0	3	0	0	0	0	0	0	0	0	**
370	0	0	0	1	2	1	0	0	0	0	-4	0	**
380	0	0	0	2	5	1	0	-2	0	-1	-4	0	**
390	0	2	2	11	8	0	-1	0	0	-3	-14	0	**
400	0	3	2	7	22	4	0	-1	0	-2	-6	0	**
410	4	2	1	9	4	0	0	-2	0	-2	-6	0	**
420	1	0	0	0	6	0	0	0	-2	-9	-33	0	**
430	2	0	1	4	3	0	0	-1	-1	-1	-12	-3	**
440	0	1	0	0	4	0	0	-1	-2	0	-3	0	**
450	0	0	1	5	1	0	0	0	-2	-1	0	0	**
460	0	0	0	0	2	0	0	0	0	0	-5	0	**
470	0	0	0	2	1	0	0	0	0	0	0	0
480	0	0	0	0	1	0	0	0	0	-3	-1	0
490	0	0	0	2	1	0	0	0	0	-2	-2	-1
500	0	2	1	5	2	0	0	0	0	-2	-3	0
510	0	0	0	0	8	0	0	0	0	-6	-22	0
520	0	0	0	0	1	0	0	0	-1	-1	-14	0
530	0	0	0	0	0	0	0	-2	-3	-16	-7	-1
540	0	0	0	0	0	0	0	0	0	0	0	0
