# Supplementary material for: Heterochromatic siRNAs and DDM1 Independently Silence Aberrant 5S rDNA Transcripts in Arabidopsis
Source: PLoS One. 2009 Jun 16;4(6):e5932. doi: 10.1371/journal.pone.0005932 (PMC2691480; doi:10.1371/journal.pone.0005932)
Supplement: File S1 — Individual 5S rDNA sequences used for map generation [multi-FASTA] (0.09 MB TXT) [file pone.0005932.s008.txt]

>ARSiRGRR00500011
CGTGATTTGGGGCTATATTACGGACCCAAAATTACTTTTTCAAGCATTGTTTTCGAATATTTTTCATGCATCAAAGCTCGTTAAGACTAGATGGGGTATCCCTACATGGCGGGTGGGACCCACGGCGAACGGTTCATCAAGACTTAAAAAAAGAATAGATACGATTGCATTGCATATACTAACGGATGCGATCATACCAGCACTAATGCACCGGATCCCATCAGAACTCCGCAGCTAAGCGTGCTTGGGCGAGAGTAGTACTAGGATGGGTGATCTCCCGGGAAGTCCTCGTGTTGCATCCCTCTTTTTTTTTTTTTTTTTTTTTGGTTAAAACTTTATGACTCTATAACTTCTATACCGTGAGGCCAAACTTGGCATGTGATACCTTTTCGGAAAGCCCAAAGAGAGCCCTCCGACGAAAGAAGCAAGACAATGGAACTTTTCCATTGACTTTTTGTCGACTCAAATTTTGACCTTTACCTACTTTTTCGGGAATCAC
>ARSiRGRR00500012
CGTGATTTGGGCTATATTACGGACCCAAAATTACTTTTTCAAGCATTGTTTTCGAATATTTTTCATGCATCAAAGCTCGTTAAGACTAGATGGGGTATCCCTACATGGCGGGTGGGACCCACGGCGAACGGTTCATCAAGACTTAAAAAAAGAATATATACGATTGCATTGCATATACTAACGGATGCGATCATACCAGCACTAATGCACCGGATCCCATCAGAACTCCGCAGTTTAGCGTGCTTGGGCGAGAGTAGTACTAGGATGGGTGACCTCCCGGGAAGTCCTCGTGTTGCATCCCTCTTTTTTTTTTTTTTTTTTTTTGGTTAAAACTTTATGACTCTATAACTTCTATACCGTGAGGCCAAACTTGGCATGTGATACCTTTTCGGAAAGCCCAAAGAGAGCCCTCTGACGAAAGAAGCAAGACAATGGAACTTTTCCATTGACTTTTTGTCGACTCCAAATTTTGACCTTTAACTACTTTTTCGGGAATCAC
>ARSiRGRR00500013
CGTGATTTGGGCTATATTACGGACCCAAAATTACTTTTTCAAGCATTGTTTTCGAATATTTTTCATGCATCAAAGCTCGTTAAGACTAGATGGGGTATCCCTACATGGCGGGTGGGACCCACGGCGAACGGTTCATCAAGACTTAAAAAAAGAATATATACGATTGCATTGCATATACTAACGGATGCGATCATACCAGCACTAATGCACCGGATCCCATCAGAACTCCGCAGTTAAGCGTGCTTGGGCGAGAGTAGTACTAGGATGGGTGATCTCCCGGGAAGTCCTCGTGTTGCATCCCTCTTTTTTTTTTTTTTTTTTTTGGTTAAAACTTTATGACTCTATAACTTCTATACCGTGAGGCCAAACTTGGCATGTGATACCTTTTCGCAAAGCCAAAGAGAGCCTCCGACGAAAGAAGCAAGACAATGGAACATTTCCATTGACTTTTTGTCGACTCCCAATTTTGGACCCTTAATATACTTTTTCGGGAAATCAC
>ARSiRGRR00500014
GGGGTGGGGACCCACGGCGAACGGTTTCATCAGACTTAAAAAAAGAATATATACGATTGCATTGCATATACTAACGGATGCGATCATACCAGCACTAATGCACCGGATCCCATCAGAACTCCGCAGTTAAGCGTGCTTGGGCGAGAGTAGTACTAGGATGGGTGACCTCCCGGGAAGTCCTCGTGTTGCATCCCTCTTTTTTTTTTTTTTTTTTTGGTTAAAACTTTATGACTCTATAACTTCTATACCGTGAGGCCAAACTTGGCATGTGATACCTTTTCGGAAAGCCCAAAGAGAGCCCTCCGACGAAAGAAGCCAGACAATGGAACTTTTCCATTGACTTTTTGTCGACTCCAAATTTTGACCTTTACTTACTTTTTCGGGAATCGAAT
>ARSiRGRR00500015
CGTGATTTGGGCTATATTACGGACCCAAAATTACTTTTTCAAGCATTGTTTTCGAATATTTTTCATGCATCAAAGCTCGTTAAGACTAGATGGGGTATCCCTACATGGCGGGTGGGACCCACGGCGAACGGTTCATCAAGACTTAAAAAAAGAATAGATACGATTGCATTGCATATACTAACGGATGCGATCATACCAGCACTAATGCACCGGATCCCATCAGAACTCCGCAGTTAAGCGTGCTTGGGCGAGAGTAGTACTAGGATGGGTGATCTCCCGGGAAGTCCTCGTGTTGCATCCCTCTTTTTTTTTTTTTTTTTTTGGTTAAAACTTTATGACTCTATAACTTCTATACCGTGAGGCCAAACTTGGCATGTGATACCTTTTCGGAAAGCCCAAAGAGAGCCCTCCGACGAAAGAAGCAAGACAATGGAACATTTCCATTGACTTTTTGTCGACTCCAATTTTGACCTTACCTACTTTTCGGGAATCACTA
>ARSiRGRR00500016
TCAAGCATTGTTTTCGAATATTTTTCATGCATCAAAGCTCGTTAAGACTAGATGGGGTATCCCTACATGGCGGGTGGGACCCACGGCGAACGGTTCATCAAGACTTAAAAAAAGAATAGATACGATTGCATTGCATATACTAACGGATGCGATCATACCAGCACTAATGCACCGGATCCCATCAGAACTCCGCAGCTAAGCGTGCTTGGGCGAGAGTAGTACTAGGATGGGTGATCTCCCGGGAAGTCCTCGTGTTGCATCCCTCTTTTTTTTTTTTTTTTTTTTGGTTAAAACTTTATGACTCTATAACTTCTATACCGTGAGGCCAAACTTGGCATGTGATACCTTTTCGGAAAGCCCAAAGAGAGCCCTCCGACGAAAGAAGCAAGACAATGGAACTTTTCCATTGACTTTTGGTCGACTCCAAATTTTGACCTTTAAGTACTTTTTCGGGAATCAC
>ARSiRGRR00500017
ATTGTTTTCGAATATTTTTCATGCATCAAAGCTCGTTAAGACTAGATGGGGTATCCCTACATGGCGGGTGGGACCCACGGCGAACGGTTCATCAAGACTTAAAAAAAGAATAGATACGATTGCATTGCATATACTAACGGATGCGATCATACCAGCACTAATGCACCGGATCCCATCAGAACTCCGCAGCTAAGCGTGCTTGGGCGAGAGTAGTACTAGGATGGGTGATCTCCCGGGAAGTCCTCGTGTTGCATCCCTCTTTTTTTTTTTTTTTTTTTTGGTTAAAACTTTATGACTCTATAACTTCTATACCGTGAGGCCAAACTTGGCATGTGATACCTTTTCGCAAAGCCCAAAGAGAGCCCTCCGACGAAAGAAGCAAGACAATGGAACATTTCCATTGACTTTTTGTCGACTCCAAATTTTGACCTTTAACTACTTTTTCGGGAAATCACT
>ARSiRGRR00500018
AACATTGTTTTCGAATATTTTTCATGCATCAAAGCTCGTTAAGACTAGATGGGGTATCCCTACATGGCGGGTGGGACCCACGGCGAACGGTTCATCAAGACTTAAAAAAAGAATATATACGATTGCATTGCATATACTAACGGATGCGATCATACCAGCACTAATGCACCGGATCCCATCAGAACTCCGCAGTTAAGCGTGCTTGGGCGAGAGTAGTATTAGGATGGGTGACCTCCCGGGAAGTCCTCGTGTTGCATCCCTCTTTTTTTTTTTTTTTTTTGGTTAAAACTTTATGACTCTATAACTTCTATACCGTGAGGCCAAACTTGGCATGTGATACCTTTTCGGAAAGCCCAAAGAGAGCCCTCCGACGAAAGAAGCAAGACAATGGAACTTTTCCATTGACTTTTTGTCGACTCCAATTTTGACCTTACCTACTTTTCGGGATCAC
>ARSiRGRR00500019
CGTGATTTGGGCTATATTACGGACCCAAAATTACTTTTTCAAGCATTGTTTTCGAATATTTTTCATGCATCAAAGCTCGTTAAGACTAGATGGGGTATCCCTACATGGCGGGTGGGACCCACGGCGAACGGTTCATCAAGACTTAAAAAAAGAATAGATACGATTGCATTGCATATACTAACGGATGCGATCATATCAGCACTAATGCACCGGATCCCATCAGAACTCCGCAGTTTAGCGTGCTTGGGCGAGAGTAGTACTAGGATGGGTGACCTCCCGGGAAGTCCTCGTGTTGCATCCCTCTTTTTTTTTTTTTTTTTTTTTGGTTAAAACTTTATGACTCTATAACTTCTATACCGTGAGGCCAAACTTGGCATGTGATACCTTTTCGGAAAGCCCAAAGAGAGCCCTCTGACGAAAGAAGCAAGACAATGGAACATTTCCATTGACTTTTTGTCGACTCCAAATTTTGACCTTTACGTACTTTTTCGGGAATCACT
>ARSiRGRR00500020
CGTGATTTGGGCTATATTACGGACCCAAAATTACTTTTTCAAGCATTGTTTTCGAATATTTTTCATGCATCGAAGCTCGTTAAGACTAGATGGGGTATCCCTACATGGCGGGTGGGACCCACGGCGAACGGTTCATCAAGACTTAAAAAAGAATAGATACGATTGCATTGCATATACTAACGGATGCGATCATACCAGCACTAATGCACCGGATCCCATCAGAACTCCGCAGTTTAGCGTGCTTGGGCGAGAGTAGTACTAGGATGGGTGACCTCCCGGGAAGTCCTCGTGTTGCATCCCTCTTTTTTTTTTTTTTTTTTTGGTTAAAACTTTATGACTCTATAACTTCTATACCGTGAGGCCAAACTTGGCATGTGATACCTTTTCGGAAAGCCCAAAGAGAGCCCTCTGACGAAAGAAGCAAGACAATGGAACTTTTCCATTGACTTTTGGTCGACTCCCAATTTGGACCCTTAACTACTTTTTCGGGAATCACT
>ARSiRGRR00500021
CGTGATTTGGGCTATATTACGGACCCAAAATTACTTTTTCAAGCATTGTTTTCGAATATTTTTCATGCATCAAAGCTCGTTAAGACTAGATGGGGTATCCCTACATGGCGGGTGGGACCCACGGCGAACGGTTCATCAAGACTTAAAAAAAGAATAGATACGATTGCATTGCATATACTAACGGATGCGATCATACCAGCACTAATGCACCGGATCCCATAAGAACTCCGCAGTTAAGCGTGCTTGGGCGAGAGTAGTACTAGGATGGGTGACCTCCCGGGAAGTCCTCGTGTTGCATCCCTCTTTTTTTTTTTTTTTTTTGGTTAAAACTTTATGACTCTATAACTTCTATACCGTGAGGCCAAACTTGGCATGTGATACCTTTTCGGAAAGCCCAAAGAGAGCCCTCCGACGAAAGAAGCAAGACAATGGAACTTTTCCATTGACTTTTTGTCGACTCCAAATTTTGACCTTTACCTACTTTTTCGGGAATCA
>ARSiRGRR00500022
CGTGATTTGGGCTATATTACGGACCCAAAATTACTTTTTCAAGCATTGTTTTCGAATATTTTTCATGCATCAAAGCTCGTTAAGACTAGATGGGGTATCCCTACATGGCGGGTGGGACCCACGGCGAACGGTTCATCAAGACTTAAAAAAGGAATATATACGATTGCATTGCATATACTAACGGATGCGATCATACCAGCACTAATGCACCGGATCCCATCAGAACTCCGCAGTTAAGCGTGCTTGGGCGAGAGTAGTACTAGGATGGGTGACCTCCCGGGAAGTCCTCGTGTTGCATCCCTCTTTTTTTTTTTTTTTTTTTGGTTAAAACTTTATGACTCTATAACTTCTATACCGTGAGGCCAAACTTGGCATGTGATACCTTTTCGGAAAGCCCAAAGAGAGCCCTCCGACGAAAGAAGCAAGACAATGGAACTTTTCATTGACTTTTGTCGACTCCAAATTTGAGCCTTAAGTACTTTTTCGGGAATACT
>ARSiRGRR00500023
CGTGATTTGGGCTATATTACGGACCCAAAATTACTTTTTCAAGCATTGTTTTCGAATATTTTTCATGCATCAAAGCTCGTTAAGACTAGATGGGGTATCCCTACATGGCGGGTGGGACCCACGGCGAACGGTTCATCAAGACTTAAAAAAAGAATAGATACGATTGCATTGCATATACTAACGGATGCGATCATACCAGCACTAATGCACCGGATCCCATCAGAACTCCGCAGTTTAGCGTGCTTGGGCGAGAGTAGTACTAGGATGGGTGACCTCCCGGGAAGTCCTCGTGTTGCATCCCTCTTTTTTTTTTTTTTTTTTTTGGTTAAAACTTTATGACTCTATAACTTCTATACCGTGAGGCCAAACTTGGCATGTGATACCTTTTCGGAAAGCCCAAAGAGAGCCCTCTGACGAAAGAAGCAAGACAATGGAACTTTTCCATTGACTTTTTGTCGACTCCAAATTTTGACCTTTACCTACTTTTTCGGGAATCA
>ARSiRGRR00500024
CGTGATTTGGGCTATATTACGGACCCAAAATTACTTTTTCAAGCATTGTTTTCGAATATTTTTCATGCATCAAAGCTCGTTAAGACTAGATGGGGTATCCCTACATGGCGGGTGGGACCCACGGCGAACGGTTCATCAAGACTTAAAAAAAGAATAGATACGATTGCATTGCATATACTAACGGATGCGATCATACCAGCACTAATGCACCGGATCCCATAAGAACTCCGCAGTTAAGCGTGCTTGGGCGAGAGTAGTACTAGGATGGGTGACCTCCCGGGAAGTCCTCGTGTTGCATCCCTCTTTTTTTTTTTTTTTTTTTTGGTTAAAACTTTATGACTCTATAACTTCTATACCGTGAGGCCAAACTTGGCATGTGATACCTTTTCGGAAAGCCCAAAGAGAGCCCTCCGACGAAAGAAGCAAGACAATGGAACTTTTCCATTGACTTTTTGTCGACTCCAAATTTTGACCTTTACCTACTTTTTCGGGAATCA
>ARSiRGRR00500025
CGTGATTTGGGCTATATTACGGACCCAAAATTACTTTTTCAAGCATTGTTTTCGAATATTTTTCATGCATCAAAGCTCGTTAAGACTAGATGGGGTATCCCTACATGGCGGGTGGGACCCACGGCGAACGGTTCATCAAGAATTAAAAAAAGAATATATACGATTGCATTGCATATACTAACGGATGCGATCATACCAGCACTAATGCACCGGATCCCATCAGAACTCCGCAGTTAAGCGTGCTTGGGCAAGAGTAGTACTAGGATGGGTGACCTCCCGGGAAGTCCTCGTGTTGCATCCCTTTTTTTTTTTTTTTTTTTTTGGTTAAAACTTTATGACTCTATAACTTCTATACCGTGAGGCCAAACTTGGCATGTGATACCTTTTCGGAAAGCCCAAAGAGAGCCCTCCGACGAAAGAAGCAAGACAATGGATCTTTTCCATTGACTTTGGTCGACTCCAATTTTGACCTTTAACTACTTTTCGGGATCA
>ARSiRGRR00500026
CGTGATTTGGGCTATATTACGGACCCAAAATTACTTTTTCAAGCATTGTTTTCGAATATTTTTCATGCATCAAAGCTCGTTAAGACTAGATGGGGTATCCCTACATGGCGGGTGGGACCCACGGCGAACGGTTCATCAAGACTTAAAAAAAGAATAGATACGATTGCATTGCATATACTAACGGATGCGATCATATCAGCACTAATGCACCGGATCCCATCAGAACTCCGCAGTTTAGCGTGCTTGGGCGAGAGTAGTACTAGGATGGGTGACCTCCCGGGAAGTCCTCGTGTTGCATCCCTCTTTTTTTTTTTTTTTTTTTTGGTTAAAACTTTATGACTCTATAACTTCTATACCGTGAGGCCAAACTTGGCATGTGATACCTTTTCGGAAAGCCCAAAGAGAGCCCTCCGACGAAAGAAGCAAGACAATGGAACTTTTCCATTGACTTTTTGTCGACTCCAAATTTTGACCTTTAAGTACTTTTTCGGGAATCAC
>ARSiRGRR00500027
CGTGATTTGGGCTATATTACGGACCCAAAATTACTTTTTCAAGCATTGTTTTCGAATATTTTTCATGCATCAAAGCTCGTTAAGACTAGATGGGGTATCCCTACATGGCGGGTGGGACCCACGGCGAACGGTTCATCAAGACTTAAAAAAAGAATAGATACGATTGCATTGCATATACTAACGGATGCGATCATACCAGCACTAATGCACCGGATCCCATAAGAACTCCGCAGTTAAGCGTGCTTGGGCGAGAGTAGTACTAGGATGGGTGACCTCCCGGGAAGTCCTCGTGTTGCATCCCTCTTTTTTTTTTTTTTTTTTTTGGTTAAAACTTTATGACTCTATAACTTCTATACCGTGAGGCCAAACTTGGCATGTGATACCTTTTCGGAAAGCCCAAAGAGAGCCCTCTGACGAAAGAAGCAAGACAATGGAACTTTTCCATTGACTTTTTGTCGACTCCAAATTTTGACCCTTACTTACTTTTTCGGGGAATCA
>ARSiRGRR00500028
CGTGATTTGGGCTATATTACGGACCCAAAATTACTTTTTCAAGCATTGTTTTCGAATATTTTTCATGCATCAAAGCTCGTTAAGACTAGATGGGGTATCCCTACATGGCGGGTGGGACCCACGGCGAACGGTTCATCAAGACTTAAAAAAAGAATAGATACGATTGCATTGCATATACTAACGGATGCGATCATACTAGCACTAATGCACCGGATCCCATCAGAACTCCGCAGTTAAGCGTGCTTGGGCGAGAGTAGTACTAGGATGGGTGACCTCCCGGGAAGTCCTCGTGTTGCATCCCTCTTTTTTTTTTTTTTTTTTTTGGTTAAAACTTTATGACTCTATAACTTCTATACCGTGAGGCCAAACTTGGCATGTGATACCTTTTCGGAAAGCCCAAAGAGAGCCCTCCGACGAAAGAAGCAAGACAATGGAACTTTTCCATTGACTTTTTGTCGACTCCAAATTTTGACCTTTAAGTACTTTTTCGGGAATCACTA
>ARSiRGRR00500029
CGTGGTTAGGGCTTTATATCGGACCCAAAATACTTTTTCAAGCATTGTTTTCGAATATTTTTCATGCATCAAAGCTCGTTAAGACTAGATGGGGTATCCCTACATGGCGGGTGGGACCCACGGCGAACGGTTCATCAAGACTTAAAAAAAGAATAGATACGATTGCATTGCATATACTAACGGATGCGATCATACCAGCACTAATGCACCGGATCCCATCAGAACTCCGCAGTTAAGCGTGCTTGGGCGAGAGTAGTACTAGGATGGGTGACCTCCCGGGAAGTCCTCGTGTTGCATCCCTCTTTTTTTTTTTTTTTTTTTGGTTAAAACTTTATGACTCTATAACTTCTATACCGTGAGGCCAAACTTGGCATGTGATACCTTTTCGGAAAGCCCAAAGAGAGCCCTCCGACGAAAGAAGCAAGACAATGGAACATTTCCATTGACTTTTTGTCGACTCCAAATTTTGACCTTTACGTACTTTTTCGGGAATCA
>ARSiRGRR00500030
CGTGATTTGGGCTATATTACGGACCCAAAATTACTTTTTCAAGCATTGTTTTCGAATATTTTTCATGCATCAAAGCTCGTTTAAGACTAGATGGGGTATCCCTACATGGCGGGTGGGACCCACGGCGAACGGTTCATCAAGAATTAAAAAAAGAATATATACGATTGCATTGCATATACTAACGGATGCGATCATACCAGCACTAATGCACCGGATCCCATCAGAACTCCGCAGTTAAGCGTGCTTGGGCGAGAGTAGTACTAGGATGGGTGACCTCCCGGGAAGTCCTCGTGTTGCATCCCTCTTTTTTTTTTTTTTTTTTTTGGTTAAAACTTTATGACTCTATAACTTCTATACCGTGAGGCCAAACTTGGCATGTGATACCTTTTCGGAAAGCCCAAAGAGAGCCCTCCGACGAAAGAAGCAAGACAATGGAACTTTGCCATTGACTTTTTGTCGACTCCAAATTTTGACCTTTACGTACTTTTTCGGGAATCAC
>ARSiRGRR00500031
CGTGATTTGGGCTATATTACGGACCCAAAATTACTTTTTCAAGCATTGTTTTCGAATATTTTTCATGCATCAAAGCTCGTTAAGACTAGATGGGGTATCCCTACATGGCGGGTGGGACCCACGGCGAACGGTTCATCAAGACTTAAAAAAAGAATAGATACGATTGCATTGCATATACTAACGGATGCGATCATACCAGCACTAATGCACCGGATCCCATCAGAACTCCGCAGTTAAGCGTGCTTGGGCGAGAGTAGTACTAGGATGGGTGATCTCCCGGGAAGTCCTCGTGTTGCATCCCTCTTTTTTTTTTTTTTTTTTTTGGTTAAAACTTTATGACTCTATAACTTCTATACCGTGAGGCCAAACTTGGCATGTGATACCTTTTCGGAAAGCCCAAAGAGAGCCCTCCGACGAAAGAAGCAAGACAATGGAACTTTTCCATTGACTTTTTGTCGACTCCAAATTTTGACCTTTACGTACTTGTTCGGGAATCAC
>ARSiRGRR00500032
CGTGGCTTAGGGCTTTATATACGGACCCAAAATACTTTTTACAGCATTGTTTTCGAATATTTTTCATGCATCAAAGCTCGTTAAGACTAGATGGGGTATCCCTACATGGCGGGTGGGACCCACGGCGAACGGTTCATCAAGACTTAAAAAAAGAATATATACGATTGCATTGCATATACTAACGGATGCGATCATACCAGCACTAATGCACCGGATCCCATCAGAACTCCGCAGTTAAGCGTGCTTGGGCGAGAGTAGTATTAGGATGGGTGACCTCCCGGGAAGTCCTCGTGTTGCATCCCTCTTTTTTTTTTTTTTTTTTTGGTTAAAACTTTATGACTCTATAACTTCTATACCGTGAGGCCAAACTTGGCATGTGATACCTTTTCGGAAAGCCCAAAGAGAGCCCTCTGACGAAAGAAGCAAGACAATGGAACATTTCCATTGACTTTTTGTCGACTCCAAATTTTGACCTTTAAATACTTGTTCGGGAATCA
>ARSiRGRR00500033
GCTATTGGGCTTTATATCACGGGACCCAAAATTACTTTTTCAAGCATTGTTTTCGAATATTTTTCATGCATCAAAGCTCGTTAAGACTAGATGGGGTATCCCTACATGGCGGGTGGGACCCACGGCGAACGGTTCATCAAGACTTAAAAAAAGAATATATACGATTGCATTGCATATACTAACGGATGCGATCATACCAGCACTAATGCACCGGATCCCATCAGAACTCCGCAGTTAAGCGTGCTTGGGCGAGAGTAGTATTAGGATGGGTGACCTCCCGGGAAGTCCTCGTGTTGCATCCCTCTTTTTTTTTTTTTTTTTTTTGGTTAAAACTTTATGACTCTATAACTTCTATACCGTGAGGCCAAACTTGGCATGTGATACCTTTTCGGAAAGCCCAAAGAGAGCCCTCTGACGAAAGAAGCAAGACAATGGAACTTTTCCATTGACTTTTTGTCGACTCCAAATTTTGACCTTTAACTACTTTTTCGGGAATCA
>ARSiRGRR00500034
CGTGATTTGGGCTATATTACGGACCCAAAATTACTTTTTCAAGCATTGTTTTCGAATATTTTTCATGCATCAAAGCTCGTTAAGACTAGATGGGGTATCCCTACATGGCGGGTGGGACCCACGGCGAACGGTTCATCAAGACTTAAAAAAAGAATATATACGATTGCATTGCATATACTAACGGATGCGATCATACCAGCACTAATGCACCGGATCCCATCAGAACTCCGCAGTTAAGCGTGCTTGGGCGAGAGTAGTACTAGGATGGGTGACCTCCCGGGAAGTCCTCGTGTTGCATCCCTCTTTTTTTTTTTTTTTTTTTGGTTAAAACTTTATGACTCTATAACTTCTATACCGTGAGGCCAAACTTGGCATGTGATACCTTTTCGGAAAGCCCAAAGAGAGCCCTCCGACGAAAGAAGCAAGACAATGGAACTTTTCCATTGACTTTTTGTCGACTCCAAATTTTGACCTTTACGTACTTTTTCGGGGAATC
>ARSiRGRR00500035
CGTGATTTGGGCTATATTACGGACCCAAAATTACTTTTTCAAGCATTGTTTTCGAATATTTTTCATGCATCAAAGCTCGTTAAGACTAGATGGGGTATCCCTACATGGCGGGTGGGACCCACGGCGAACGGTTCATCAAGACTTAAAAAAAGAATATATACGATTGCATTGCATATACTAACGGATGCGATCATACCAGCACTAATGCACCGGATCCCATAAGAACTCCGCAGTTAAGCGTGCTTGGGCGAGAGTAGTACTAGGATGGGTGACCTCCCGGGAAGTCCTCGTGTTGCATCCCTCTTTTTTTTTTTTTTTTTTTTGGTTAAAACTTTATGACTCTATAACTTCTATACCGTGAGGCCAAACTTGGCATGTGATACCTTTTCGGAAAGCCCAAAGAGAGCCTCCGACGAAAGAAGCAAGACAATGGAATTTTTCCATTGACTTTTTGTGGACTCCAAATTTTGACCTTTAACTACTTTTTCGGGAA
>ARSiRGRR00500036
TAGATGGGTATCCCTACATAGCGGGTGGGACCCACGGCAAATGGTTCATCAAGTCTTCAAAAAAGAATATATACGATTGCATTGCATATACTAACGGATGCGATCATGCCAGCACTAATGCACCGGATCCCATCAGAACTCCGCAGTCAAGCGTGCTTGGGCGAGAGTAGTACTAGGATGGGTGACCTCCCGGGAAGTCCTCGTGTTGCATCTCCTTTTACGTTTAACCTTTTTTTTTTTT
>ARSiRGRR00500037
CGGGTGGGAACCCACGGCGAATGGTTCATCAAGTCTTCAAAAAAGAATATATACGATTGCATTGCATATACTAACGGATGCGATCATACCAGCACTAATGCACCGGATCCCATCAGAACTCCGCAGTCAAGCGTGCTTGGGCGAGAGTAGTACTAGGATGGGTGACCTCCCGGGAAGTCCTCGTGTTGCATCCCTC
>ARSiRGRR00500039
ACGGCGAATGGTTCATCAAGTCTTCAAAAAAGAATATATACGATTGCATTGCATATACTAACGGATGCGATCATACCAGCACTAATGCACCGGATCCCATCAGAACTCCGCAGTCAAGCGTGCTTGGGCGAGAGTAGTACTAGGATGGGTGACCTCCCGGGAAGTCCTCGTGTTGCATCCCTCTTTTATGTTTAACCTTTTTTTT
>ARSiRGRR00500040
ACGGCGAATGGTTCATCAAGTCTTCAAAAACGAATATATACGATTGCATTGCATATACTAACGGATGCGATCATACCAGCACTAATGCACCGGATCCCATCAGAACTCCGCAGTCAAGCGTGCTTGGGCGAGAGTAGTACTAGGATGGGTGACCTCCCGGGAAGTCCTCGTGTTGCATCCCTCTTTTATGTTTAACCTTTTTTT
>ARSiRGRR00500041
CGAATTTTTTCATGCATCAAAGCTCGTTAAGACTAGATGGTATATCCCTACATAGCGGGTGGGACCCACGGCGAATGGTTCATCAAGTCTTCAAAAAAGAATATATACGATTGCATTGCATATACTAACGGATGCGATCATGCCAGCACTAATGCACCGGATCCCATCAGAACTCCGCAGTCAAGCGTGCTTGGGCGAGAGTAGTACTAGGATGGGTGACCTCCCGGGAAGTCCTCGTGTTGCATCCCTC
>ARSiRGRR00500042
CTCGTTAAGACTAGATGGGGTATCCCTACATAGCGGGTGGGACCCACGGCGAATGGTTCATCAAGTCTTCAAAAAAGAATATATACGATTGCATTGCATATACTAACGGATGCGATCATACCAGCACTAATGCACCGGATCCCATCAGAACTCCGCAATTAAGCGTGCTTGGGCGAGAGTAGTACTAGGATGGGTGACCTCCCGGGAAGTCCTCGTGTTGCATCCCTCTTTTATATTTAACCTCTTT
>ARSiRGRR00500043
TTTTTTCATGCATCAAAGCTCGTTAAGACTAGATGGTGTATCCCTACATAGCGGGTGGGAACCACGGCGAATGGTTCATCAAGTCTTCAAAAAAGAATATATACGATTGCATTGCATATACTAACGGATGCGATCATACCAGCACTAATGCACCGGATCCCATCAGAACTCCGCAGTCAAGCGTGCTTGGGCGAGAGTAGTACTAGGATGGGTGACCTCCCGGGAAGTCCTCGTGTTGCATCCCTCTTTTATGTTTAACC
>ARSiRGRR00500044
AAGCTCTTAAGACTAGATGGGGTATCCCTACATAGCGGGTGGGACCCACGGCGAATGGTTCATCATGTCTTCAAAAAAGAATATATACGATTGCATTGCATATACTAACGGATGCGATCATACCAGCACTAATGCACCGGATCCCATCAGAACTCCGCAGTCAAGCGTGCTTGGGCGAGAGTAGTACTAGGATGGGTGACCTCCCGGGAAGTCCTCGTGTTGCATCCCTCTTTTATGTTTAACCTTTTT
>ARSiRGRR00500045
AGATGGGGTATCCCTACATAGCGGGTGGCACCCACGGCGAATGGTTCATCAAGTCTTCAAAAAAGAATATATACGATTGCATTGCAAATACTAACGGATGCGATCATACCAGCACTAATGCACCGGATCCCATCAGAACTCCGCAGTTAAGCGTGCTTGGGCGAGAGTAGTACTAGGATGGGTGACCTCCCGGGAAGTCC
>ARSiRGRR00500046
AAGCTCGTTAAGACTAGATGGGGTATCCCTACATAGCGGGTAGGACCCACGGCGAATGGTTCATCAAGTCTTCAGAAAAGAATATATACGATTGCATTGCAAATACTAACGGATGCGATCATACCAGCACTAATGCACCGGATCCCATCAGAACTCCGCAGTCAAGCGTGCTTGGGCGAGAGTAGTACTAGGATGGGTGACCTCCCGGGAAGTCCTCGTGTTGCATCCCTC
>ARSiRGRR00500047
CTAGATGGTGTATCCCTACATAGCGGGTGGGACCCACGGCGAATGGTTCATCAAGTCTTCAAAAAAGAATATATACGATTGCATTGCATATACTAACGGATGCGATCATGCCAGCACTAATGCACCGGATCCCATCAGAACTCCGCAGTCAAGCGTGCTTGGGCGAGAGTAGTACTAGGATGGGTGACCTCCCGGGAAGTCCTCGTGTTGCATCCCTCTTTTATGTTTAACCTTTTTTTTTT
>ARSiRGRR00500048
AATGGTTCATCAAGTCTTCAAAAAAGAATATATAGCATTGCATTGCATATACTAACGGATGCGATCATGCCAGCACTAATGCACCGGATCCCATCAGAACTCCGCAGTCAAGCGTGCTTGGGCGAGAGTAGTACTAGGATGGGTGACCTCCCGGGAAGTCCTCGTGTTGCATCCCTCTTTTATGTTTAACCTTTTTTTTTTTGG
>ARSiRGRR00500049
ACATAGCGGGTGGGAACCACGGCGAATGGTTACTCAAGTCTTCAAAAAAGAATATATACGATTGCATTGCATATACTAACGGATGCGATCATACCAGCACTAATGCACCGGATCCCATCAGAACTCCGCAGTCAAGCGTGCTTGGGCGAGAGTAGTACTAGGATGGGTGACCTCCCGGGAAGTCCTCGTGTTGCATCCCTCCTTTATGTTTAACCTTTTTTTTTTTGG
>ARSiRGRR00500050
CCCACGGCGAATGGTTCATCAAGTCTTCAAAAAAGAATATATACGATTGCATTGCATATACTAACGGATGCGATCATACCAGCACTAATGCACCGGATCCCATCAGAACTCCGCAGTCAAGCGTGCTTGGGCGAGAGTAGTACTAGGATGGGTGACCTCCCGGGAAGTCCTCGTGTTGCATCCCTCTTTTATGTTTAACCTTTTTTTTTTTGGTT
>ARSiRGRR00500051
CCTACATAGCGGGTGGGACCCACGGCGAATGGTTCATCAAGTCTTCAAAAAAGAATATATACGATTGCATTGCATATACTAACGGATGCGATCATGCCAGCACTAATGCACCGGATCCCATCAGAACTCCGCAGTCAAGCGTGCTTGGGCGAGAGTAGTACTAGGATGGGTGACCTCCCGGGAAGTCCTCGTGTTGCATCCCTCTTTTGTGTTTAACCTTTTTTTTTTGGTT
>ARSiRGRR00500052
GGTTCATCAAGTCTTCAAAAAAGAATATATACGATTCGATTCGATATACTAACGGATGCGATCATGCCAGCACTAATGCACCGGATCCCATCAGAACTCCGCAGTCAAGCGTGCTTGGGCGAGAGTAGTACTAGGATGGGTGACCTCCCGGGAAGTCCTCGTGTTGCATCCCTCTTTTATGTTTAACCTTTTTTTTTTTGGTT
>ARSiRGRR00500053
GACTAGATGGGGTATCCCTACATAGCGGGTGGGACCCACGGCGAATGGTTCATCAAGTCTTCAAAAAAGAATATATACGATTGCATTGCATATACTAACGGATGCGATCATGCCAGCACTAATGCACCGGATCCCATCAGAACTCCGCAGTCAAGCGTGCTTGGGCGAGAGTAGTACTAGGATGGGTGACCTCCCGGGAAGTCCTCGTGTTGCATCCCTCTTTTATGTTTAACCTTTTTTTTTTT
>ARSiRGRR00500054
AAAGCTCGTTAAGACTAGATGGTGTATCCCTACATAGCGGGTGGGACCCACGGCGAATGGTTCATCAAGTCTTCAAAAAAGAATATATACGATTGCATTGCATATACTAACGGATGCGATCATACCAGCACTAATGCACCGGATCCCATCAGAACTCCGCAGTCAAGCGTGCTTGGGCGAGAGTAGTACTAGGATGGGTGACCTCCCGGGAAGTCCTCGTGTTGCATCCCTCTT
>ARSiRGRR00500055
AAAGCTCGTTAAGACTAGATGGTGTATCCCTACATAGCGGGTGGGACCCACGGCGAATGGTTCATCAAGTCTTCAAAAAAGAATATATACGATTGCATTGCATATACTAACGGATGCGATCATGCCAGCACTAATGCACCGGATCCCATCAGAACTCCGCAGTCAAGCGTGCTTGGGCGAGAGTAGTACTAGGATGGGTGACCTCCCGGGAAGTCCTCGTGTTGCATCCCTCTT
>ARSiRGRR00500056
AGATGGTGTATCCCTACATAGCGGGTGGGAACCACGGCGAATGGTTCACCAAGTCTTCAAAAAAGAATATATACGATTGCATTGCATATACTAACGGATGCGATCATACCAGCACTAATGCACCGGATCCCATCAGAACTCCGCAGTCAAGCGTGCTTGGGCGAGAGTAGTACTAGGATGGGTGACCTCCCGGGAAGTCCTCGTGTTGCATCCCTCTTTT
>ARSiRGRR00500057
AAAGCTCGTTAAGACTAGATGGTGTATCCCTACATAGCGGGTGGGAACCACGGCGAATGGTTCACCAAGTCTTCAAAAAAGAATATATACGATTGCATTGCATATACTAACGGATGCGATCATACCAGCACTAATGCACCGGATCCCATCAGAACTCCGCAGTCAAGCGTGCTTGGGCGAGAGTAGTACTAGGATGGGTGACCTCCCGGGAAGTCCTCGTGTTGCATCCCTCTTTTATGTTTAACCTTTTTTTTTT
>ARSiRGRR00500058
TCAAAGCTCGTTAAGACTAGATGGTGTATCCCTACATAGCGGGTGGGACCCACGGCGAATGGTTCATCAAGTCTTCAAAAAAGAATATATACGATTGCATTGCATATACTAACGGATGCGATCATGCCAGCACTAATGCACCGGATCCCATCAGAACTCCGCAGTCAAGCGTGCTTGGGCGAGAGTAGTACTAGGATGGGTGACCTCCCGGGAAGTCCTCGTGTTGCATCCCTCTTTTATGTTTAACC
>ARSiRGRR00500059
TTTTCGATCATCGAAAGCTCGTTAAGACTAGATGGGTATCCCTACATAGCGGGTGGGACCCACGGCGAATGGTTCATCAAGTCTTCAAAAAAGAATATATACGATTGCATTGCATATACTAACGGATGCGATCATGCCAGCACTAATGCACCGGATCCCATCAGAACTCCGCAGTCAAGCGTGCTTGGGCGAGAGTAGTACTAGGATGGGTGACCTCCCGGGAAGTCCTCGTGTTGCATCCCTCTTTTATGTTTAACCTTTTTTTTTTT
>ARSiRGRR00500060
CCCTACATAGCGGGTGGGAACCACGGCGAATGGTTCACCAAGTCTTCAAAAAAGAATATATACGATTGCATTGCATATACTAACGGATGCGATCATACCAGCACTAATGCACCGGATCCCATCAGAACTCCGCAGTCAAGCGTGCTTGGGCGAGAGTAGTACTAGGATGGGTGACCTCCCGGGAAGTCCTCGTGTTGCATCCCTCTTTTATGTTTAACCTTTTTTTTTTTG
>ARSiRGRR00500061
GGTATCCCTACATAGCGGGTGGGACCCACGGCGAATGGTTCATCAAGTCTTCAAAAAAGAATATATACGATTGCATTGCATATACTAACGGATGCGATCATGCCAGCACTAATGCACCGGATCCCATCAGAACTCCGCAGTCAAGCGTGCTTGGGCGAGAGTAGTACTAGGATGGGTGACCTCCCGGGAAGTCCTCGTGTTGCATCCCTCTTTTATGTTTAACCTTTTTTTTTTTGG
>ARSiRGRR00500062
TTAAGACTAGATGGTGTATCCCTACATAGCGGGTGGGAACCACGGCGAATGGTTCATCAAGTCTTCAAAAAAGAATATATACGATTGCATTGCATATACTAACGGATGCGATCATACCAGCACTAATGCACCGGATCCCATCAGAACTCCGCAGTCAAGCGTGCTTGGGCGAGAGTAGTACTAGGATGGGTGACCTCCCGGGAAGTCCTCGTGTTGCATCCCTCTTTTATGTTTAACCTTTTT
>ARSiRGRR00500063
TTAAGACTAGATGGTGTATCCCTACATAGCGGGTGGGACCCACGGCGAATGGTTCATCAAGTCTTCAAAAAAGAATATATACGATTGCATTGCATATACTAACGGATGCGATCATACCAGCACTAATGCACCGGATCCCATCAGAACTCCGCAGTCAAGCGTGCTTGGGCGAGAGTAGTACTAGGATGGGTGACCTCCCGGGAAGTCCTCGTGTTGCATCCCTCTTTTATGTTTAACCTTTTT
>ARSiRGRR00500064
TTAAGACTAGATGGTGTATCCCTACATAGCGGGTGGGACCCACGGCGAATGGTTCATCAAGTCTTCAAAAAAGAATATATACGATTGCATTGCATATACTAACGGATGCGATCATGCCAGCACTAATGCACCGGATCCCATCAGAACTCCGCAGTCAAGCGTGCTTGGGCGAGAGTAGTACTAGGATGGGTGACCTCCCGGGAAGTCCTCGTGTTGCATCCCTCTTTTATGTTTAACCTTTTTTTTTT
>ARSiRGRR00500065
TTGCATATACTAACGGATGCGATCATGCCAGCACTAATGCACCGGATCCCATCAGAACTCCGCAGTCAAGCGTGCTTGGGCGAGAGTAGTACTAGGATGGGTGACCTCCCGGGAAGTCCTCGTGTTGCATCCCTCTTTTATGTTTAACC
>ARSiRGRR00500066
AAAGCTCGTTAAGACTAGATGGGTATCCCTACATAGCGGGTGGGACCCACGGCGAATGGTTCATCAAGTCTTCAAAAAAGAATATATACGATTGCATTGCATATACTAACGGATGCGATCATACCAGCACTAATGCACCGGATCCCATCAGAACTCCGCAGTTAAGCGTGCTTGGGCGAGAGTAGTACTAGGATGGGTGATCTCCCGGGAAGTCCTCGTGTTGCATCCCTCTTTTATGTTTAACC
>ARSiRGRR00500067
AACGGATGCGATCATACCAGCACTAATGCACCGGATCCCATCAGAACTCCGCAGTTAAGCGTGCTTGGGCGAGAGTAGTACTAGGATGGGTGACCTCCCGGGAAGTCCTCGTGTTGCATCCCTC
>ARSiRGRR00500068
AAAGCTCGTTAAGACTAGATGGGGTATCCCTACATAGCGGGTGGGACCCACGGCGAATGGTTCATCAAGTCTTCAAAAAAGAATATATACGATTGCATTGCATATACTAACGGATGCGATCATACCAGCACTAATGCACCGGATCCCATCAGAACTCCGCAGTTAAGCGTGCTTGGGCGAGAGTAGTACTAGGATGGGTGACCTCCCGGGAAGTCCTCGTGTTGCATCCCTCTTTTATGTTTAACC
>ARSiRGRR00500069
CTAGATGGGGTATCCCTACATAGCGGGTGGGACCCACGGCGAATGGTTCATCAAGTCTTCAAAAAAGAATATATACGATTGCATTGCAAATACTAACGGATGCGATCATACCAGCACTAATGCACCGGATCCCATCAGAACTCCGCAGTTAAGCGTGCTTGGGCGAGAGTAGTACTAGGATGGGTGACCTCCCGGGAAGTCCTCGTGTTGCATCCCTC
>ARSiRGRR00500070
ATGGGGGATCCCTACATAGCGGGTGGGACCCACGGCGAATGGTTCATCAAGTCTTCAAAAAAGAATATATACGATTGCATTGCATATACTAACGGATGCGATCATACCAGCACTAATGCACCGGATCCCATCAGAACTCCGCAGTTAAGCGTGCTTGGGCGAGAGTAGTACTAGGATGGGTGACCTCCCGGGAAGTCCTCGTGTTGCATCCCTCTTTAATGTTTAACCTTTTTTTTTTTGG
>ARSiRGRR00500071
ACGGCGAATGGTTCATCAAGTCTTCAAAAAAGAATATATACGATTGCATTGCAAATACTAACGGATGCGATCATACCAGCACTAATGCACCGGATCCCATCAGAACTCCGCAGTTAAGCGTGCTTGGGCGAGAGTAGTACTAGGATGGGTGACCTCCCGGGAAGTCCTCGTGTTGCATCCCTCTTTTATGTTTAACCTTTTTTTTTTTGGTTAAAAC
>ARSiRGRR00500072
CCTACATAGCGGGTGGGACCCACGGCGAATGGTTCATCAAGTCTTCAAAAAAGAATATATACGATTGCATTGCATATACTAACGGATGCGATCATACCAGCACTAATGCACCGGATCCCATCAGAACTCCGCAGTTAAGCGTGCTTGGGCGAGAGTAGTACTAGGATGGGTGACCTCCCGGGAAGTCCTCGTGTTGCATCCCTCTTTTATGTTTAACCTTTTTTTTTTTGG
>ARSiRGRR00500073
GGTATCCCTACATAGCGGGTGGGACCCACGGCGAATGGTTCATCAAGTCTTCAAAAAAGAATATATACGATTGCATTGCATATACTAACGGATGCGATCATACCAGCACTAATGCACCGGATCCCATCAGAACTCCGCAGTTAAGCGTGCTTGGGCGAGAGTAGTACTAGGATGGGTGACCTCCCGGGAAGTCCTCGTGTTGCATCCCTCTTTTATATTTAACCTCTTTTTTTTTGGTT
>ARSiRGRR00500074
GATGGGGTATCCCTACATAGCGGGTGGGACCCACGGCGAATGGTTCATCAAGTCTTCAAAAAAGAATATATACGATTGCATTGCATATACTAACGGATGCGATCATACCAGCACTAATGCACCGGATCCCATCAGAACTCCGCAGTTAAGCGTGCTTGGGCGAGAGTAGTACTAGGATGGGTGACCTCCCGGGAAGTCCTCGTGTTGCATCCCTCTTTTATGTTTAACCTTTTTTTTTTGGTT
>ARSiRGRR00500075
CCTACATAGCGGGTGGGACCCACGGCGAATGGTTCATCAAGTCTTCAAAAAAGAATATATACGATTCGATTGCATATACTAACGGATGCGATCATACCAGCACTAATGCACCGGATCCCATCAGAACTCCGCAGTTAAGCGTGCTTGGGCGAGAGTAGTACTAGGATGGGTGACCTCCCGGGAAGTCCTCGTGTTGCATCCCTCTTTTATGTTTAAC
>ARSiRGRR00500076
CTAGATGGTGTATCCCTACATAGCGGGTGGGACCCACGGCGAATGGTTCATCAAGTCTTCAAAAAAGAATATATACGATTGCATTGCATATACTAACGGATGCGATCATACCAGCACTAATGCACCGGATCCCATCAGAACTCCGCAGTTAAGCGTGCTTGGGCGAGAGTAGTACTAGGATGGGTGACCTCCCGGGAAGTCCTCGTGTTGCATCCCTCTTTTATGTTTAACCTTTTTTTTTTT
>ARSiRGRR00500077
AAAGCTCGTTAAGACTAGATGGGTATCCCTACATAGCGGGTGGGACCCACGGCGAATGGTTCATCAAGTCTTCAAAAAAGAATATATACGATTGCATTGCATATACTAACGGATGCGATCATACCAGCACTAATGCACCGGATCCCATCAGAACTCCGCAGTTAAGCGTGCTTGGGCGAGAGTAGTACTAGGATGGGTGACCTCCCGGGAAGTCCTCGTGTTGCATCCCTCTTTTATGTT
>ARSiRGRR00500078
AAGACTAGATGGGTATCCCTACATAGCGGGTGGGACCCACGGCGAATGGTTCATCAAGTCTTCAAAAAAGAATATATACGATTGCATTGCATATACTAACGGATGCGATCATACCAGCACTAATGCACCGGATCCCATCAGAACTCCGCAGTTAAGCGTGCTTGGGCGAGAGTAGTACTAGGATGGGTGACCTCCCGGGAAGTCCTCGTGTTGCATCCCTCTTTTATGTTTAACCTTTTTTTTTTTG
>ARSiRGRR00500079
TGGGTATCCCTACATAGCGGGTGGGACCCACGGCGAATGGTTACTAACGTCTTCAAAAAAGAATATATACGATTGCATTGCATATACTAACGGATGCGATCATACCAGCACTAATGCACCGGATCCCATCAGAACTCCGCAGTTAAGCGTGCTTGGGCGAGAGTAGTACTAGGATGGGTGACCTCCCGGGAAGTCCTCGTGTTGCATCCCTCTTTTATGTTTAACC
>ARSiRGRR00500081
GGGGATCCCTACATAGACGGGTGGCACCCACGGCGAATGGTTCATCAAGTCTTCAAGAAAGAATATATACGGTTGCATTGCATATACTAACGGATGCGATCATACCAGTACTAATGCACCGGATCCCATCAGAACTCCGCAGTTAAGCGTGCTTGGGCGAGAGTAGTACTAGGATGGGTGACTTCCCGTGAAGTCCTCGTGTTGCATCCCTCTTTTATGTTTAACCTTTTTTTTTTT
>ARSiRGRR00500082
TGGTTCATCAAGTCTTCAAAAAAGAATATATACGATTGCATTGCATATACTAACGGATGCGATCATACCAGCACTAATGCACCGGATCCCATCAGAACTCCGCAGTCAAGCGTGCTTGGGCGAGAGTAGTACTAGGATGGGTGACCTCCCGGGAAGTCCTCGTGTTGCATCCCTCTTTTATGTTTAACCTTTTTTTTTTTGG
>ARSiRGRR00500083
TTAAGACTAGATGGGTATCCCTACATAGCGGGTGGGACCCACGGCGAATGGTTCATCAAGTCTTCAAAAAAGAATATATACGATTGCGATTGCATATACTAACGGATGCGATCATACCAGCACTAATGCACCGGATCCCATCAGAACTCCGCAATTAAGCGTGCTTGGGCGAGAGTAGTACTAGGATGGGTGACCTCCCGTGAAGTCCTCGTGTTGCATCCCCCTTTTATGTTTAACCTTTTTTTTTT
>ARSiRGRR00500084
CCCACGGCGAATGGTTACTCAAGTCTTCAAAAAAGAATATATACGATTGCGATTGCAAAATATAACGGATGCGATCATACCAGCACTAATGCACCAGATCCCATCAGAACTCCGCAGTTAAGCGTGCTTGGGCGAGAGTAGTACAAGGATGGGTGACCTCCCGGGAAGTCCTCGTGTTGCATCCCTCTTTTATGTTTAACCTTTT
>ARSiRGRR00500086
GCATTGCATATACTAACGGATGCGATCATACCAGCACTAATGCACCGGATCCCATCAGAACTCCGCAGTCAAGCGTGCTTGGGCGAGAGTAGTACTAGGATGGGTGACCTCCCGGGAAGTCCT
>ARSiRGRR00500087
AACGGATGCGATCATACCAGCACTAATGCACCGGATCCCATCAGAACTCCGCAGTTAAGCGTGCTTGGGCGAGAGTAGTACTAGGATGGGTGACCTCCCGTGAAGTCCTCGTGTTGCATCCCTCTTTTATGTTTAACCTGTTTACCCTTTTTTTT
>ARSiRGRR00500088
TAGATAGCAGTTACGTTCATATACTAGGATGCGATCATACCAGCACTAAGTCACCGGATCCCATCAGAACTCCGCAGTTTAGCGTGCTTGGGCGAGAGTAGTACTAGGATGGGTGACCTCCCGGGAAGTCCTCGTGTTGCATCCCTCT
>ARSiRGRR00500089
AAAGATAGATGCATGATGCATATATCAAGGATGCGATCACACCAGCACTAATGCACCGGATCCCATAAGAACTCCGCAGTTAAGCGTGCTTGGGCGAGAGTAGTACTAGGATGGGTGACCTCCCGGGAAGTCCTCGTGTTGCATCCC
>ARSiRGRR00500090
TTTTTCATGCATCAAAGCTCGTTAAGACTAGATGGTGTATCCCTACATAGCGGGTGGGACCCACGGCGAATGGTTCATCAAGTCTTCAAAAAAGAATATATACGATTGCATTGCATATACTAACGGATGCGATCATGCCAGCACTAATGCATCGAATCCCATCAGAACTCCGCAGTTAAGCGTGCTTGGGCGAGAGTAGTACTAGGATGGGTGACCTCTCGGGAAGTCCTCGTGTTGCATCCCTCTTTTA
>ARSiRGRR00500091
TTAAGACTAGATGGTGTATCCCTACATAGCGGGTGGGACCCACGGCGAATGGTTCATCAAGTCTTCAAAAAAGAATATATACGATTGCATTGCATATACTAACGGATGCGATCATGCCAGCACTAATGCACCGGATCCCATCAGAACTCCGCAGTCAAGCGTGCTTGGGCGAGAGTAGTACTAGGATGGGTGACCTTCGGGAAGTCCTCGTGTTGCATCCCTCTTTTATGTTTAACCTTTTT
>ARSiRGRR00500092
TGTTTTCGAATTTTTTCATGCATCAAAGCTCGTTAAGACTAGATGGTGTATCCCTACATAGCGGGTGGGACCCACGGCGAATGGTTCATCAAGTCTTCAAAAAAGAATATATACGATTGCATTGCATATACTAACGGATGCGATCATACCAGCACTAATGCACCGGATCCCATTAGAACTCTGCAGTTAAGCGTGCTTGGGCGAGAGTAGTACTAGGATGGGTGACCTCCCGGGAAGTCCTCGTGTTGCATCCCTCTTTTATGTTTAACCTCTTTTT
>ARSiRGRR00500093
CAAGCATTGTTTTCGAATTTTTTCATGCATCAAAGCTCGTTAAGACTAGATGGGGGATCCCTACATAGCGGGTGGGACCCACGGCGAATGGTTCATCAAGTCTTCAAAAAAGAATATATACGATTGCATTGCATATACTAACGGATGCGATCATACCAGCACTAATGCACCGGATCCCGTCAGAACTCCGCAGTTAAGCGTGCTTGGGCGAGAGTAGTACTAGGATGGGTGACCTCCCGTGAAGTCCTCGTGTTGCATCCCTCTTTTATGTTTAACCTTTTTT
>ARSiRGRR00500094
AAGACTAGATGGAGTATCCCTACATAGCGGGTGGGACCCACGGCGAATGGTTCATCAAGTCTTCAAAAAAGAATATATACGATTGCATTGCATATACTAACGGATGCGATCATACCAGCACTAATGCACCGGATCCCATTAGAACTCTGCAGTTAAGCGTGCTTGGGCGAGAGTAGTACTAGGATGGGTGACCTCCCGGGAAGTCCTCGTGTTGCATCCCTCTTTTATGTTTAACCTTTTTT
>ARSiRGRR00500095
ACGGACCCAAAATTACTGGTTCAAGCATGGTTTTCGAATTTTTTCATGCATCAAAACTCGTTAAGACTAGATGGTGTATCCCTACATAGCGGGTGGGACCCACGGCGAATGGTTCATCAAGTCTTCAAAAAAGAATATATACGATTGCATTGCATATACTAACGGATGCGATCATGCCAGCACTAATGCACCGGATCCCATCAGAACTCCGCAGTCAAGCGTGCTTGGGCGAGAGTAGTACTAGGATGGGTGACCTCCCGTGAAGTCCTCGTGTTGCATCCCTCTTTTATGTTTAACCTTTTT
>ARSiRGRR00500096
GGCTCGTTAAGACTAGATGGTGTATCCCTACATAGCGGGTGGGAACCACGGCGAATGGTTCATCAAGTCTTCAAAAAAGAATATATACGATTGCATTGCATATACTAACGGATGCGATCATACCAGCACTAATGCACCGGATCCCATCAGAACTCCGCAGTCAAGCGTGCTTGGGCGAGAGTAGTACTAGGATGGGTGATCTCCCGGGAAGTCCTCGTGTTGCATCCCTCTTTTATGTTTAACCTTTTTTTTTTGGTT
>ARSiRGRR00500097
AAGATGGGGTATCCCTACATAGCGGGTGGGACCCACGGCGAATGGTTCATCAAGTCTTCAAAAAAGAATATATACGATTCGATTGCATATACTAACGGATGCGATCATACCAGCACTAATGCACCGGATCCCATCAGAACTCCGCAGTTAAGCGTGCTTGGGCGAGAGTAGTACTAGGATGGGTGACCTCCCGTGAAGTCCTCGTGTTGCATCCCTCTTTTATGTTTAACCTTTTTTTTTTTGG
>ARSiRGRR00500098
GGTGATCCCTACATAGCGGGTGGGACCCACGGCGAATGGTTCATCAAGTCTTCAAAAAAGAATATATACGATTCGATTGCATATACTAACGGATGCGATCATACCAGCACTAATGCACCGGATCCCATTAGAACTCTGCAGTTAAGCGTGCTTGGGCGAGAGTAGTACTAGGATGGGTGACCTCCCGGGAAGTCCTCGTGTTGCATCCCTCTTTTATGTTTAACCTTTTTTTTTT
>ARSiRGRR00500099
ATCCCTACATAGCGGGTGGGACCCACGGCGAATGGTTCGTCAAGTCTTCAAAAAAGAATATATACGATTGCATTGCATATACTAACGGATGCGATCATGCCAGCACTAATGCACTGGATCCCATCAGAACTCCGCAGTCAAGCGTGCTTGGGCGAGAGTAGTACTAGGATGGGTGACCTCCCGGGAAGTCCTCGTGTTGCATCCCTCTTTTATGTTTAACCTTTTTTTTTTTTGG
>ARSiRGRR00500100
TGGTTCATCAAGTCTTCAAAAAAGAATATATACGATTGCATTGCAAATACTAACGGATGCGATCATACCAGCACTAATGCACCAGATCCCATCAGAACTCCGCAGTTAAGCGTGCTTGGGCGAGAGTAGTACAAGGATGGGTGACCTCCCGTGAAGTCCTCGTGTTGCATCCCTCTTTTATGTTTAACCTTTTTTTTTTGGTTAAAAC
>ARSiRGRR00500101
AAAAAAGAATATATACGATTGCATTGCATATACTAACGGATGCGATCATACCAGCACTAATGCACCGGATCCCATCAGAACTCCGCAGTTAAGCGTGCTTGGGCCAGAGTAGTACTAGGATGGGTGACCTCCCGGGAAGTCCTCGTGTTGCATCCCCCCTTTATGTTTAACCTTTTTTTTTTT
>ARSiRGRR00500102
GATGGGGTATCCCTACATAGCGGGTGGCACCCACGGCGAATGGTTCATCAAGTCTTCAAAAAAGAATATACACGATTGCATTGCAAATACTAACGGATGCGATCATACCAGCACTAATGCACCGGATCCCATCAGAACTCCGCAGTTAAGCGTGCTTGGGCGAGAGTAGTACTAGGATGGGTGACCTCCCGGGAAGTCCTCGTGTTGCATCTCCTTTTATGTTTAACCTTTTTTTTTTTGG
>ARSiRGRR00500103
CCACGGCGAATGGTTCATCAATCGTTCAAAAAAGAATATATACGATTGCATTGCATATACTAACGGATGCGATCATACCAGCACTAATGCACCGGATCCCATCAGAACTCCGCAGTTAAGCGTGCTTGGGCGAGAGTAGTACTAGGATGGGTGACCTCCCGTAAAGTCCTCGTGTTGCATCCCTCTTTTATGTTTAACCTTTTTTTTTTTGG
>ARSiRGRR00500104
ACGGCGAATGGTTCATCAAGTCTTCAAAAAAGAATATATACGATTCGATTGCAAATACTAACGGATGCGATCATACCAGCACTAATGCACCGGATCCCATCAGAACTCCGCAGTTAAGCGTGCTTGGGCGAGAGTAGTAATAGGATGGGTGACCTCCCGGGAAGTCCTCGTGTTGCATCCCTCTTTTATGTTTAACTTTTTTTTTT
>ARSiRGRR00500105
ATAGCGGGTGGGAACCACGGCGAATGGTTCATCAAGTCTTCAAAAAAGAGTATATACGATTGCATTGCATATACTAACGGATGCGATCGTGCCAGCACTAATGCACCGGATCCCATCAGAACTCCGCAGTCAAGCGTGCTTGGGCGAGAGTAGTACTAGGATGGGTGACCTCCCGTAAAGTCCTCGTGTTGCATCCCTCTTTTATGTTTAACCTTTTTTTTTTT
>ARSiRGRR00500106
TGTTTTCGAATTTTTTCATGCATCAAAGCTCGTTAAGACTAGATGGGGTATCCCTACATAGCGGGTGGGACCCACGGCGAATGGTTCATCAAGTCTTCAAAAAAGAATATATACGATTGCATTGCATATACTAACGGATGCGATCATACCAGCACTAATGCACCGGATCCCATCAGAACTCCGCAGTTAAGCGTGCTTGGGCGAGAGTAGTACTAGGATGGGTGACCTCCCGTGAAGTCCTCGTGTTGCATCCCTCTTTTATGTTTAACCTTTTTTTTTTTCGTT
>ARSiRGRR00500107
ATGGTTCATCAAGTCTTCAAAAAAGAATATATACGATTGCATTGCAAATACTAACGGATGCGATCATACCAGCACTAATGCACCGGATCCCATCAGAACTCCGCAGTTAAGCGTGCTTGGGCGAGAGTAGTACTAGGATGGGTGACCTCCCGGGAAGTCCTCGTGTTGCATCTCCTTTTATGTTTAACCTTTTTTTTTTTT
>ARSiRGRR00500108
CAAGATGGGGTATCCCTACATAGCGGGTGGGACCCACGGCGAATGGTTCATCAAGTCTTCAAAAAAGAATATATACGATTGCATTGCATATACTAACGGATGCGATCATACCAGCACTAATGCACCGGATCCCATCAGAACTCCGTAGTTAAGCGTGCTTGGGCGAGAGTAGTACTAGGATGGGTGACCTCCCGGGAAGTCCTCGTGTTGCATCTCCTTTTATGTTTAACCTTTTTTTTTTTGGTT
>ARSiRGRR00500109
GCGGGTGGGACCCACGGCGAATGGTTCATCAATGCTTCAAAAAAGAATATATACGATTGCATTGCATATACTAACGGATGCGATCATACCAGCACTAATGCACCGGATCCCATCAGAACTCCGCAGTTAAGCGCGCTTGGGCGAGAGTAGTACTAGGATGGGTGACCTCCCGGGAAGTCCTCGTGTTACATCCCTCTTTTATGTTTAACCTTTTTTTTTTGGTT
>ARSiRGRR00500110
AAGACTAGATGGTGATACCCTACATAGCGGGTGGGACCCACGGCGAATGGTTCATCAAGTCTTCAAAAAAGAATATATACGATTGCATTGCATATACTAACGGATGCGATCATGCCAGCACTAATGCACCGGATCCCATCAGAACTCCGCAGTTAAGCGTGCTTGGGCGAGAGTAGTACTAGGATGGGTGACCTCCCGGGAAGTCCTCGTGTTGCATCCCTCTTTTATGTTTAACCTTTTTTTTTTGGG
>ARSiRGRR00500111
GGGGGACCCACGGCGAATGGTTCATCAAGTCTTCAAAAAAGAATATATACGATTGCATTGCATATACTAACGGATGCGATCATACCAGCACTAATGCACCGGATCCCATCAGAACTCCGCAGTTAAGCGTGCTTGGGCGAGAGTAGTACTAGGATGGGTGACTTCCCGTGAAGTCCTCGTGTTGCATCCCTCTTTTATGTTTAACCTTTTTTTTTTTGG
>ARSiRGRR00500112
TAAGACTAGATGGGGTATCCCTACATAGCGGGTGGGACCCACGGCGAATGGTTCATCAAGTCTTCAAAAAAGAATATATACGATTGCATTGCATATACTAACGGATGCGATCATACCAGCACTAATGCACCGGATCCCATCAGAACTCCGCAATTAAGCGTGCTTGGGCGAGAGTAGTACTAGGATGGGTGACCTCCCGTGAAGTCCTCGTGTTGCATCCCTCTTTTATGTTTAACCTTTTTTTTTTT
>ARSiRGRR00500113
CACGGCGAATGGTTCATCAAGTCTTCAAAAAAGAATATATCAGATTCGATTCGATATACTAACGGATGCGATCATGCCAGCACTAATGCACCGGATCCCATCAGAACTCCGCAGTCAAGCGTGCTTGGGCGAGAGTAGTACTAGGATGGGTGACTCCCGGGAAGTCCTCGTGTTGCATCCCTCTTTTATGTTTAACCTTTTTTTTTTG
>ARSiRGRR00500114
CATCAAAGCTCATTAAGACTAGATGGGTATCCCTACATAGCGGGTGGGACCCACGGCGAATGGTTCATCAAGTCTTCAAAAAAGAATATATACGATTGCATTGCAAATACTAACGGATGCGATCATACCAGCACTAATGCACCGGATCCCATCAGAACTCCGCAGTTAAGCGTGCTTGGGCGAGAGTAGTACTAGGATGGGTGACCTCCCGTGAAGTCCTCGTGTTGCATCCCTCTTTTATGTTTAACCTTTTTTTTTT
>ARSiRGRR00500115
TAGATGGGTATCCCTACATAGCGGGTGGGACCCACGGCGAATGGTTCATCAAGTCTTCAAAAAAGAATATATACGATTGCATTGCAAATACTAACGGATGCGATCATACCAGCACTAATGCACCGGATCCCATCAGAACTCCGCAGTTAAGCGTGCTTGGGCGAGAGTAGTACTAGGATGGGTGACCTCCCGGGAAGTCCTCGTGTTGCATCTCCTT
>ARSiRGRR00500116
GCTCATTAAGATGGGTATCCCTACATAGCGGGTGGGACCCACGGCGAATGGTTCATCAAGTCTTCAAAAAAGAATATATACGATTGCATTGCAAATACTAACGGATGCGATCATACCAGCACTAATGCACCAGATCCCATCAGAACTCCGCAGTTAAGCGTGCTTGGGCGAGAGTAGTACAAGGATGGGTGACCTCCCGTGAAGTCCTCGTGTTGCATCCCTC
>ARSiRGRR00500117
TAAGACTAGATGGGTATCCCTACATAGCGGGTGGGACCCACGGCGAATGGTTCATCAAGTCTTCAAAAAAGAATATATACGATTGCATTGCATATACTAACGGATGCGATCATACCAGCACTAATGCACCGGATCCCATCAGAACTCCGCAGTTAAGCGTGCTTGGGCGAGAGTAGTACTAGGATGGGTGACCTCCCGTGAAGTCCTCGTGTTGCATCCCTCTTTTATGTTTACCCTTTTTTTTTTTG
>ARSiRGRR00500118
TAGATGGGTATCCCTACATAGCGGGTGGGACCCACGGCGAATGGTTCATCAAGTCTTCAAAAAAGAATATATACGATTGCATTGCATATACTAACGGATGCGATCATACCAGCACTAATGCACCGGATCCCATCAGAACTCCGCAGTTAAGCGTGCTTGGGCGAGAGTAGTACTAGGATGGGTGACCTCCCGTAAAGTCCTCGTGTTGCATCCCTCTTTTGT
>ARSiRGRR00500119
AAGCTCGTAAGACTAGATGGTGTATCCCTACATAGCGGGTGGGAACCACGGCGAATGGTTCATCTTCAAAAAAGAATATATACGATTGCATTGCATATACTAACGGATGCGATCATACCAGCACTAATGCACCGGATCCCATCAGAACTCCGCAGTTAAGCGTGCTTGGGCGAGAGTAGTACTAGGATGGGTGACCTCCCGTAAAGTCCTCGTGTTGCATCCCTCTTTTATGTTTAACC
>ARSiRGRR00500120
AAGCTCGTTAAGACTAGATGGGTATCCCTACATAGCGGGTGGGACCCACGGCGAATGGTTCATCAAGTCTTCAAAAAAGAATATATACGATTGCATTGCATATACTAACGAATGCGATCATACCAGCACTAATGCACCGGATCCCATCAGAACTCCGCAGTTAAGCGTGCTTGGGCGAGAGTAGTACTAGGATGGGTGACCTCCCGTGAAGTCCTCGTGTTGCATCCCTCTTTTATGTTTAACC
>ARSiRGRR00500121
AAAGCTCGTTAAGACTAGATGGTGTATCCCTACATAGCGGGTGGGACCCACGGCGAATGGTTCATCAAGTCTTCAAAAAAGAATATATACGATTGCATTGCATATACTAACGGATGCGATCATGCCAGCACTAATGCACCGGATCCCATCAGAACTCCGCAGTCAAGCGTGCTTGGGCGAGAGTAGTACTAGGATGGGTGACTTCCCGGGAAGTCCTCGTGTTGCATCCCTCTTTTATGTTTAACC
>ARSiRGRR00500122
CTTAAGACTAGATGGGTATCCCTACATAGCGGGTGGGACCCACGGCGAATGGTTACTCAAGTCTTCAAAAAAGAATATATACGATTGCATTGCAAATACTAACGGATGCGATCATACCAGCACTAATGCACCGGATCCCATCAGAACTCCGCAGGTAAGCGTGCTTGGGCGAGAGTAGTACTAGGATGGGTGACCTCCCGTGAAGTCCTCGTGTTGCATCCCTCTTTTATGTTTAACCTTTTT
>ARSiRGRR00500123
TCTTAAGACTAGATGGGTATCCCTACATAGCGGGTGGGACCCACGGCGAATGGTTCATCAAGTCTTCAAAAAAGAATATATACGATTGCATTGCATATACTAACGGATGCGATCATACCAGCACTAATGCACCGGATCCCATCAGAACTCCGCAATTAAGCGTGCTTGGGCGAGAGTAGTACTAGGATGGGTGATCTCCCGGGAAGTCCTCGTGTTGCATCCCTCTTTTATGTTTAACCTTTTTT
>ARSiRGRR00500124
AAGCTCATTAAGACAAGATGGGTATCCCTACATAGCGGGTGGCACCCACGGCGAATGGTTCATCAAGTCTTCAAAAAAGAATATATACGATTGCATTGCAAATACTAACGAATGCGATCATACCAGCACTAATGCACCGGATCCCATCAGAACTCCGCAGTTAAGCGTGCTTGGGCGAGAGTAGTACTAGGATGGGTGACCTCCCGTAAAGTCCTCGTGTTGCATCCCTCTTTT
>ARSiRGRR00500125
TTAAGACTAGATGGTGGATCCCTACATAGCGGGTGGGACCCACGGCGAATGCTTCATCAAGTCTTCAAAAAAGAATATATACGATTGCATTGCATATACTAACGGATGCGATCATACCAGCACTAATGCACCGGATCCCATCAGAACTCCGCAGTTAAGCGTGCTTGGGCGAGATAGTAGTAGGATGGGTGACCTCCCGGGAAGTCCTCGTGTTGCATCCCTCTTTTATGTTTAACCTTTTTTTTTT
>ARSiRGRR00500128
TTAAGACTAGATGGGTATCCCTACATAGCGGGTGGGACCCACGGCGAATGGTTCATCAAGTCTTCAAAAAAGAATATATACGATTGCATTGCATATACTAACGGATGCGATCATACCAGCACTAATGCACCGGATCCCATCAGAACTCCGCAGTTAAGCGTGCTTGGGCGAGAGTAGTACTAGGATGGGTGATCTCCCGG
>ARSiRGRR00500129
CGTGATTGGGCTATATTACGGTGCGAAATTATATGTTCGGACATTGTTTTCGAATATTTAGCATGTATCAAGCTCTTCTAAACAGAAAGGGTATTCCTACATAGATGGTGGGACCCACGGCAAATGGATCATAAAGTCTTCAAAAAAGAATACATACGATTGCATTGCATGTAGTAACGAATGCGATCATACCAGCACTAATGCACCAGATCCCATTTGAACTCCGCAGTTAAGCGTGCTTGGGTGAGAGTAGTACTAGGATGGGTGACCTCCAGGAAAGTCCTCGTGTTGCATCCCTCTTTTTTCCGGTTTTCTCTTTTTCTTTTGTCAAAAATGTATGACACTAGAACTTTTAGACCGTGATGCCAAACACTTGGCATGTGATACCTTTTCGGAAAGCCCAAAGAGAGCTCTCCGACGAAAGAAGCAGACAATGGAATTTTTCCATTGACTTTTTGTCGACTCCAAATTTTGACCTTTATCTACTTTTTCGGGA
>ARSiRGRR00500130
CGTGATTGGGCTATATTACGGGGCGAAAATAATATGTTCGCACATTGTTTTCGAATATTTTGCTTGTATCAAGCTCTTATAAACAAGAAAGGGTATTCCTACATAGCTGGTGGGACCCACGGCAAATTGATCATAAAGTCTTCAAAAAAGAATAAATACGATTGCATTGCATGTAGTAACAGATGCGATCATACCAGCACTAATGGACCGGATCCCATCAGAACTCCGCAGTTAAGCGTGCTTGGGCGAGAGTAGTACTAGGATTGGTGACCTCTAGGAAAGTCCTCGTGTTGCATCCCTCTTTTTTTCGGTTTTTCTCTTTTTTTATTGTTAACAATGTATGACTCTGAAACTTTTAGACCATGAGGCCAAACTTGGCATGTGATACCTTTTCGGAAAGCCCAAAGAGGGCTCTCCGATGATGAGGAAGGAAAATGGAATTCTTCTATTGTGTTTTTTTCTACTCTAAATTTTGACCTTTACCTACTTTTTCGGGA
>ARSiRGRR00500131
CGTGATTTGGGCTATATTACGGGGCGAAAATTATATGTTCGGACATTGTTTTCGAATATTTAGCATGTATCAAAGCTCTTACAAACAGAAAGGGTATTCCTACATAGATGGTGGGACCCACGGCAAATGGATCATAAAATCTTCAAAAAAGAATAGATACGATTGCATTGCATTTAGTAACAAATGCGATCATACCAGCACTAATGGACCGGATCCCATTTGAACGCCGCAGTTAAGCGTGCTTGGGCAAGAGTAGTACTAGGATGGGTGACCTCCAGGAAAGTCCTCGTGTTGCATCCCTCTTTTTTTCGGCTTTTCTCTTTTTCTTTTGTCAAAAATGTATGACTCTAGAACTTTTAGACCGTGATGCCAAACACTTGGCATGTGATACCTTTTCGGAAAGCCTAAAGAGAGTTCTCTGATGAATGAGGAAGAAAGATGGAATTCTTCTATTGTTTTTTTTTTCTACTCCAACTTTTGACCTTTACGTACTTTTTCGGGA
>ARSiRGRR00500132
CGTGATTTGGGCTATATTACGGGGCGAAATTATATGTTCGGACATTGTTTTCGAATATTTTGGATGTATCAAATCTCTTATAAACAAGATAAGGTATTCCTACATAGCTGGTGGAACCCACGGCAAATCGAACATAAAGTCTTCAAAAAAGAATATATACGATTGCATTGCATGTAGTACCGGATGCGATCATACCAGCACTAATGCACCAGATCCCATCAAAACTCCGCAGTTAAGCGTGCTTGGGCGAGAGTAGTACTAGGATGGGTGACCTCCTGGAAAGTCCTCGTGTTGCATCCCTCTTTTTTTTTGGTTTTTCTGTTTTGTTTTGTCAAAAATGTATGACTCTAGAACTTTTAGACCGTGAGGCCAAACTTGGCATGTGATACCTTTTCGGAAAGCCCAAATAGAGCTCTCCGATGAATGAGGAAGGAAATGGAATTCTTTATTGTGTTTTTTTCTACTCCAATTTGACCTTACTACTTTTCGGA
>ARSiRGRR00500133
CGTGATTTGGGCTATATTACGGTGCGAAAATTATATGTTCGGACATTGTTTTTGAATATTTTGCATGTTATCAAATCTCTTATAAACAAGAATAGGGTATTCCTACATAGCTGGTGGGACCCACGGCAAATCGAACATAAAGTCTTCAAAAAAGAATATATACGATTGCATTGCATGTAGTAACGGATGCGATCATACCAGCACTAATGCACCGGATCCCATCACACTCCGCAGTTAAGCGTGCTTGGGCGAGAGTAGTACTAGGATGGGTGACCTACAGGAAAGTCCTCGTGTTGCATACCTCTTTTTTTCGGTTTTTCAATTTTTTTTTTTGTCAAAAATGTATGACTCTAGAACTTTTAGACCGTGAGGTCAAACACTTGGCATGTGATACCTTTTCGGAAAGCCCAAAGAGAGCTCTCTGATGAATGAGGAATGAAAATGGAATTCAACTATTGCTTTGTTTTTCTACTCCAACTTTTGACCTTTACCTACTTTTTCGGG
>ARSiRGRR00500134
CGTGATTTGGGCTATATTACGGGGCGAAAATTATATGTTTGGACATTGTTTTCGAATATTTAGCATGTATCAAAGCTCTTCTAAACAAGAAAGGGTATTCCTACATAGATGGTGGGACCCACGGCAAATGGATCATAAAGTCTTCAAAAAAGAATAGATACGATTGCATTGCATGTAGTAACGGATGCGATCATACCAGCAATAATGCACCAGATCCTATCAAAAATCCGCAGTTAAGCGTGCTTGGGCGAGAGTAGTACTAGGATGGGTGACCTCCAGGAAAGTCCTCGTGTTGCATCCCTCTTTTTTTTTTGGTTTTTTCTCTTTTGTTTTGTCAAAAATGTATGACTCTAGAACTTTTAGACCGTGAGGCCAAACTTGGCATGTGATACCTTTACGGAAAGCCCAAAGAGAGCTCTCCGATGAATGAGGAAGGAAAATGGAATTCTTCTATTCCTTTTTTTTCTACTCCAAATTTGACCTTAACTACTTTTCGGGAACAC
>ARSiRGRR00500135
CGTGATTTGGGCTATATTACGCGGCAAAAATTATATGTTTGGACATTGTTTTCGAATATTTAGCATGTATCAAAGCCCTTCTAAACAAGAAAGGGTATTCCTACATAGATGGTGGGACCCACGGTAAATGGATCATAAAGTCTTCAAAAAAGAATACATACGATTGCATTGCATGTAGTAACGAATGCGATCATACTAGCACTAATGCACCAGATCCCATTTGAACTCCGCAGTTAAGCCTGCTTGAGCGAGAGTAGTATTAGGATGGGTGACCTCCAGGAAAGTCCTCGTGTTGCATCCCTCTTTTTTTCGGTTTTTCTCTTTTTCTTTTGTCAAAAATGTATGACTCTAGAACTTTTAGACCGTGATGCCAAACACTTGGCATGTGATACCTTTTCGGAAAGCCCAAAGAGAGCTCTCCGATGAATGAGGAAGCAAAATGGAATTCTTCTATTGTTTTTTTTTTCTACTCCAAATTTTGACCTTTATCTACTTTTTCGGGATCACT
>ARSiRGRR00500136
CGTGATTTGGGCTATATTACGGGGCAAAAATAATATGTTCGCACATTGTTTTCGAATATATTTCATGTATCAAAGCTCTTATAAACAAGATAGGGTATTCCTACATAGCTGGTGGGACCCACAACAAATTGATCATAAAGTCTTCAAAAAAGAATAGATACGATTGCATTGCATGTAGTAACGAATGCGATCATACCAGCACTAATGCACCAGATCCCATAAAAAAACCGCAGTTAAGCGTGCTTGGGCGAGAGTAGTACTAGGATGGGTGACCTCCTGGAAAGTCCTCGTGTTGCATCCCTCTTTTTTTTTGGTTTTTCTCTTTTGTTTTGTCAAAAATGTATGACTCTAGAACTTTTAGACCGTGAGGCCAAACTTGGCATGTGATACCTTTTCGGAAAGCCCAAATAGAGCTCTCCGATGAATGAGGAAGGAAATGGAATTCTTTATGGGTTTTTTTCTACTCCAAATTTTGACCCTTACATACTTTTCGGGAATCACT
>ARSiRGRR00500137
GTGATTGGGCTATATTACGGGGCGAAAATAATATGTTCACACATTGTTTTCGAATATTTTGCTTGTATCAAAGCTCTTATAAACAAGAAAGGGTATTCCTACATAGCTTGTGGGACCCACGGCAAATGGATCATAAAGTCTTCAAAAAAGAATAGATACGATTGCATTGCATGTAGTAACAGATGCGATCATACCAGCACTAATGCACCAGATCCCATCAAAACTCCGCAGTTAAGCGTGCTTGGGCGAGAGTAGTACTAGGATGGGTGACCTCCAGGAAAGTCCTCGTGTTGCATCCCTCTTTTTTTCGGTTTTTCTCTTTTTTTTTGTTAAAAATGTATGACTCTGAAACTTTTAGACCATGAAGCCAAACTTGGCATGTGATACCTTTTCGGAAAGCCCAAAAAGAGCTCTCCGATGATGAGGAAGGAAAATGGAATTCTTCTATTGT
>ARSiRGRR00500138
CGTGATTGGGCTATATTAACGGGGCGAAAATAATATGTTCACACATTGTTTTCGAATATTTTGCTTGTATCAAGCTYTTATAAACAGAAAGGGTATTCCTACATAGCTTGTGGACCCACGGCAAATGGATCATAAAGTCTTCAAAAAAGAATAGATACGATTGCATTGCATGTAGTAACGAATGCGATCATACCAGCACTAATGGACCGGATCCCATCAGAACTCCGTAGTTAAGCGTGTTTGGGTGAGAGTAGTACTAGGATGGGTGACCTCCCGGAAAGTCCTCGTGTTGCATCCCTCTTTTTTTCGGTTTTTCTCTTTTTTTTTTTTTGTTAACAATGTATGACTCTGAAACTTTTAGACCATGAGGCCAAACTTGGCATGTGATACCTTTTCGGAAAGGCCCAAAGAGAGCTCTCCGATGAATGAGGAAGGAAAATGGAATTCTTYCTATTCTGTGTT
>ARSiRGRR00500139
ACGACATTGTTTTGACTATTTGCATGTATAAAAGTTCTAATAAATAAGATAGGGTATTTCTACATAGCTGGTGGGACCCACGGCAAATCGATCATAAAGTCTTCAAAAAAGAATAGATATGATTGCATTGCATGTAGTAACAGATGCGATCATACCAACACTAATGCACCGGATCCCATCAGAACTCCACAGTTAAGCGTGCTTGGGCGTGAGTTGTAGATAGAGATGGGTGACCTCCTAGAAAGTCCTCGTGTTGCATCCCTC
>ARSiRGRR00500140
ACATGTTTCGAATATTTCGATGTATCAAAGCTCTTATAAACAAGATAGGATATTCCTACATAGCTAGTGGGACCCACGGCAAATGGATCATAAAGTCTTCAAAAAAGAATAGATATGATTGCATTGCATGTAGTAACAGATGCGATCATACCAACACTAATGCACCGGATCCCATCAGAACTCCGCAGTTAAGCTTGCTTAGGCGAGAGTAGTACTAGGATGTGTTACCTCCAGGAAAGTCCTCGCGTTTGAATCCCTCTTTTTCGGTTTTTTTTTTTTTT
>ARSiRGRR00500141
GGATGTTTCGTATATTTCGATGTATCGAAGCTCTTATAAACAAGATAGGGTATTCCTATATAGCTGGTGGGACCACGGTAAATCGATCATAAAGTTTTCGAAAAAGAATAGATATGATTGCATTGCATGTAGTTACGGATGCGATCATACCGCAGTTAAGCGTGCTTGGGCGAGAGTAGTACTAGGATGGGTGACATCCAAGAAAGTCCTCGTGTGTCATCCCTCTTTTTTTT
>ARSiRGRR00500142
GCTAATCTTTGCTATATTACGGGCAAAAATTATATGTTCGACATTGTTTTCGTATATTTTGCATGTATCGAAGCTCTTATAAACAAGATAGAGTATTCCTACATAGCAGGTGGGACCACGGTAAATCGATCATAAAGTCTTCAAAAAAGAATAGATACGATTGCATTGCATGTAGTTACGGATGCGATCATACCGCAGTTAAGCGTGCTTGGGCGAGAGTAGTACTAGGATGGGTGATATCCAAGAAAGTCCTCGTGTGTCATCCCTCTTTT
>ARSiRGRR00500143
CGACATGTTTGCTATATTTAACATGTATCAAAGCTCTTATAAACAAGATAGGGTATTCCTACATAGCTGGTGTGACCCACAGCAAATTGATCATAAAGTCGTCAAAAAAGAATAGATACGATTGCATTGCATGTAGTAACGGATGCGATCATACAAGCACTAATGGACCAGATCCCATCAAAACTCCGCAGTTAAGCATGCTTGGACGAGAGTAGTACTAGGATGGGTGACCTCCAGGAAAGTCCACGTGTTGCATACCTCTTTTTTCGGTTTTTCTCTGT
>ARSiRGRR00500144
TTGCTATATTACGGGCAAAAATTATATGTTCGGGCTTGTTTTCGTATATTTTGCATGTATCGAAGCTCTTATAAACAAGATAGGGTATTCCTACATAGCTGGTGGGACCACGGTAAATCGATCATAAAGTCTTCAAAAAAGAATAGATACGATTGCATTGCATGTAGTTACGGATGCGATCATACCGCAGTTAAGCGTGCTTGGGCGAGAGTAGTACTAGGATGGGTGACATCCAAGAAAGTCCTCGTGTGTCATCCCTCTTT
>ARSiRGRR00500145
AAAGCTCTTATAAACAAGATAGGGTATTCCTACATAGATGGTGGGACCCACGGTAAATGAATCATAAAGTCTTCAAAAAAGAATAGATTCGATTGCATTGCATGTAGTAACAGATGCGATCATACCATCACTAATGCACCGGATCCCATCAGAACTCTGCAGTTAAGCGTGCAAGGGTGAGAGTAGTACTAGGAAGGGTGACCTTCAGGAAAGTCCTCGTGTTGCGTCCCTC
>ARSiRGRR00500146
GGTATTCCTACATAGATGGTGGGACCCACGGCAAATGGGATCATAAAGTCTTCAAAAAAGAATACATACGACTGCATTGCATGTAGTAACGAATGCGATCATACCAGCACTAATGCACCAGATCCCATTTGAACTCCGCAGTTAAGCCTGCTTAGGCGAGAGTAGTATTAGGATGGGTGACCTCCAGGAAAGTCCTCGTGTTGCATACCTCTTTTTT
>ARSiRGRR00500147
CGATGTATCAAAGCTCTTACAAACAAGATAGGGTATTCCTACATAGATGGTGGGACCCACGACAAAATTGATCATAAAGCCTTAAAAAAATAATAGATACGATTGCATTGCATGTAGTTACGGATGCGATCATACCGCAGTTAAGCGTGCTTGGGCGAGAGTAGTACTAGGATGGGTGACATCCAAGAAAGTCCTCGTGTGTCATCCCTCTTT
>ARSiRGRR00500148
GATATTCCTACATAGCTAGTGGGACCCACGGCAAATGGATCATAAAGTCTTCAAAAAAGAATAGATACGATTGTATTGCATGTTGTAACAGATGCGATCATACCAGCACTAATGCACCGGATCCCATCAGAACTCCGCAGTTAAGCATGCTTGGGCGAGAGTAGTACTAGGATGGGTGACCTCCAGGAAAGTCCTCGTGTTGCATCCCTC
>ARSiRGRR00500149
TATTCCTACATAGCAGGTGGGACCACGGTAAATCGATCATAAAGTCTTCAAAAAAGAATATATACGATTGCATTGCATGTAGTAACGGATGCGATCATACCAGCACTAATGCACCAGATCCCATCAAAACTCCGCAGTTAAGCGTGCTTGGGCGAGAGTAATACTAGGATGGATGACCTCCAGGAAAGTCCTCGTGTTGCATCCCTCTTTTT
>ARSiRGRR00500150
GATATTCCTACATAGCTAGTGGGACCCACGGCAAATGGATCATAAAGTCTTCAAAAAAGAATAGATATGATTGCATTGCATGTAGTAACAGATGCGATCATACCAACACTAATGCACCGGATCCCATCAGAACTCCGCAGTTAAGCTTGCTTAGGCGAGAGTAGTACTAGGATGTGTTACCTCCAGGAAAGTCCTCGCGTTGAATCCCTCTTTTT
>ARSiRGRR00500151
TATTCCTACATAGATGGTGGGACCCACGACAAATGGATCATAAAGTCGTCAAAAAAGAATAGATACGATTGCATTGCATGTAGTAACGGATGCGATCATACAAGCACTAATGGACCAGATCCCATCAAAACTCTACAGTTAAGCGTGCTTGGACGAGAGTAGTACTAGGATGGGTGACCTCCAGGAAAGTCCTCGTGTTGCATCCCCTT
>ARSiRGRR00500152
CTCTTATAAACAAGATAGGTATTCCTACATAGCTGGTGTGACCCACAGCAAATTGATCATAAAGTCTTGAAAAAAGAATAGATACGATTGTATTGCATGTAGTTACGGATGCGATCATACCAGCACTAATGCACCAGATCCCCATCAGAACTCCGCAGTTAAGCGTGCTTGGGCGAGAGTAGTACTAGCATGGGTGACCTCCAGAAAAGTCCCTC
>ARSiRGRR00500153
TACATAGATGGTGGGACCCACGGTAAATGGATCATAAAGTCTTCAAAAAAGAATACATACGATTGCATTGCATGTAGTAACGAATGCGATCATACTAGCACTAATGCACCAGATCCCATTTGAACTCCGCAGTTAAGCCTGCTTGAGCGAGAGTAGTATTAGGATGGGTGACCTCCAGGAAAGTCCTCGTGTTGCATCCCTCTTTTTTTCGG
>ARSiRGRR00500154
ATTGTTTTCGAATATTTTTCACTGCATCAAAGCCTSGTTAAGAACTAGATGGGGTATCCCTACATGGCGGGTGGGACCCACGGCGAACGGTTCATCAAGACTTAAAAAAAGAATAGATACGATTGCATTGCATATACTAACGGATGCGATCATACCAGCACTAATGCACCGGATCCCATCAGAACTCCGCAGTTAAGCGTGCTTGGGCGAGAGTAGTACTAGGATGGGTGACCTCCCGGGAAGTCCTCGTGTTGCATCCCTCTTTTTTTTTTTTTTTTTTTTGGTTAAAACTTTATGACTCTATAACTTCTATACCGTGAGGCCAAACTGGCATGTGATACCTTTTCGGAAAGCCCAAAGAGAGCCTTCGACGAAAGAAGCAAGACAATGGAACTTTTCCATTGACTTTTTCTCGACTCCAAATTTTGACCTTTAACTACTTTTTCGGGAATCAC
>ARSiRGRR00500155
CGTGATTGGGCTATATACGGGCAAAATTATATGTCGGACATGTTTCGAATATTTACATGTATCAAGCTCATATAAACAGATAGGGTACTCCTACATAGCTGGTGGGACCCACGCCAAATGGATCATAAAGTCCTCAAAAAAAAATAGATACGATTGCATTGCATGTAGTAACAGATGCGATCATACCAGCACTAATGCACCGGATCCCATCAGAACTCCGTAGTTAAGCGTACTTGGGCGAGAGTAGTACGAGGATGGGTGACCTCACGGAAAGTCCTCGTGTTGCATTCCTCTTTTTTTTGGTTTTTCTCTATTTTGTTTTGTTAAAAATGTATGACTCTATAACTTTTAGACCGTGAGGCAAAACTTGACATGTGATACCTTTTCGGAAAGCCCAAAGATAGCTCTCCGATGAATGAGGAAAGAAAATGGAATTCTTGTATTGGTTTTTTTTTCTACTCCAAATTTTGACCTTTAATTACTTTTTCGGGAATCG
>ARSiRGRR00500156
CGTGATTTGGGCTATATTACGGTTCGAAAATTATATGTTCGGACATTTTTTCGAATATTTTGTATCTATCAAAGCTCTTATAAACAAGATAGGATATTCCTACATAGTTGGTGGGACCCACGGCCAATGGATAATAAAGTCTTCAAAAAAAAATAGATACGATTGCATTGCATGTAGTAACATATGCGATCATATCAGCATTAATGCACCGTATCCCATCAGAACTCTAAAGTTAAGCGTTCTGGGCGAGAGTAGTACTAGGATGGGTGACCTCCCGGAATGTCCACGTGTTGCATCCCTCTTTTTCCAGTTTTTCTCTTTTTTTTTGTTAAAAATGTATGACTCTATAACTTTTAGACCGTGAGGCCAAACTTAGCATGCCATACCTTTTCGGAAAGTCCAAAGAGAGCACTCCGATGAATGAGGAAGGAAAATGAATTCTTCTATTGTTTTTTTTTCTACCCCAAATTTGACCTTACGTACTTTTCGGAATTACTGT
>ARSiRGRR00500157
CGTGATTTGGGCTATATTACGGGGAGGAAATTATATGTTCGGACATTGTTTTCCAATATTTTGCATGTATCCAAGCTCTTATATAAAGATAGGGTATTCCTACATATCTGGTGGGACCCACGGCAAATGGATCATAAAATCTTCAAAAAAGAATAGATACGATTGCATTGCATGTAGTACCAGATGCGATCATACCAACAATAATGCACCGGATGCAATCAGAACTCCGCAGTTAAGTGTGCTTCGGCGAGAGTTGTACTAGGATGGGTGACCTCCAGGAAAGTCCTCGTGTTACATCCCTCTTTTTTTCCGTTTTTCTCTTCTTTTTTTGTTAAAAATGTATGACTCTATAACTTTTAGACCGTGAGGCCAAACTTAGCATGTGATACCTTTTCAGAAAGCGGCTAAGAGAGCTCTCCCACTGAATGAGGAAGGAAANTGGAATTCTATATTTT
>ARSiRGRR00500158
CGTGATTGGGCTATATTACGGGCAAAATTATATGTTCGGACATTGTTTTCGAATATTTTACATGTATCCAAGCTCATATAAACCAGATAGGGTACTCCTACATAGCTGGTGGGACCCACGCCAAATGGATCATAAAGTCCTCAAAAAAAAATAGATACGATTGCATTGCATGTAGTAACAGATGCGATCATACCAGCACTAATGCACCGGATCCCATCAGAACTCCGTAGTTAAGCGTACTTGGGCGAGAGTAGTATGAGGATGGGTGACCTCACGGAAAGTCCTCGTGTTGCATTCCTCTTTTTTCGGTTTTCCTCTATTTTGTTTTGTTAAAAATGTATGACTCTATAACTTTAAGACCGTGAGGCCAAACTTGGCATGTGATACCTTTTCGGAAAGCCCAAAGAGAGCCCTCCGACGAAAGAAGCAGACAATGGAACATTTCCATTGACTTTTTGTCGACTCCAAATTTTGACCTTTACCTACTTTTTCGGGAATCGA
>ARSiRGRR00500159
CGTGATTTGGGCTATATTACGGGGCAAAAATTATATGTTCGGACATTGTTTTCGAATATTTTACATGTATCAAAGCTCATATAAACAGATAGGGTACTCCTACATAGCTGGTGGGACCCACGCCAAATGGATCATAAAGTCCTCAAAAAAAAATAGATACGATTGCATTGCATGTAGTAACAGATGCGATCATACCAGCACTAATGCACCGGATCCCATCAGAACTCCGTAGTTAAGCGTACTTGGGCGAGAGTAGTACGAGGATGGGTGACCTCACGGAAAGTCCTCGTGTTGCATTCCTCTTTTTTCGGTTTTCCTCTATTTTGTTTTGTTAAAAATGTATGACTCTATAACTTTAAGACCGTGAGGCCAACCTTGAACATGTGATACCTTTTCGGAAAGCCCTAAAGAGAGCTCTCCGAATGAAAGAGGAAGGAAAATGGAATTCTTCTATTGTTTTT
>ARSiRGRR00500160
GTATCAAAGCTCTTATAAACAAGATAGGGTATTCCTACATAGCTGGTGGACCCACGACAAATGGATCATAAAGTCTTCAAAAAAGAATAGATACGATTGCAATGCATGTAGTAACATATGCTTTCATACTAGCACTAATGCACCGGATCCCATCAGAACTCCGCAGTTAAGCGTGCTTGGGCGAGAGTAGTACGAGGATGGGTGACCTTGAGGAATGTCCTCGTATTGCATCCCTC
>ARSiRGRR00500161
CAATATTTGCATGTATCAAAGCTCTTATAAATAAGATAAGGTATTCCTACATTGCTAGTAGGACCCACGGCAAATGGATCATAAAGTCTTCAAAAAAGAATAGATACGATTGCATTGCATGTAGTAACGGATGCGATCATACCAGCATTAATGCACCGGATCCCATCAGAACTCTGCAGTTAAGCGTGCTTGGGCGAGAGTAGTACTAGGATGGGTGATTCTCGGAAAGTCCTTGTGTTGCATCCCTC
>ARSiRGRR00500162
ACAGTGTTTCGAATATTTCGATGTATCAAGCTCTAATAAACAAGATAGGTATTCCTACATAGCTAGTGGACCCACGACAAATGGATCATAAAGTCTTAAAAAAGAATAGATACGATTGCATTGCATGTATTAACGGATGCGATTATACCAGCATTAATGCACTGGATCCCATCAGAAATCTGTAGTTAAGCGTGCTTGGGCGAGAGTTGTACTAGGATGGGTGACCTCCAGGAAAGTCCTCGTAGTTGCATTTCCCTTTTTTTT
>ARSiRGRR00500163
TTTCAATATTTCGATATAACAAAGCTCTTATAAACAAGATAGGTATTCCTACATAGCTGGTGGACCCACGGCAAATGGATCATAAAGTCTTCAAAAAAGAATAGATACGATTGCATTGCATGTAGTAACAGATGCTACCATACCAGCACTAATGCACCGGATCCCATCAGAACTCCGCAGTTAAGCGTGCTTGGGAGAGAGTAGTACTAGGATGGGTGACCTCATCGGAATGTCCTC
>ARSiRGRR00500164
TAAACAAGATAGGTATTCCTCAGTAGCTGGTCGAACCCACGGCAAATGGATCATAAAGTCTTAAAAAAAGAATAGATACGATTGCATTGCATGTAGTAACAGATGCGATCATACCAGCACTAATGCACCGGATCCCATCAGAACTCCGCAGTTAAGTGTGCTTGGGCGAGAGTAGTACTAAGATGGGTGACCTCGAAGAATGTCCTCGTGTTGCATCCCTC
>ARSiRGRR00500165
AAAAGCTCTTATAAACAAGATAGGTATTCCTACATAGCTGGTCGAACCCACGGCAAATGGATCATAAAGTCTTAAAAAAAGAATAGATACGATTGCATTGCATGTAGTAACAGATGCGATCATACCAGCACTAATGCACCGGATCCCATCAGAACTCCGCAGTTAAGTGTGCTTGGGCGAGAGTAGTACTAAGATGGGTGACCTCAAGAATGTCCTCGTGTTGCATCCCTC
>ARSiRGRR00500166
CCCACGGCAAATGGATACTAAAGTCTTCAAAAAAGAATAGATACGAGTTACGTTACTGTAGTAACAGAGTCTACCATACCAGCACTAATGCACCGGATCCCATACGAACTCCGCAGTTAAGCGTGCTTGGGAGAGAGTAGTACTAGGATGGGTGACCTCTCGGAATGTCCTCTCGTTGCTACCCTC
>ARSiRGRR00500167
GGTATTCCTACATAGCTGGTGGACCCACGGCAAATGGATCATAAAGTCTTAAAAAAAGAATAGATACGATTGCATTGCATGTAGTAACAGATGCGATCATACCAGCACTAATGCACCGGATCCCATTAGAACTCCGCAGTTAAGCGTGCTTGGGCGAGAGTAGTACTAGGATGGGTGACCTCGAAGAATGTCCTCGTGTTGCATCCCTC
>ARSiRGRR00500168
GGTATTCCTACATAGCTAGTGGACCCACGACAAATGGATCATAAAGTCTTAAAAAAGAATAGATACGATTGCATTGCATGTATTAACGGATGCGATTATACCAGCATTAATGCACTGGATCCCATCAGAAATCTGTAGTTAAGCGTGCTTGGGCGAGAGTTGTACTAGGATGGGTGACCTCCAGGAAAGTCCTCGTGTTGCATTCCCC
>ARSiRGRR00500169
GCTCTTATAAAGAAGATAGTATTCCTACATATCTGGTGGACCCACGACAAATGGATCATAAAGTCTTTAAAAAAGAATAGATACGATTACATTGCATGTAGTAACAGATGCGATCATACCAGCACTAATGCACTTGATCCCATCAGAACTCCCCAGTTAAGGGTGCTTGTGCGAGTGTAGTACTAGGATGGGTGACCTGCCGGAAAGTCCTCGTGTTGCATCCCTC
>ARSiRGRR00500170
TAGGTATTCCTACATAGCTGGTGGCCCACGGCAAATGGATCATAAAGTCTTCAAAAAAGAATAGATACGATTGCATTGCATGTAGTAACAGATGCTACCATACCAGCACTAATGCACCGGATCCCATCAGAACTCCGCAGTTAAGCGTGCTTGGGAGAGAGTAGTACTAGGATGGGTGACCTCTCGGAATGTCCTCGTTTTGCATCCCTC
>ARSiRGRR00500171
CAAGATAGGTATTCCTCATAGCTGGTGGACCCACGACAAATGGATCATAAAGTCTTCAAAAAAGAATAGATACGATTGCAATCGATGTAGTAACATATGCTTTCATACTAGCACTAATGCACCGGATCCCATCAGAACTCCGCAGTTAAGCGTGCTTGGGCGAGAGTAGTACGAGGATGGGTGACCTTGAGGAATGTCCTCGTATTGCATCCCTC
>ARSiRGRR00500172
TGTTTGAATATTTCGATGTATCAAACTCTTATAAACAAGATAGGGTATTTCTACATACTAGTGGTACCCACGGCAAATGGATCATAAAGTCTTCAAAAAAGAATAGATACGATTGCATTGCATGTAGTAACGGATGCGATCATACCACGATTAATGCACCGGATCCCATCAGGACTCTACAGTTAAGCGTGCTTGGGTGAGAGTAGTACTAGGATGGGTGACCTCTCGGAAAGTCCTCGTGTTGCATCCCTC
>ARSiRGRR00500173
GGGTATTCCAACATAGCTGGTGGACCCACGGCAAATGGATCATAAAGTCTTCAAAAAAGAATAGATACGATTCGATTCGATGTAGTAACAGATGCGATCATACCAGCACTAATGCACCGGATCCCATTAGAACTCCGCAGTTAAGCGTGCTTGGGCGAGAGTAGTACTAGGATGGGTGACCTCGAAGAATGTCCTCGTGTTGCATCCCTC
>ARSiRGRR00500174
GGGTATTCCTACATAGCTGGTCGAACCCACGGCAAATGGATCATAAAGTCTTAAAAAAAGAATAGATACGATTGCATTGCATGTAGTAACAGATGCGATCATACCAGCACTAATGCACCGGATCCCATCAGAACTCCGCAGTTAAGTGTGCTTGGGCGAGAGTAGTACTAAGATGGGTGACCTCGAAGAATGTCCTCGTGTTGCATCCCTC
>ARSiRGRR00500175
ATAGGTATTCCTACATAGCTGGTGGACCCACGACAAATGGATCATAAAGTCTTCAAAAAAGAATAGATACGATTGCAATGCATGTAGTAACATATGCTTCATACTAGCACTAATGCACCGGATCCCATCAGAACTCCGCAGTTAAGCGTGCTTGGGCGAGAGTAGTACGAGGATGGGTGACCTTGAGGAATGTCCTCGTATTGCATCCCTC
>ARSiRGRR00500176
AAAGATAGGGTATTCCTACATAGCTGGTGGACCCACGCCAAATGGATCATAAAGTCTTCAAAAAAGAGTAGATACGATTGCATTGCATGTAGTAACAGATGCGATCATACCAGCACTAATGCACCAGATCCCATCAGAACTCCGCAGTTAAGCGTGTTTGGGCTAGAGTAGTACTAGGATGGGTGACCTCCAGGAAAGTCCTCGTGTTGCATCCCTC
>ARSiRGRR00500177
ATAGCGTGTTCCTACATACGTGGTGGACCCACGATAAATGGATCATAAAGTTTTTAAAAAAGAATAGATACCATTGCATTTGCATTTAATTAACAGATGCGATCATACCAGCACTAATGCACCGGATCCCATTAGAACTCCGCAGTTAAGCATGCTTCGGCGAGAGTAGTACTAGGATGGGTGACCTCCCGGAATGTCCTCTGTGTTGCATCCCTC
>ARSiRGRR00500178
GGTATTCCTACATTGCTGGTGGACCCACGGCAAATGGATCATAAAGTCTTAAAAAAAGAATAGATATGATTCGATTCGATGTAGTAACAGATGCGATCATACCAGCACTAATGCACCGGATCCCATCAGAACTCCGCAGTTAAGCGTGCTTGGGCGAGAGTAGTACTAGGATGGGTGACCTCGAAGAATGTCCTCGTGTTGCATCCCTC
>ARSiRGRR00500179
TCATAAAGTCTTCAAAAAAAGAATAGATCGATTGCATTCCATGTAGTAACATATGCGATCATACCAGCACTAATGCATTGGATCCCATCAGAACTCCGCAGTTAAGCGTGCTTGGGCGAGAGTAGTACGAGGATGGGTGACCTCGAGGAATGTCCTCTTGTTGCATCCCTC
>ARSiRGRR00500180
GATCATAAAGTCTTAAAAAAAGAATAGATAGCATTGCATTGCATGTAGTAACAGATGCGATCATACCAGCACTAATGCACCGGATCCCATCAGAACTCCGCAGTTAAGCGTGCTTGGGCGAGAGTAGTACTAGGATGGGTGACCTCGAAGAATGTCCTCGTGTTGCATCCCTC
>ARSiRGRR00500181
TGGATCATAAAGTCTTCAAAAAAGAATAGATACGATTACATTCGATGTAGTAACGGATGCGATCATACCAGCATTAATGCACCGGATCCCATCAGAACTCTACAGTTAAGCGTGCTTGGGTGAGAGTAGTACTAGGATGGATGACCTCTCGGAAAGTCCTCGTGTTGCATCCCTC
>ARSiRGRR00500182
GGATCATAAAGTCTTAAAAAAAGAATAGATACGATTCGATTCGATGTAGTAACAGATGCGATCATACCAGCACTAATGCACCGGATCCCATTAGAACTCCGCAGTTAAGCGTGCTTGGGCGAGAGTAGTACTAGGATGGGTGACCTCGAAGAATGTCCTCGTGTTGCATCCCTC
>ARSiRGRR00500183
GGATCATAAAGTCTTAAAAAAAGAATAGATACGATTCGATTCGATGTAGTAACAGATGCGATCATACCAGCACTAATGCACCGGATCCCATCAGAACTCCGCAGTTAAGCGTGCTTGGGCGAGAGTAGTACTAGGATGGGTGACCTCGAAGAATGTCCTCGTGTTGCATCCCTC
>ARSiRGRR00500184
CATAAAGTCTTAAAAAAAGAATAGATACGATTGCATGTAGTAACAGATGCGATCATACCAGCACTAATGCACCGGATCCCATTAGAACTCCGCAGTTAAGCGTGCTTGGGCGAGAGTAGTACTAGGATGGGTGACCTCGAAGAATGTCCTCGTGTTGCATCCCTC
>ARSiRGRR00500185
GATCATAAAGTCTTAAAAAAGAATAGATACGATTGCATTGCATGTATTAACGGATGCGATTATACCAGCATTAATGCACTGGATCCCATCAGAAATCTGTAGTTAAGCGTGCTTGGGCGAGAGTTGTACTAGGATGGGTGACCTCCAGGAAAGTCCTCGTGTTGCATTCCTC
>ARSiRGRR00500186
ATCATAAAGTCTTAAAAGAGAATAGATAGCATTACATTGCATGTAGTAACACATGCGATCATACCAGCACTAATGCACCGGATCCCATCAGAACTCCGCAGTTAAGGGTGCTTGGGCGAGAGTAGTACTAGGATGGGTGACTTCCCGGAAAGTCCTCGTGTTGCATCCCTC
>ARSiRGRR00500187
ATAAAGTCTTCAAAAAATAATAGATACGATTGCAAGTACGTATGTAACAGATGCTTTCATACTAGCACTAATGCACCGGATCCCATCAGAACTACGTAGTTAAGCGTGCTTGGGCGAGAGTAGTACGAGGATGGGTGACCTCGAGGAATGTCCTCGTATTGCATCTCTC
>ARSiRGRR00500188
AATCTTCAAAAAAGAATAGATACGATTCGATTCGTATGATGAACAGATGCGATCATACCAGCACTAATGCGACGGATCCCATCAGAACTCCGCAGTTAAGGGTGCTTGTGAGAGAGTAGTACTAGGATGGGTGACCTCAAGGAATGTCCTCGTGATGCATCCCTC
>ARSiRGRR00500189
GTCTTCAAAAAAGAATAGATACCATTCGATTGCATGTAGTAACAGATGCGATCATACCAGCACTAATGCACCATATCCCATCAGAACTCCGCAGTTAAGCGTGTTTGGGCAAGAGTAGTACTAGGATGGGTGACCTCCCGGAAAGTCCTCGTGTTGCATCCCTC
>ARSiRGRR00500190
ATCATAAAGTCTTCAAAAAATAATAGATACGATTGCAATGCATATAGTAACAGATGCTTTCATACTAGCACTAATGCACCGGATCCCATCAGAACTACGTAGTTAAGCGTGCTTGGGCGAGAGTAGTACGAGGATGGGTGACCTCGAGGAATGTCCTCGTATTGCATCTCTC
>ARSiRGRR00500191
GTGACCCACGATAAATGGATCATAAAGTTTTTAAAAAAGAATAGATACCATTGCATTTGCATTTAATAACAGATGCGATCATACCAGCACTAATGCACCGGATCCCATTAGAACTCCGCAGTTAAGCATGCTTCGGCGAGAGTAGTACTAGGATGGGTGACCTCCCGGAATGTCCTCGTGTTGCATCCCTC
>ARSiRGRR00500192
CATCGCATTTGCATTTAATAAGAGAGGCGACATACCAGCACTAATGCACCGGATCCCATTAGAACTCCGCAGTTAAGCATGCTTCGGCGAGAGTAGTACTAGGATGGGTGACCTCCCGGAATGTCCTCGTGTTGCATCCTTC
>ARSiRGRR00500193
GGTTCATCAAGACTTAAACAAAGAATAGATACGATTGCATTGCATATACTAACGGATGCGATCATACCAGCACTAATGCACCGGATCCCATCAGAACTCCGCAGCTAAGCGTGCTTGGGCGAGAGTAGTACTAGGATGGGTGACCTCCCGGAAAGTCCTCGTGTTGCATCCCTC
>ARSiRGRR00500194
CCCACGACAAATGGATCATAAAGTCTTCAAAAAAGAATAGATACGATTGCAATCGTATGATGAACATATGCTTTCATACTAGCACTAATGCACCGGATCCCATCAGAACTCCGCAGTTAAGCGTGCTTGGGCGAGAGTAGTACGAGGATGGGTGACCTTGAGGAATGTCCTCGTATTGCATCCCTC
>ARSiRGRR00500195
CCACAACAAATGGATCATAAAGTCTTCAAAAAAGAATAGATACGATTGCAATGCATGTAGTAACATATGCTTTCATACTAGCACTAATGCACCGGATCCCATCAGAACTCCGCAGTTAAGCGTGCTTGGGCGAGAGTAGTACGAGGATGGGTGACCTTGAGGAATGTCCTCGTATTGCATCCCTC
>ARSiRGRR00500196
CAAATGGATCATAAAGTCTTCAAAAAATAATAGATTCAATTGCAATGCATGTAGTAACAGATGACTTTCATACTAGCACTAATGCACCGGATCCCATCAGAACTACGTAGTTAAGCGTGCTTGGGCGAGAGTAGTACGAGGATGGGTGACCTCGAGGAATGTCCTTGTATTGCATCTCTC
>ARSiRGRR00500197
ATAATTGGAGTAGCTAAGTCTTCAAAAAAGAATAAATAGACGTTACTGTAGTAAAGGATGCTATCATACCAGCACTAATGCGCCGGATCCAATCAGAATTTCGTAGTTAAGAGTGCTTGGGCAAGAGTAGTAATAGTATGTGTGACCTCCCGGAAAGTCCTCGTGTTGCATCCCTCC
>ARSiRGRR00500198
ATAGAGTCTTCAAAAAATAATAGATACGATTGCAATGCATGTAGTAACAGATGCTTTCATACTAGCACTAATGCACCGGATCCCATCAGAACTACGTAGTTAAGCGTGCTTGGGCGAGAGTAGTACGAGGATGGGTGACCTCGAGGAATGTCCTCGTATTGCATCTCTCTTT
>ARSiRGRR00500199
AAAGTCTTAAAAAAAAGAATAGATACGATTGCATTGCATGTAGTAACAGATGCGATCATACCAGCACTAATGCACCGGATCCCATTAGAACTCCGCAGTTAAGCGTGCTTGGGCGAGAGTAGTACTAGGATGGGTGACCTCGAAGAATGTCCTCGTGTTGCATCCCTC
>ARSiRGRR00500200
AAAAAATAATAGATACGATTCGAATGCATGTAGTAACAGATGCTTTCATACTAGCACTAATGCACCGGATCCCATCAGAACTACGTAGTTAAGCGTGCTTGGGCGAGAGTAGTACGAGGATGGGTGACCTCGAGGAATGTCCTCGTATTGCATCATCTC
>ARSiRGRR00500201
AGATCGATTCGATTCGATGTATTCAACGGATGCATTATACCAGCATTAATGCACTGGATCCCATCAGAAATCTGTAGTTAAGCGTGCTTGGGCGAGAGTTGTACTAGGATGGGTGACCTCCAGGAAAGTCCTCGTGTCGCATTCCTC
>ARSiRGRR00500202
GTCTTAAAAAAGAATAGATACGATTGCATGTAGTAACGGATGCGATTATACCAGCATTAATGCACCAGATCCCATCAGAAATCTGCAGTTAAGCGTGCTTTGGCGAGAGTTGTACTAGGATGGGTGACCTACAGGAAAGTCCTCGTGTTGCATTCCTC
>ARSiRGRR00500203
TCATAAAGTCTTCAAAAAATAAGATATAGCAGTTAAGCTAGCTATGTAACAGATGCTTTCATACTAGCACTAAGTCACCGGATCCCATCAGAACTAGCTAGTTAAGCGTGCTTGGGCGAGAGTAGTAGCAGGATGGGTGACCTGCAGGAATGTCCTCGTATTGCATCTCTC
>ARSiRGRR00500204
GGTATACTAAAGTCTTCAAAAAAGAACATATAGCATTGCGTTGCATGTAGTAACGGATGCGATCATACCAGCACTAATGCACTGGATCCCATAAGAATTCCGCAGTTAAGCCTGCTTTGGCGAGACTTGTACTAGGATGAATGACCTCCAGGAAAGTCCTCGTGTTGCATCCCTC
>ARSiRGRR00500205
GACCCACGGCAAATGGATCATAAACTCTTTAAAAAAGAATAGATACGTCTACATTGCATTTAGTAACGATTGCGATCATACCAGCACTAATGCACCGGATCCCATCAGAACTCCGCAGTTAAGCATGCTTGGGCGAGAGTAGTACTAGGATGGGTGACCTCCTAGAAAGGCCTCGTGTTGCATCCCTC
>ARSiRGRR00500206
AGTCTTCAAAAAAGAATATATCGATTGCATTGTATGTAGTAACGGATGCAATCATACCAGCACTAATGCACCAGATCCCATAAAACTCCGTAGTTAAGCGTGCTTGGGCGAGAGTAGTATTAGGATGGGTGACCTCCCGGAAAGTCCTCGTGTTGCATCCCTC
>ARSiRGRR00500207
TCATAAAGTCTTCAAAAAAGAATAGATATGATTGCATTGCATGTAGTAACACATGCGATCATACCAGCACTAATGCACCGGATCCCATCAGAACTCCGCAGTTAAGTGTGCTTGGGCGAGAGTAGTACTAGGATGGGTGACCTCCAGGAAAGTCCTCGTGTTGCATCCCTC
>ARSiRGRR00500208
ACTCTTTAAAAAAGAATAGATACGTCTACATTCGATTTAGTAACGATTGCGATCATACCAGCACTAATGCACCGGATCCCATCAGAACTCCGCAGTTAAGCATGCTTGGGCGAGAGTAGTACTGGGATGGGTGACCTCCTAGAAAGGCCTCGTGTTGCATCCCTC
>ARSiRGRR00500209
GCATTTCAATAACAGATGCGATCATACCAGCACTAATGCACCGGATCCCATTAGAACTCCGCAGTTAAGCATGCTTCGGCGAGAGTAGTACTAGGATGGGTGACCTCCCGGAATGTCCTCGTGTTGCATCCCTC
>ARSiRGRR00500210
TAAAGTCTTCAAAAAAGAATAGATACGATTCGATTCGATGTAGTAACGCATTTGATCATACCAGCATTAATGCACTGGATCCCATCAGAACTCTACAGTTAAGCGTGCTTGGGTGAGAGTAGTACTAGGATGGGTGACCTTCCAGAAATACCTCGTGTTGAATCCTTC
>ARSiRGRR00500211
AAAAAAGAATAGATCAGATTCGAATCGATGTGGTAACATATCGTTTCATACTAGCACTAATGCACCGGATCCCATCAGAACTCCGCAGTTAAGCGTGCTTGGGCGAGAGTAGTACAGAGGATGGGTGACCTTAGAGGAATGTCCTCGTATTGCATCCCTC
>ARSiRGRR00500212
CTAGATGGGTATCCCTACATAGCGGGTGGGACCCACGGCGAATGGTTCAACAAGTCTTCAAAAAAGAATATATACGATTGCATTGCATATACTAACGGATGCGATCATACCAGCACTAATGCACCGGATCCCATCAGAACTCCGCAATTAAGCGTGCTTGGGCGAGAGTAGTACTAGGATGGGTGACCTCCCGGGAAGTCCTCGTGTTGCATCCCTCTTTTATGTTTAACCTTTTTTT
>ARSiRGRR00500213
CGTGATTTGGGCTATATTACGGACCCAAAATTACTTGTTCAAGCATTGTTTTCGAATTTTTTCAAGCATCAAAGCTCATTAAGACTAGATGGGGTATCCCTACATAGCGGGTGGGACCAACGGCGAATGGTTCATCAAGTCTTCAAAAAAGAATATATACGATTGCATTGCAAATACTAACGGATGCGATCATACCAGCACTAATGCACCGGATCCCATCAGAACTCCGCAGTTAAGCGCGCTTGGGCGAGAGTAGTACTAGGATGGGTGACCTCCCGGGAAGTCCTCGTGTTGCATCCCTCTTTTATGTTTAACCTTTTTTTTTGGTTAAAACTTTATGACTCCATAACTTTTAGACCGTGAGGCCAAACTTGGCATGTGATACCTTTTCGGAAAGCCCAAAGACAGCCCTCCGACGAAAGAAGCAGGACAATGGAACTTTTCCATTGACTCTTTGTCGACCCCAAATTTTGACCTTTACATACTTTTTCGGGAATCGA
>ARSiRGRR00500214
CGTGATTTGGGCTATATTACGGACCCAAAATTACTTGTTCAAGCATTGTTTTCGAATTTTTTCATGCATCAAAGCTCGTTAAGACTAGATGGGGTATCCCTACATAGCGGGTGGGACCCACGGCGAATGGTTCATCAAGTCTTCAAAAAAGAATATATACGATTGCATTGCATATACTAACGGATGCGATCATACCAGCACTAATGCACCGGATCCCATCAGAACTCCGCAGTTAAGCGTGCTTGGGCGAGAGTAGTACTAGGATGGGTGATCTCCCGGGAAGTCCTCGTGTTGCATCCCTCTTTTATGTTTAACCTTTTTTTTTTTGGTTAAAACTTTATGACTCCATAACTTTTAGACCGTGAGGCCAAACTTGGCATGTGATACCTTTTCGGAAAGCCCAAAGACAGCCCTCCGACGAAAGAAGCAGGACAATGGAATTTCTCCATTGACTTTTTGTCGACCCAAATTTTGACCTTNACCTACTTTTTCNGGAAT
>ARSiRGRR00500215
GACTAGATGGGTATCCCTACATAGCGGGTGGGACCCACGGCGAATGGTTCATCAAGTCTTCAAAAAAGAATATATACGATTGCATTGCATATACTAACGGATGCGATCATACCAGCACTAATGCACCGGATCCCATCAGAACTCCGCAGCTAAGCGTGCTTGGGCGAGAGTAGTACTAGGATGGGTGACCTCCCGGGAAGTCCTCGTGTTGCATCCCTCTTTTATGTTTTAACC
>ARSiRGRR00500216
GCGGGTGGGACCCACAGCGAATGGTTCATCAAGTCTTCAAAAAAGAATATATACGATTGCATTGCATATACTAACGGATGCGATCATACCAGCACTAATGCACCGGATCCCATCAGAACTCTGCAGTTAAGCGTGCTTGGGCGAGAGTAGTACTAGGATGGGTGACCTCCCGGGAAGTCCTCGTGTTGCATCCCTCTTTTATGTTTAACC
>ARSiRGRR00500217
GTCACTTAAGACTAGATGGGTATCCCTACATAGCGGGTGGGACCAACGGCGAATGGTTCATCAAGTCTTCAAAAAAGAATATATACGATTGCATTGCAAATACTAACGGATGCGATCATACCAGCACTAATGCACCGGATCCCATCAGAACTCCGCAGTTAAGCGCGCTTGGGCGAGAGTAGTACTAGGATGGGTGACCTCCCGGGAAGTCCTCGTGTTGCATCCCTCTTTTATGTTTAACCTTTTTTT
>ARSiRGRR00500218
GGGCTATAATTACCGGACCCCCACAATTAACTTGGTTTCCAGCCATTGTTTTTCGAATTTTTTTCATGCATCCAAGGCTCGTTAAGAACTAGATGGGGTATCCCTACATAGCGGGTGGGGACCCACGGCGAATGGTTCATCAAGTCTTCAAAAAAGAATATATACGATTGCATTGCATATACTAACGGATGCGATCATACCAGCACTAATGCACCGGATCCCATCAGAACTCCGCAGTTAAGCGTGCTTGGGGCGAGAGTAGTACTAGGATGGGTGATCTCCCGGGAAGTCCTCGTGTTGCATCCCTCTTTTATGTTTAACCTTTTTTTTTTTGGTTAAAACTTTATGACTCCATAACTTTTAGACCGTGAGGCCAAACTTGGCATGTGATACCTTTTCGGAAAGCCCAAAGACAGCCCTCCGACGAAAGAAGCAGGACAATGGAACTCTTCCATTGACTCTTTGTCGACCCCAAATTTTGACCTTTACGTACTTTTTCGGGAATCGAA
>ARSiRGRR00500219
GTGATTTGGGGCTATATTACGGACCCCAAAAATTACTTGTTTCAAGCATTGTTTTCGAATTTTTTCATGCATCAAAGCTCGTTAAGACTAGATGGGGTATCCCTACATAGCGGGTGGGACCCACGGCGAATGGTTCATCAAGTCTTCAAAAAAGAATATATACGATTGCATTGCATATACTAACGGATGCGATCATACCAGCACTAATGCACCGGATCCCATCAGAACTCCGCAGTTAAGCGTGCTTGGGGCGAGAGTAGTACTAGGATGGGTGACCTCCCGGGAAGTCCTCGTGTTGCATCCCTCTTTTATGTTTAACCTTTTTTTTTTTGGTTAAAACTTTATGACTCCATAACTTTTAGACCGTGAGGCCAAACTTGGCATGTGATACCTTTTCGGAAAGCCCAAAGACAGCCCTCCGACGAAAGAAGCAGGACAATGGAACTTTTCCATTGACTTTTTGTCGACCCCAAATTTTGACCTTTAATTACTTTTTCGGGAATCGA
>ARSiRGRR00500220
CGTGATTTTGGGCTATATTACGGACCCACAAACTACTTGTTTCAAGCATTGTTTTCGAATTTTTTCATGCATCAAAGCTCGTTAAGACTAGATGGGGTATCCCTACATAGCGGGTGGGACCCACGGCGAATGGTTCATCAAGTCTTCAAAAAAGAATATATACGATTGCATTGCATATACTAACGGATGCGATCATACCAGCACTAATGCACCGGATCCCATCAGAACTCCGCAGTTAAGCGTGCGTGGGCGAGAGTAGTATTAGGATGGGTGACCTCCCGGGAAGTCCTCGTGTTGCATCCCTCTTTTATGTTTAACCTTTTTTTTTTTGGTTAAAACTTTATGACTCCATAACTTTTAGACCATGAGGCCAAACTTGGAATGTGATACCTTTTCAGAAAGCCCAAAGACAGCCCTCCGACGAAAGAAGCAGGACAATGGAATTTCTCCATTGACTTTTTGTCGACCCCAAATTTTGACCTTTATCTACTTTTTCGGGAATCGAA
>ARSiRGRR00500221
GCTCGTTAAGACTAGATGGGTATCCCTACATAGCGGGTGGGACCCACGGCGAATGGTTCATCAAGTCTTCAAAAAAGAATATATACGATTGCATTGCATATACTAACGGATGCGATCATACCAGCACTAATGCACCGGATCCCATCAGAACTCCGCAGTTAAGCGTGCTTGGGCGAGAGTAGTACTAGGATGGGTGACCTCCCGGGAAGTCCTCGGGTTGCATCCCTC
>ARSiRGRR00500222
AATGGTTCATCAACTCTTCAAAAAAGAATATATACGATTGCATTGCATATACTAACGGATGCGATCATACCAGTACTAATGCACCGGATCCCATCAGAACTCCGCAGTTAAGCGTGCTTGGGCGAGAGTAGTACTAGGATGAGTGACCTCCCGTGAAGTCCTCGTGTTGCATCCCTC
>ARSiRGRR00500223
AAGACTAGATGGGGTATCCCTACATAGCGGGTGGGACCCACGGTGAATGGTTCATCAAGTCTTCAAAAAAGAATATATACGATTGCATTGCATATACTAACGGATGCGATCATACCAGCACTAATGCACCGGATCCCATCAGAACTCCGCAGTTAAGCGTGCTTGGGCGAGGGTAGTACTAGGATGGGTGACCTCCCGGGAAGTCCTCGTGTTGCATCCCTC
>ARSiRGRR00500224
AACGGATGCGATCATACCAGCACTAATGCACCGGATCCCATCAGAACTCCGCAGTTAAGCGTGCTTGGGCGAGAGTAGTACTAGGATGGGTGACCTCCCGTAAAGTCCTCGTGTTGCATCCCTCT
>ARSiRGRR00500225
CGATATACTAACGGATGCGATCATACCAGCACTAATGCACCGGATCCCATCAGAACTCCGCAGTTAAGCGTGCTTGGGCGAGAGTAGTACTAGGACGGGTGACCTCCCGGGAAGTCCTCGTGTTGCATCCC
>ARSiRGRR00500227
GGATGCGATCATACCAGCACTAATGCACCGGATCCCATCAGAACTCCGCAGTTAAGCGAGCTTGGGCGAGAGTAGTACTAGGATGGGTGATCTCCCGGGAAGTCCTCGTGTTGCATCCCTCTTTTATGTTAACC
>ARSiRGRR00500229
CTAACGGATGCGATCATACCAGCACTAATGCACCGGATCCCATCAGAACTCCGCAGTTAAGCGTGCTTGGGCGAGAGTAGTACTAGGATGGGTGACCTCCCGTGAAGTCCTCGTGGTGCATCCCTC
>ARSiRGRR00500230
TTAAGACTAGATGGGTATCCCTACATAGCGGGTGGGACCCACGGCGAATGGTTCATCAAGTCTTCAAAAAAGAATATATAAGATTGCATTGCATATACTAACGGATGCGATCATACCAGCACTAATGCACCGGATCCCATCAGAACTCCGCAGTTAAGCGTGCTTGGGCGAGAGTAGTACTAGGATGGGTGACCACCCGGGAAGTCCTCGTGTTGCATCCCTCTTTTATGTTTAACCTTTTTTTTTTT
>ARSiRGRR00500231
CTAGATGAGTATCCCTACATAGCGGGTGGGACCCACAGCGAATGGTTCATCAAGTCTTCAAAAAAGAATATATACGATTGCATTGCATATACTAACGGATGCGATCATACCAGCACTAATGCACCGGATCCCATCAGAACTCCGCAGTTAAGCGTGCTTGGGCGAGAGTAGTAGTAGGATGGGTGACCTCCTAGGAAGTCCTCGTGTTGCATCCCTCTTTTATGTTTAACCTTTTTTTTTT
>ARSiRGRR00500232
AAGACTAGATGGGTATCCCTATATAGCGGGTGGGACCCACGGCGAATGGTTCATCAAGTCTTCAAAAAAGAATATATACGATTGCATTGCATATACTAACGGATGCGATCATACCAGCACTAATGCACCGGATCCCATCAGAACTCCGCAGTTAAGCGTGCTTGGGCGAGAGTAGTACTAGGATGGGTGACCTCCCGTGAAGTCCTCGTGTTGCATCCCTCTTTT
>ARSiRGRR00500233
GTTCCAAGAGTCTTCAAAAGAAGGATAAACACGATTGCATTTTATGAACTAATGGATGTGATCATACCAGCACTAATGCACCGGATCCCATCAGAACTCCGCAGTTAAGCGTGCTTGGGCGAGAGTAGTACTAGGATGGGTGATCTCCCGGGAAGTCCTCGTGTTGCATCCCTCTTTTATGTTTAACCTTTTTTT
>ARSiRGRR00500235
GTTCATCAAGTCTTCAAAAAAGAATATATACGATTGCATTGCATATACTAACGGATGCGATCATACCAGCACTAATGCACCGGATCCCATCAGAACTCCGCAGTTAAGCGAGCTTGGGCGAGAGTAGTACTAGGATGGGTGACCTCCCGGGAAGTCCTCGTGTTGCATCCCTCTTTTATATTTAACCTCTTTTT
>ARSiRGRR00500236
TTAAGACTAGATGGGTATCCCTACATAGCGGGTGGGACCCACGGCGAATGGTTCATCAAGTCTTCAAAAAAGAATATATACGATTGCATTGCATATACTAACGGATGCGATCATACCAGTACTAATGCACCGGATCCCATCAGAACTCCGCAGTTAAGCGTGCTTGGGCGAGAGTAGTACTAGGATGGGTGACCTCCCGGGAAGTCCTCGTGTTGCATCCCTCTTTTATGTTTAACCTTTTTTT
>ARSiRGRR00500237
CAAGCTCGTTAAGACTAGATGGGTATCCCTACATAGCGGGTGGGACCCACGGCGAATGGTTCCATCAAGTCTTCAAAAAAGAATATATACGATTGCATTGCATATACTAACGGATGCGATCATACCAGCACTAATGCACCGGATCCCATTAGAACTCCGCAGTTAAGCGTGCTTGGGCGAGAGTAGTACTAGGATGGGTGACCTCCCGGGAAGTCCTCGTGTTGCATCCCTCTTTTATATTTAACCTCTTTTT
>ARSiRGRR00500238
AAGCTCGTTAAGACTAGATGGGTATCCCTACATAGCGGGTGGGACCCACGGCGAATGGTTCATCAAGTCTTCAAAAAAGAATATATACGATTGCATTGCATATACTAACGGATGCGATCATACCAGCACTAATGCACCGGATCCCATCAGAACTCCGCAGTTAAGCGTGCTTGGGCGAGAGTAGTACTAGGATGGGTGACCTCCCGTAAAGTCCTCGTGTTGCATCCCTCTTTTATGTTTAACTTTTTT
>ARSiRGRR00500240
ACCCACGGTGAATGGTTACTAACGTCTTCAAAAAAGAATATATACGATTGCATTGCATATACTAACGGATGCGATCATACCAGCACTAATGCACCGGATCCCATCAGAACTCCGCAGTTAAGCGTGCTTGGGCGAGAGTAGTACTAGGATGGGTGACCTCCCGTGAAGTCCTCGTGTTGCATCCCTCTTTTATGTTTAACCT
>ARSiRGRR00500241
TTTTCAGTCATCAAGCTCTTAAGACTAGATGGGTATCCCTACATAGCGGGTGGGACCCACGGCAAATGGTCATCAAGTTTCAAAAAAGAATATATACGATTGCATTGCATATACTAACGGATGCGATCATACCAGCACTAATGCACCGGATCCCATCAGAACTCCGCAGTTAAGCGTGCTTGAGCGAGAGTAGTACTAGGATGGGTGACCTCCCGGGAAGTCCTCGTGTTGCATCCCTCTTTTATGTTTAACC
>ARSiRGRR00500242
TTAAGACTAGATGGGTATCCCTACATAGCGGGTGGGACCCACGACGAATGGTTCATCAAGTCTTCAAAAAAGAATATATACGATTGCGATTGCATATACTAGCGGATGCGATCATACCAGCACTAATGCACCGGATCCCATCAGAACTCCGCAGTGAAGCGTGCTTGGGCGAGAGTAGTACTAGGATGGGTGACCTCCCGGGAAGTCCTCGTGTTGCATCCCTCTTTTGTGTTAAACC
>ARSiRGRR00500243
CATAGCGGGTGGGCCCACAGGCGAATGGTTCATCAAGTCTTCAAAAAAGAATATATACGATTCGATTCGATATACTAACGAATGCGATCATACCAGCACTAATGCACCGGATCCCATCAGAACTCCGCAGTTAAGCGTGCTTGGGCGAGAGTAGTACTAGGATGGGTGACCTCCCGTGAAGTCCTCGTGTTGCATCCCTCTTTTATGTTTAACC
>ARSiRGRR00500244
CGTGATTGGGGCTATATTACGGACCCCAAATTACTTGTTTCAGCATTGTTTTCGAATTTTTTCATGCATCAAAGCTCGTTAAGACTAGATGGGGTATCCCTACATAGCGGGTGGGACCCACAGCGAATGGTTCATCAAGTCTTCAAAAAAGAATATATACGATTGCATTGCATATACTAACGGATGCGATCATACCAGCACTAATGCACCGGATCCCATCAGAACTCCGCAGTTAAGCGTGCTTGGGCGAGAGTAGTACTAGGATGGGTGACCTCCCGGGAAGTCCTCGTGTTGCATCCCTCTTTTATGTTTAACCTTTTTCTTTTTGGTTAAAACTTTATGACTCCATAACTTTTAGACCGTGAGGCCAAACTTGGCATGTGATACCTTTTCGGAAAGCCCAAAGACAGCCCTCCGACGAAAGAAGCAGGACAATGGAACTTTTCCATTGACTTTTTGTCGACCCCAAATTTTGACCTTTACCTACTTTTTCGGGAATC
>ARSiRGRR00500245
CGTGATTTGGGCTATATTACGGACCCAAAATTACTTGTTCAAGCATTGTTTTCGAATTTTTTCATGCATCAAAGCTCGTTAAGACTAGATGGGGTATCCCTACATAGCGGGTGGGACCCACGGTGAATGGTTCATCAAGTCTTCAAAAAAGAATATATACGATTGCATTGCATATACTAACGGATGCGATCATACCAGCACTAATGCACCGGATCCCATCAGAACTCCGCAGTTAAGCGTGCTTGGGCGAGAGTAGTACTAGGATGGGTGACCTCCCGGGAAGTCCTCGTGTTGCATCCCTATTTTATGTTTAACCTTTTTTTTTTTGGTTAAAACTTTATGACTCCATAACTTTTAGACCGTGAGGCCAAACTTGGCATGTGATACCTTTTCGGAAAGCCCAAAGACAGCCCTCCGACGAAAGAAGCAGGACAATGGAATTCTTCCATTGACTTTTTGTCGACCCCAATTTTGACCTTTAATTACTTTNNCNGGAATCAC
>ARSiRGRR00500246
CGTGATTTGGGCTATATTACGGACCCAAAATTACTTGTTTCAGGCATTGTTTTCGAATTTTTTCATGCATCAAAGCTCGTTAAGACTAGATGGGGTATCCCTACATAGCGGGTGGGACCCACGGCGAATGGTTCATCAAGTCTTCAAAAAAGAATATATATGATTGCATTGCATATACTAACGGATGCGATCATACCAGCACTAATGCACCGGATCCCATCAGAACTCCGCAGTTAAGCGTGCTTGGGCGAGAGTAGTACTAGGATGGGTGACCTCCCGGGAAGTCCTCGTGTTGCATCCCTCTTTTATGTTTAACTTTTTTTTTTTGGTTAAAACTTTATGACTCCATAACTTTTAGACCGTGAGGCCAAACTTGGCATGTGATACCTTTTCGGAAAGCCCAAAGACAGCCCTCCGACGAAAGAAGCAGGACAATGGAACTTTTCCATTGACTC
>ARSiRGRR00500247
CGTGATTGGGGCTATATTACGGACCCAAAATTACTTGTTCCAGCATTGTTTTCGAATTTTTTCATGCATCAAAGCTCGTTAAGACTAGATGGGGTATCCCTACATAGCGGGTGGGACCCACGGCGAATGGTTCATCAAGTCTTCAAAAAAGAATATATACGATTGCATTGCATATACTAACGGATGCGATCATACCAGCACTAATGCACCGGATCCCATCAGAACTCCGCAGTTAAGCGTGCTTGGGCGAGAGTAGTACTAGGATGGGTGACCTCCCGGGAAGTCCTCGTGTTGCATCCCTCTTTTATGTTTAACCTTTTTTTTTTTGGTTAAAACTTTATGACTCCATAACTTTTAGACCGTGAGGCCAAACTTGGCATGTGATACCTTTTCGGAAAGCCCAAAGACAGCCCTCCGACGAAAGAAGCAGGACAATGGAACTCTTCCATTGACTCTTTGTCGACCCCAAATTTTGACCTTTACTTACTTTTTCGGGAAT
>ARSiRGRR00500248
CGTGATTTGGGGCTATATTACGGACCCAACATTACTTGTTTCAGCATTGTTTTCGAATTTTTTCATGCATCAAAGCTCGTTAAGACTAGATGGGGTATCCCCACATAGCGGGTGGGACCCACGGCGAATGGTTCATCAAGTCTTCAAAAAAGAATATATACGATTGCATTGCATATACTAACGGATGCGATCATACCAGCACTAATGCACCGGATCCCATCAGAACTCCGCAGTTAAGCGTGCTTGGGCGAGAGTAGTACTAGGATGGGTGACCTCCCGGGAAGTCCTCGTGTTGCATCCCTCTTTTATGTTTAACCTTTTTTTTTTTGGTTAAAACTTTATGACTCCATAACTTTTAGACCGTGAGGCCAAACTTGGCATGTGATACCTTTTCGGAAAGCCCAAAGACAGCCCTCCGACGAAAGAAGCAGGACAATGGAACTTTTCCATTGACTTTTTGTCGACCCCAAATTTTGACCTTTAAATACTTTTTCGGGAATCGAATT
>ARSiRGRR00500249
TCAAGCATTGTTTTCGAATTTTTTCATGCATCAAAGCTCGTTAAGACTAGATGGGGTATCCCTACATAGCGGGTGGGACCCACGGCAAATGGTTCATCAAGTCTTCAAAAAAGAATATATACGATTGCATTGCATATACTAACGGATGCGATCATACCAGCACTAATGCACCGGATCCCATCAGAACTCCGCAGTTAAGCGTGCTTGGGCGAGAGTAGTACTAGGATGGGTGACCTCCCGGGAAGTCCTCGTGTTGCATCCCTCTTTTATGTTTAACCTTTTTTTTTGGTTAAAACTTTATGACTCCATAACTTTTAGACCGTGAGGCCAAACTTGGCATGTGGTACCTTTTCGGAAAGCCCAAGACAGCCCTCCGACGAAAGAAGCAGGACAATGGAATTTCTCCATTGACTTTTGTCGACCCAAATTTGACCTTAATACTTTTCGGGATCCT
>ARSiRGRR00500250
ATGGGTATCCTACATAGCGGTGGCCACGGCGATGGTCATCAAGTCTTCAAAAAAGAATATATACGATTGCATTGCATATACTAACGGATGCGATCATACCAGCACTAATGCACCGGATCCCATCAGAACTCCGCAGTTAAGCGTGCTTGGGCGAGAGTAGTACTAGGATGGGTGACCTCCCGGGAAGTCCTCGTGTTGCATCCCTC
>ARSiRGRR00500251
GGTATCCTCATACGGTGGACCCACGGTGATGGTTCATCAAGTCTTCAAAAAAGAATATATACGATTGCATTGCATATACTAACGGATGCGATCATACCAGCACTAATGCACCGGATCCCATCAGAACTCCGCAGTTAAGCGTGCTTGGGCGAGAGTAGTACTAGGATGGGTGACCTCCCGGGAAGTCCTCGTGTTGCATCCCTCTTTTATATTTAACCTCT
>ARSiRGRR00500252
CTAGATGGGTATCCTACATAGCGGTGGACCACGGCGAATGGTTCATCAAGTCTTCAAAAAAGAATATATACGATTGCATTGCATATACTAACGGATGCGATCATACCAGCACTAATGCACCGGATCCCATCAGAACTCCGCAGTTAAGCGTGCTTGGGCGAGAGTAGTACTAGGATGGGTGACCTCCCGGGAAGTCCTCGTGTTGCATCCCTCT
>ARSiRGRR00500253
TGAGTATCCTACAATGAGGTGGAACCCACGGCGAATGGTTCATCAAGTCTTCAAAAAAGAATATATACGATTGCATTGCATATACTAACGGATGCGATCATACCAGCACTAATGCACCGGATCCCATCAGAACTCCGCAGTTAAGCGTGCTTGGGCGAGAGTAGTACTAGGATGGGTGACCTCCCGGGAAGTCCTCGTGTTGCATCCCTCTTTTATGTGTAACCTTTTTTTTTTTGGTTAAAAA
>ARSiRGRR00500254
CCACGGCGATGGTTCATCAAGTCTTCAAAAAAGAATATATACGATTGCATTGCATATACTAACGGATGCGATCATACCAGCACTAATGCACCGGATCCCATCAGAACTCCGCAGTTAAGCGTGCTTGGGCGAGAGTAGTACTAGGATGGGTGACCTCCCGGGAAGTCCTCGTGTTGCATCCCTC
>ARSiRGRR00500255
CTTAAGACTAGATGGGTATCCCTACATAACGGTGGACCCACGGCGAATGGTTCATCAAGTCTTCAAAAAAGAATATATACGATTGCATTGCATATACTAACGGATGCGATCATACCAGCACTAATGCACCGGATCCCATCAGAACTCCGCAGTTAAGCGTGCTTGGGCGAGAGTAGTACTAGGATGGGTGACCTCCCGGGAAGTCCTCGTGTTGCATCCCTCCTTTATGTTTAACTTTTTTTTTTTGGTTAAAA
>ARSiRGRR00500256
AATGGTTCATCAAGTCTTCAAAAAAGAATATATACGATTGCATTGCATATACTAACGGATGCGATCATACCAGCACTAATGCACCGGATCCCATCAGAACTCCGCAGTTAAGCGTGCTTGGGCGAGAGTAGTACTAGGATGGGTGACCTCCCGGGAAGTCCTCGTGTTGCATCCCTCTTTTATGTTTAACTTTTTTTTTTTGGTTAAAACTTTATGAC
>ARSiRGRR00500257
TTAAGACTAGATGGGTATCCCTACATAGCGGGTGGGACCCACGGCGAATGGTTCATCAAGTCTTCAAAAAAGAATATATACGATTGCATTGCATAACGGATGCGATCATACCAGCACTAATGCACCGGATCCCATCAGAACTCCGCAGTTAAGCGTGCTTGGGCGAGAGTAGTACTAGGATGGGTGACCTCCCGGGAAGTCCTCGTGTTGCATCCCTCTTTT
>ARSiRGRR00500258
GGTTCATCAAGTCTTCAAAAAAGAATATATACGATTGCATTGCACATACTAACGGATGCGATCATACCAGCACTAATGCACCGGATCCCATCAGAACTCCGCAGTTAAGCGTGCTTGGGCGAGAGTAGTACTAGGATGGGTGACCTCCCGGGAAGTCCTCGTGTTGCATCCCTCTTTTATGTTTAACCTTTTTTTTTTT
>ARSiRGRR00500259
TAACGGATGCGATCATACCAGCACTAATGCACCGGATCCCATCAGAACTCCGCAGTTAAGCGTGCTTGGGCGAGAGTAGTACTAGGATGGGTGACCTCCCGGGAAGTCCTCGTGTTGCATCCCTCTTTTATGTTTAACCTTTT
>ARSiRGRR00500260
ATCGATCAAGCTCGTTAAGACTAGATGGGTATCCCTACATAGCGGGTGGGACCCACGGCGAATGGTTCATCAAGTCTTCAAAGAAGAATATATACGATTGCATTGCATATACTAACGGATGCGATCATACCAGCACTAATGCACCGGATCCCATCAGAACTCCGCAGTTAAGCGTGCTTGGGCGAGAGTAGTACTAGGATGGGTGACCTCCCGGGAAGTCCTCGTGTTGCATCCCTCTTTTATGTTT
>ARSiRGRR00500261
CTAGATGGGTATCCCTACATAGCGGGTGGGACCCACGGCGAATGGTTCATCAAGTCTTCAAAAAAGAATATATACGATTGCATTGCATATACTAACGGATGCGATCATACCAGCACTAATGCACCGGATCCCATCAGAACTCCGCAGTTAAGCGTGCTTGGGCGAGAGTAGTACTAGGATGGGTGACCTCCCGGGAAGTCCTCGTGTTGCATCCCTCTTTTATGTTTAACTTTTTTT
>ARSiRGRR00500262
AAGCTCGTTAAGACTAGATGGGTATCCCTACATAGCGGGTGGGACCCACGGCGAATGGTTCATCAAGTCTTCAAAAAAGAATATATACGATTGCATTGCATATACTAACGGATGCGATCATACCAGCACTAATGCACCGGATCCCATCAGAACTCCGCAGTTAAGCGTGCTTGGGCGAGAGTAGTACTAGGATGGGTGACCTCCCGGGAAGTCCTCGTGTTGCATCCCTCTTTTATATTTAACC
>ARSiRGRR00500263
GGGTATCCCTACATAGCGGGTGGGACCCACGGCGAATGTTCATCAAGTCTTCAAAAAAGAATATATACGATTCGATTCGATAACGGATGCGATCATACCAGCACTAATGCACCGGATCCCATCAGAACTCCGCAGTTAAGCGTGCTTGGGCGAGAGTAGTACTAGGATGGGTGACCTCCCGGGAAGTCCTCGTGTTGCATCCCTCTTT
>ARSiRGRR00500264
GTCGTGATTTGGGCTATATTACGGACCCAAAATTACTTGTTCAAGCATTGTTTTCGAATTTTTTCATGCATCAAAGCTCGTTAAGACTAGATGGGGTATCCCTACATAGCGGGTGGGACCCACGGCGAATGGTTTATCAAGTCTTCAAAAAAGAATATATACGATGGCATTGCATATACTAACGGATGCGATCATACCAGCACTAATGCACCGGATCCCATCAGAACTCCGCAGTTAAGCGTGCTTGGGCGAGAGTAGTACTAGGATGGGTGACCTCCCGGGAAGTCCTCGTGTTGCATCCCTCTTTTATGTTTAACCTTTTTTTTTTTGGTTAAAACTTTATGACTCGATAACTTGTAGACTGAA
>ARSiRGRR00500265
CGTGATTTGGGCTATATTACGGACACAAAATTACTTGTTCAATCATTGTTTTAGAATTTTTTCATGCTTCAAAGCTCGTTAAGACTAGATGGGGTATCCTACATAGCGGGTGCGACCCACGACGAATGGTTCATCAAGTCTTCAAAAAAGAATATATACGATTGCATTGCATATACTAACGTATGCGATCATACCAGCACTAATACACGAGATCCCATCAGAACTCCGCAGTTAAGCGTGCTTGGGCGAATATTGTACTAGGATGGGTGACCTCCCGGGAAGTCCTCGTGTTGCATCCCTCTTTTTTTTTAATTTGTTTTTTTTGGTTAAAACTTTATGACTCTATAACTTTTATACCGTGAGGCCAAACTAGGCATGTGATACCTTTTCGGAAATCCCAAAGAGAACCCTCCGACGAAAGAAACAGGACAAACGAACTTTTCCTTTGACTTTTTGCCGACCACAAATTTTGACCTTTAACTACTTTTTCGGGAAT
>ARSiRGRR00500266
CGTGATTTGGGCTATATTACGGACACAAAATTACTTGTTCAATCATTGTTTTAGAATTTTTTCATGCTTCAAAGCTCGTTAAGACTAGATGGGGTATCCTACATAGCGGGTGCGACCCACGACGAATGGTTCATCAAGTCTTCAAAAAAGAATATATACGATTGCATTGCATATACTAACGTATGCGATCATACCAGCACTAATACACGAGATCCCATCAGAACTCCGCAGTTAAGCGTGCTTGGGCGAATATTGTACTAGGATGGGTGACCTCCCGGGAAGTCCTCGTGTTGCATCCCTCTTTTTTTTTAATTTGTTTTTTTTGGTTAAAACTTTATGACTCTATAACTTTTATACCGTGAGGCCAAACTAGGCATGTGATACCTTTTCGGAAATCCCAAAGAGAACCCTCCGACGAAAGAAACAGGACAAACGAACTTTTCCCTTGACTTTTTGCCGACCACAAATTTTGACCTTTACTACTTTTTCGGGA
>ARSiRGRR00500267
TCATGCTTCAAAGCTCGTTAAGACTAGATGGGGTATCCTACATAGCGGGTGCGACCCACGACGAATGGTTCATCAAGTCTTCAAAAAAGAATATATACGATSGCATGGCATATACTAACGTATGCGATCATACCAGCACTAATACACCACATCCCATCAGAACTCCGCAGTTAAGCGTGCTTGGGCGAATATAGTACTAGGATGGGTGACCTCCCGGGAAGTCCTCGTGTGGCATCCCTCTTT
>ARSiRGRR00500269
TTTTTCATGCTTCAAAGCTCGTTAAGACTAGATGGGGTATCCTACATAGCGGGTGCGACCCACGACGAATGGTTCATCAAGTCTTCAAAAAAGAATATATACGATTGCATTGCATATACTAACGTATGCGATCATACCAGCACTAATACACGAGATCCCATCAGAACTCCGCAGTTAAGCGTGCTTGGGCGAATATTGTACTAGGATGGGTGACCTCCCGGGAAGTCCTCGTGTTGCATCCCTCTTTTTTTTTAATTTGTTTTTTTTGGTTAAAACTTTATGACTCTATAACTTTTATACCGTGAGCCAAACTAGGCATGTGATACCTTTTCGGAAATCCCAAGAGACCCTCCGACGAAAGAAACGGACAACCGAACTTTTCCTTTGACTTTTGGCCGACCACAATTTGACCCTTAATACTTTTCGG
>ARSiRGRR00500270
CGTGATTTGGGCTATATTACGGACACAAAATTACTTGTTCAATCATTGTTTTAGAATTTTTTCATGCTTCAAAGCTCGTTAAGACTAGATGGGGTATCCTACATAGCGGGTGCGACCCACGACGAATGGTTCATCAAGTCTTCAAAAAAGAATATATACGATTGCATTGCATATACTAACGTATGCGATCATACCAGCACTAATACACGAGATCCCATCAGAACTCCGCAGTTAAGCGTGCTTGGGCGAATATTGTACTAGGATGGGTGACCTCCCGGGAAGTCCTCGTGTTGCATCCCTCTTTTTTTTTAATTTGTTTTTTTTGGTTAAAACTTTATGACTCTATAACTTTTATACCGTGAGGCCAAACTAGGCATGTGATACCTTTTCGGAAATCCCAAAGAGAACCCTCCGACGAAAGAAACAGGACAAACG
>ARSiRGRR00500271
AATTTTTTCATGCTTCAAAGCTCGTTAAGACTAGATGGGGTATCCCTACATAGCGGCTGGGACCCATGGCGAATGGTTCATCAAGTCTTAAAAAAAGAATATATACGATTGCATTACATATACTAACGTATGCGATCATACCAGCACTAATACACGAGATCCCATCAGAACTCCGCAGTTAAGCGTGCTTGGGCGAATATTGTACTAGGATGGGTGACCTCCCGGGAAGTCCTCTGTTGCATCCCTCTTTTTTTTTAATTTGTTTTTTTTGGTTAAAACTTTATGACTCTATAACTTTTATACCGTGAGGCCAAACTAGGCATGTGATACCTTTTCGGATATCCCAAAGAGACCCTCCACGAAGAAACGGACAACGAACTTTTCCTTGACTTTTGCCGACCACAATTTGACCTTAACTACTTTTCGGGAAATCAC
>ARSiRGRR00500272
CGTGATTTGGGCTATATTACGGACACAAAATTACTTGTTCAATCATTGTTTTAGAATTTTTTCATGCTTCAAAGCTCGTTAAGACTAGATGGGGTATCCTACATAGCGGGTGCGACCCACGACGAATGGTTCATCAAGTCTTCAAAAAAGAATATATACGATTGCATTGCATATACTAACGTATGCGATCATACCAGCACTAATACAACGAGATCCCATCAGAACTCCGCAGTTAAGCGTGCTTGGGCGAATATTGTAACTAGGATGGGTGACCTCCCGGGAAGTCCTCGTGTTGCATCCCTCTTTTTTTTTAATTTGTTTTTTTTGGTTAAAACTTTATGACTCTATAACTTTTATACCGTGAGGCCAAACTAGGCATGTGATACCTTTTCGGAAATCCCAAAGAGAACCCTCCGACGAAAGAAACAGGACAAACGAACTTTTCCTTTGACTTTTTGCCGACCACAAATTTTGACCTTTATGTACTTTTTCGGGAATCG
>ARSiRGRR00500273
CGNGATTGGGGTATATTACGGACACAAAATTACTTGTTCNATCATTGTTTTAGAATTTTTTCATGCTTCAAAGCTCGTTAAGACTAGATGGGGTATCCTACATAGCGGGTGCGACCCACGACGAATGGTTCATCAAGTCTTCNAAAAAGAATATATACGATTGCATTGCATATACTNACGTATGCGATCATACCAGCACTNATACACGAGATCCCATCAGAACTCCGCAGTTAAGCGTGCTTGGGCGAATATTGTAATAGGATGGGTGACCTCCCGGGAAGTCCTCGTGTTGCATCCCTCTTTTTTTTTAATTTGTTTTTTTTGGTTAAAACTTTATGACTCTATAACTTTTATACCGTGAGGCCAAACTAGGCATGTGATACCTTTTCGGAAATCCCAAAGAGAACCCTCCGACGAAAGAA
>ARSiRGRR00500274
TACGGGACACCAAATTAACTTGTTCAATCATTGGTTTTAGGAATTTTTTCAAGGCTTCAAAAGTTTGTTCAGAATTAGAATGGGGTATCCNTACATAGCGGGGTGCGGACCCCAACGACGAATGGTTCAATCAAGTCTTCCAAAAAAGAATATATANGATTGCATTGCATATACTAANGTAGGGATCATACCAGCANTNATACACGAGATCCCATCAGAACTCCGCAGTTAAGNGTGCTTGGGCGAATATTGTAATAGGATGGGTGACCTCCCGGGAAGTCCTNGTGTTGCATCCCTCTTTTTTTTTAATTTGTTTTTTTTGGTTAAAACTTTATGACTCTATAACTTTTATACCGTGAGGCCCAAACTGAGGCATGTGATACCTTTTCGGNAATCCCAAAGAGAACCCTCCCGANGAAAGACACAG
>ARSiRGRR00500275
CGTGATTTGGGCTATATTACGGACACAAAATTACTTGTTCAATCATTGTTTTAGAATTTTTTCATGCTTCAAAGCTCGTTAAGACTAGATGGGGTATCCTACATAGCGGGTGCGACCCACGACGAATGGTTCATCAAGTCTTCAAAAAAGAATATATACGATTGCATTGCATATACTAACGTATGCGATCATACCAGCACTAATACACGAGATCCCATCAGAACTCCGCAGTTAAGCGTGCTTGGGCAAGAGTAGTACTAGGATGGGTGACCTCCCGGGAAGTCCTCGTGTTGCATCCCTCTTTTTTTTAATTTTTTTCTTTGGTTAAAACTTTATGACTCTATAACTTTTATACCGTGAGGCCAAACTAGGCATGTGATACCTTTTCGGAAATCCCAAAGAGAACCCTCCGACGAAAGAAACAGGACAAACGAACTTTTCCTTTGACTTTTTGCCGACCACAAATTTTGACCTTTATCTACTTTTTCGGGAATCG
>ARSiRGRR00500276
CGTGATTTGGGCTATATTACGGACACCAAATTACTTGTTCAATCATTGTTTTAGAATTTTTTCATGCTTCAAAGCTCGTTAAGACTAGATGGGGTATCCTACATAGCGGGTGCGACCCACGACGAATGGTTCATCAAGTCTTCAAAAAAGAATATATACGATTGCATTGCATATACTAACGTATGCGATCATACCAGCACTAATACACGAGATCCCATCAGAACTCCGCAGTTAAGCGTGCTTGGGCGAATATTGTACTAGGATGGGTGACCTCCCGGGAAGTCCTCGTGTTGCATCCCTCTTTTTTTTTAATTTGTTTTTTTTGGTTAAAACTTTATGACTCTATAACTTTTATACCGTGAGGCCAAACTAGGCATGTGATACCTTTTCGGAAATCCCAAAGAGAACCCTCCGACGAAAGAAACAGGACAAACGAACTTTTCCTTTGACTTTTTGC
>ARSiRGRR00500277
CGTGATTGNGGCTATATTACGGACACANAATTACTTGTTCAATCATTGTTTTAGNATTTTTTCATGCTTCAAAGCTCGTTAAGACTAGATGGGGTATCCTACATAGCGGGTGCGACCCACGACGAATGGTTCATCAAGTCTTCAAAAAAGAATATATACGATTGCATTGCATATACTAACGTATGCGATCATACCAGCACTAATACACGAGATCCCATCAGAACTCCGCAGTTAAGCGTGCTTGGGCGAATATTGTACTAGGATGGGTGACCTCCCGGGAAGTCCTCGTGTTGCATCCCTCTTTTTTTTTAATTTGTTTTTTTTGGTTAAAACTTTATGACTCTATAACTTTTATACCGTGAGGCCAAACTAGGCATGTGATACCTTTTCGGAAATCCCAAAGAGAACCCTCCGACGAAAGAAACAGGACAAACGAACTTTTCCTTTGACTTTTTGCCGACCCCAAATTTTGACCTTTACATACTTTTTCGGGAATCG
>ARSiRGRR00500278
CGTGATTGGGCTATATTACGGACACCAAATTACTGTTCNATCATTGTTTAGAATTTTTTCATGCTTCAAAGCTCGTTAAGACTAGATGGGGTATCTACATAGCGGGTGCGACCCACCACGAAATGGTTCATCAAGTCTTCAAAAAAGNATATATACGAATTGCAATTGCATATACTACGTATGCGATCATACCAGCACTNATACACGAGATCCCATCAGAACTCCGCAGTTAAGCGTGCTTGGGCGGATATTGTACTAGGATGGGTGACCTCCCGGGAAAGTCCTCGTGTTGCATCCCTCTTTTTTTTTAATTTGTTTTTTTTGGTTAAAACTTTATGACTCTATAACTTTTATACCGTGAGGCCAAANTAGGCATGTGATACCTTTTCGGGNNATCCCAAAGAGAACCCATCACAGACGGAGAGATACAGGACCCAAACGAAACTTTTCCTTTGAACTT
>ARSiRGRR00500279
CGTGATTTGGGCTATATTACGGACACCAAATTACTTGTTCAATCATTGTTTTAGAATTTTTTCATGCTTCAAAGCTCGTTAAGACTAGATGGGGTATCCTACATAGCGGGTGCGACCCACGACGAATGGTTCATCAAGTCTTCAAAAAAGAATATATACGATTGCATTGCATATACTAACGTATGCGATCATACCAGCACTAATACACGAGATCCCATCAGAACTCCGCAGTTAAGCGTGCTTGGGCGAATATTGTACTAGGATGGGTGACCTCCCGGGAAGTCCTCGTGTTGCATCCCTCTTTTTTTTTAATTTGTTTTTTTTGGTTAAAACTTTATGACTCTATAACTTTTATACCGTGAGGCCAAACTAGGCATGTGATACCTTTTCGGAAATCCCAAAGAGAACCCTCCNACGAAAGAAACAGGACAAACGAACTTTTCCTTTGACTTTTTGCCGACCACAAATTTTGACCTTTACCTACTTTTTCGGGAATCG
>ARSiRGRR00500280
CGTGATTTGGCTATATTACGGACACAATATTACTTGTTCATCATTGTTTTAGAATTTTTCATGCTTCAAAGCTCGTTAAGACTAGATGGGGTATCCTACATAGCGGGTGCGACCCACGACGAATGGTTCATCAAGTCTTCAAAAAAGGATATATACGATTGCATTGCATATACTAACGTATGCGATCATACCAGCACTAATACACGAGATCCCATCAGAACTCCGCAGTTAAGCGTGCTTGGGCGAATATTGTACTAGGATGGGTGACCTCCCGGGAAGTCCTCGTGTTGCATCCCTCTTTTTTTTTAATTTGTTTTTTTTGGTTAAAACTTTATGACTCTATAACTTTTATACCGTGAGGCCAAACTAGGCATGTGATACCTTTTCGGGATCCCAAAGCCCACCCTC
>ARSiRGRR00500282
TTTCATGCTTCAAAGCTCGTTAAGACTAGATGGGGTATCCTACATAGCGGGTGCGACCCACGAACGAATGGTTCATCAAGTCTTCAAAAAAGAATATATACGATTGCATTGCATATACTAACGTATGCGATCATACCAGCACTAATACACGAGATCCCATCAGAACTCCGCAGTTAAGCGTGCTTGGGCGAATATTGTACTAGGATGGGTGACCTCCCGGGAAGTCCTCGTGTTGCATCCCTCTTTTTTTTTAATTTGTTTTTTTTGGTTAAAACTTTATGACTCTATAACTTTTATACCGTGAGGCCAAACTAGGCATGTGATACCTTTTCGGAAATCCCAAAGAGAACCCTCCGACGAAAGAAACAGGACAAACGAACTTTTCCTTTGACTTTTTGCCGACACAAATTTTGACCTTACCTACTTTTTCGGGAATCACT
>ARSiRGRR00500284
CGTGATTGGGCTATATTACGGACACAAATTACTTGTTCAATCATTGTTTTAGAATTTTTTCATGCTTCAAAGCTCGTTAAGACTAGATGGGGTATCCTACATAGCGGGTGCGACCCACGACGAATGGTTCATCAAGTCTTCAAAAAAGAATATATACGATTGCATTGCATATACTAACGTATGCGATCATACCAGCACTAATACACGAGATCCCATCAGAACTCCGCAGTTAAGCGTGCTTGGGCGAATATTGTACTAGGATGGGTGACCTCCCGGGAAGTCCTCGTGTTGCATCCCTCTTTTTTTTTAATTTGTTTTTTTTGGTTAAAACTTTATGACTCTATAACTTTTATACCGTGAGGCCAAACTAGGCATGTGATACCTTTTCGGAAATCCCAAAGAGAACCCTCCGACGAAAGAAACAGGACAAACGAACTTTTCCTTTGACTTTTTGCCGACCACAAATTTTGACCTTTAATTACTTTTTCGGG
>ARSiRGRR00500285
GACACTCATATTACTTGTTTCAATTCATTGTTTTAGGGATTTTTTTCAATGGCTTCCAAAGGCTCGGTTTAGAACTAGGATGGGGGTATCCCTACATAAGCGGGGTGCGAACCCCACGGACGAATGGTTCCATCAAGTCTTCGAAAAGAAGGAATATATAACGATTGCATTGCATATACTAACGTATGCGATCATACCAGCCACTAATACACGAGATCCCATCAGGGACTCCGCAGTTAAGCGTGCTTGGGCGGAATATTGTACTAGGAAGGGTGACCTCCCGGGAAGTCCTCGTGTTGCATCCCTCTTTTTTTTTAATTTGTTTTTTTTGGTTAAAACTTTATGACTCGTATAACTTTTATACCGTGAGGCCAAACTAGGCATGTGGATACCTTTTCGGAAATCCCAAAGAGAACCCTCCGACGAAAGAAACAGGACAAACGAACTTTTCCTTTGACTTT
>ARSiRGRR00500287
CGTGATTTGGGCTATATTACGGACCCAAAATTAACTTGTTCAATCATTGTTTTAGAATTTTTTCATGCTTCAAGGCTCGTTAAGACTAGATGGGGTATCTACATAGCGGGTGGACCCACGACGAATGGTTCATCCAGTCTTCAAAAAAGCATATATACGATTGCATTGCATATACTAACGTATGCGATCATACCAGCACTAATACACGAGATCCCATCAGAACTCCGCAGTTAAGCGTGCTTGGGCGAATATTGTACTAGGATGGGTGACCTCCCGGGAAGTCCTCGTGTTGCATCCCTCTTTTTTTTTAATTTGTTTTTTTTGGTTAAAACTTTATGACTCTATAACTTTTATACCGTGAGGCCAAACTAGGCATGTGATACCTTTTCGGAAATCCCAAAGAGAACCCTCCGACGAAAGAAACCAGGACAAACGAACTTTTCCTTTGACTTTTT
>ARSiRGRR00500288
GACACAAAATTACTGGTTCAATCATTGTTTTTAGAATTTTTTCAATGCTTTCAAGGCTCGTTAAGACTAGATGGGGTATCCTACATAGCGGGTGCGACCCACGACGAATGGTTCATCAAGTCTTCAAAAAAGAATATATACGATTGCATTGCATATACTAACGTATGCGATCATACCAGCACTAATACACGAGATCCCATCAGAACTCCGCAGTTAAGCGTGCTTGGGCGAATATTGTACTAGGATGGGGTGAACCTCCCGGGAAGTCCTCGTGTTGCATCCCTCTTTTTTTTTAATTTGTTTTTTTTGGTTAAAACTTTATGACTCTATATAACTTTTATACCGTGAGGCCAAACTAGGCATGTGATACCTTTTCGGAAATCCCAAAGAGAACCCTCCGACGAAAGAAACAGGACAAACGAACTTTTCCTTTGACTTTTTGCCGACCACAAATTTTGACCTTTACGTACTTTTTCGGGAATCG
>ARSiRGRR00500289
CGTGTTTTTTGCCTTATTACGGGGCACAAATTATATGTTCGGCCATTGTTTTCGAATATTTTACATGTATCAAAGCTCTTATAAACAAGATAGGGTATTCCTACATATCTGGTGGGACCCACAGCAAATGGATCATAAAGTCTTCAAAAAAGAATAGATACGATTGCATTCCATGTAGTAACAGATGCGATCATACCAGCACTAATGCACCGGATCCCATCAAAACTCCACAGTTAAGCGTGCTTGGGCGAGAGTAGTACGAGGATGGGTGACCTCACGGAAAGTCCTCGTGTTGCATCCCTCTTTTTTCGGTTTTCCTCTATTTTGTTTTGTTAAAAATGTATGACTCCATAACTTTTAGACAGTCCTCTATTTTGTTTTGTTAAAAATGTATGACTCCATAACTTTTAGACA
>ARSiRGRR00500290
AATGATCTTTGCTATAGTACGGGGCGAAAATTATATGTTCGGACATTGTTTTCGAATATTTTGTATCTATCAAAGCTCTTATAAACAAGATAGGGTATTCCTACATAACTGGTCGAACCCACGGCAAATGGATCATAAAGTCTTAAAAAAAGAATAGATACGATTGCATTGCATGTAGTAACAGCTACGATCATACCAGCACTAATGAACCGGATCCCATCAGAACTCTACAGTTAAGCGTGCTTGGGCGAGAGTTGTACTAGGATGAGTGAGCTCCAGGAAAGTCCTCGTGTTGCATCCCTCTTTTTTTCGGTTTTTCTCTTTTTTTATGTTAAAAATAAATGACTCCATAACTTATAC
>ARSiRGRR00500291
CGTGATTTGCTATATTACGGGACGAAGATTATACGTTCGGACATTGTTTTCAAATATTTTGCATGTATCAAAGCTCTTATAAACAAGATAGGTATTCCTACATAGCTGGTGGGACCCACGGCAAATGGATCATAAAGTCTTCAAAAAAAATATATATGATTGCATTGCATGTAGTAACTGATGCGATCATACCAGCACTAATGCACCGGATCCTATCAGAACTCTGCAGTTAAGCGTGATTGGGCGAGAGTAGTACTAGGATGGTTGACCTCATGGAAAGTCCCTTGTGTTGCATTCTTCTTTTTTTCGGTTTTTCTCTTTTTTTTTTGTTAAGAATGTATGACTCGATAACTTATA
>ARSiRGRR00500292
AATGATCTTTGCTATAGTACGGGGCGAAAATTATATGTTCGGACATTGTTTTCGAATATTTTGTATCTATCAAAGCTCTTATAAACAAGATAGGGTATTCCTACATAGCTGGTCGAACCCACGGCAAATGGATCATAAAGTCTTAAAAAAAGAATAGATACGATTGCATTGCATGTAGTAACAGATGCGATCATACCAGCACTAATGCACCGGATCCCATCAGAACTCCGCAGTTAAGTGTGCTTGGGCGAGAGTAGTACTAAGATGGGTGACCTCGAAGAATGTCCTCGTGTTGCATCCCTCTTTTTTTTCAGTTTTTCTCTTTTTATGTTTTGTTAAAAATGTATGACTCGATAACTTCTAGAC
>ARSiRGRR00500293
CGTGATCTTTGTTATATTACGGGACAAAAATTATATGTTCGGACATTGTTTTCGAATATTTTTGCATGTATCAAAACTCTTATAAGCAAGATAGGGTATTCCTACATAGCTGGTGGGACCTACCGCAAATGGATCATAAAGTCTTCAAAAAAGAATATATATAATTGCATTGCATGTAGTAACGAATGCGATCCTACCAGCACTAATGCACTTGATCCTATCAGAACACCGCAGTTAAGCGTGCTTGGGCGAGAGTAGTACTAGGATGGGTGACCTCCAGGACAAGTCTTCGTGTTGCATCCCTCTTTTTTTTGGTTTTTCTCTATTTTTTTTTGTTAAAAATGTATGACTCAATAACTTCTAGACCG
>ARSiRGRR00500294
CGTGATCTTTGTTATATTACGGGACACAAAATTATATGTTCGGACATTGTTTTCGAATATTTTTGCATGCATCAAAACTCTTATAAGCAAGATAGGGTATTCCTACATAGCTGGTGGGACCTACCGCAAATGGATCATAAAGTCTTCAAAAAAGAATATATATAATTGCATTGCATGTAGTAACGAATGCGATCCTACCAGCACTAATGCACTTGATCCTATCAGAACACCGCAGTTAAGCGTGCTTGGGCTAGAGTAGTACTAGGATGGGTGACCTTCCGGAAAGTCCTCGTGTTGCATCCCTCTTTGTTTTCGGTT
>ARSiRGRR00500295
CGTGTTTTTTGCTTTATTACGGGGCACAAATTATATGTTCGGCCATTGTTTTCGAATATTTTTGCATGTATCAAAACTCTTATAAGCAAGATAGGGTATTCCTACATAGCTGGTGGGACCTACCGCAAATGGATCATAAAGTCTTCAAAAAAGAATATATATAATTGCATTACATGTAGTAACAGCTACGATCATACCAGCACTAATGAACCGGATCCCATCAGAACTCTACAGTTAAGCGTGCTTGGGCGAGAGTTGTACTAGGATGAGTGAGCTCCAGGAAAGTCCTCGTGTTGCATCCCTCTTTTTTTCGGTTTTTCTCTTTTTTTTGTTAAAAATATTTGACTCAATAACTTATACACGG
>ARSiRGRR00500296
CTTAAAAAAAGAATATATACGATTGCATTGCATATACTAACGGATGCGATCATACCAGCACTAATGCACCGGATCCCATCAGAACTCCGTAGTTAAGCGTGCTTGGGCGAGAGTAGTACTAGGATGGGTGACCTCCCGGGAAGTCCTCGTGTTGCATCCCTCTTTTTTTTTTTTTTTTTTTTGGTTAAAACTTTATGACTCTATAACTTCT
>ARSiRGRR00500297
CTTAAAAAAAGAATATATACGATTGCATTGCATATACTAACGGATGCGATCATACCAGCACTAATGCACCGGATCCCATCAGAACTCCGCAGTTAAGCGTGCTTGGGCGAGAGTAGTACTAGGATGGGTGACTTCCCGGGAAGTCCTCGTGTTGCATCCCTCTTTTTTTTTTTTTTTTTTTTGGTTAAAACTTTATGACTCTATAACTTCT
>ARSiRGRR00500298
CTTAAAAAAAGAATATATACGATTGCATTGCATATACTAACGGATGCGATCATACCAGCACTAATGCACCGGATCCCATCAGAACTCCGCAGTTAAGCGTGCTTGGGCGAGAGTAGTACTAGGATGGGTGACCTCCCGGGAAGTCCTCGTGTTGCATCCCTCTTTTTTTTTTTTTTTTTTTTTGGTTAAAACTTTATGACTCTATAACTTCT
>ARSiRGRR00500299
CTTAAAAAAAGAATATATACGATTGCATTGCATATACTAACGGATGCGATCATACCAGCACTAATGCACCGGATCCCATCAGAACTCCGCAGTTAAGCGTGCTTGGGCGAGAGTAGTACTAGGATGGGTGACCTCTCGGGAAGTCCTCGTGTTGCATCCCTCTTTTTTTTTTTTTTTTTTTTTTGGTTAAAACTTTATGACTCTATAACTTCT
>ARSiRGRR00500300
CTTAAAAAAAGAATATATACGATTGCATTGCATATACTAACGGATGCGATCATACCAGCACTAAAGCACCGGATCCCATCAGAACTCCGCAGTTAAGCGTGCTTGGGCGAGAGTAGTACTAGGATGGGTGACCTCCCGGGAAGTCCTCGTGTTGCATCCCTCTTTTTTTTTTTTTTTTTTTTTGGTTAAAACTTTATGACTCTATAACTTCT
>ARSiRGRR00500301
CTTAAAAAAAGAATATATACGATTGCATTGCATATACTAACGGATGCGATCATACCAGCACTAATGCACCGGATCCCATCAGAACTCCGCAGTTAAGCGTGCTTGGGCGAGAGTAGTACTAGGATGGGTGACCTCCCGGGAAGTCCTCGTGTTGCATCCCTCTTTTTTTTTTTTTTTTTTTTGGTTAAAAGTTTATGACTCTATAACTTCT
>ARSiRGRR00500302
CTTAAAAAAAAGAATATATACGATTGCATTGCATATACTAACGGATGCGATCATACCAGCACTAATGCACCGGATCCCATCAGAACTCCGCAGTTAAGCGTGCTTGGGCGAGAGTAGTACTAGGATGGGTGACCTCTCGGGAAGTCCTCGTGTTGCATCCCTCTTTTTTTTTTTTTTTTTTTTTGGTTAAAACTTTATGACTCTATAACTTCT
>ARSiRGRR00500303
CTTAAAAAAAGAATATATACGATTGCATTGCATATACTAACGGATGCGATCATACCAGCACTAATGCACCGGATCCCATCAGAACTCCGCAGTTAAGCGTGCTTGGGCGAGAGTAGTACTAGGATGGGTGACCTCTCGGGAAATCCTCGTGTTGCATCCCTCTTTTTTTTTTTTTTTTTTTTTTGGTTAAAACTTTATGACTCTATAACTTCT
>ARSiRGRR00500312
CTTAAAAAAAGAATATATACGATTGCATTGCATATACTAACGGATGCGATCATACCAACACTAATGCACCGGATCCCATCAGAACTCCGCAGTTAAGCGTGCTTGGGCGAGAGTAGTACTAGGATGGGTGACCTCCCGGGAAGTCCTCGTGTTGCATCCCTCTTTTTTTTTTTTTTTTTTTTGGTTAAAACTTTATGACTCTATAACTTCT
>ARSiRGRR00500313
CTTAAAAAAAGAATATATACGATTGCATTGCATATACTAACGGATGCGATCATACCAGCACTAATGCACCGGATCCCATCAGAACTCCGCAGTTAAGCGTGCTTGGGCGAGAGTAGTACTAGGATGGGTGACCTCCCGGGAAGTCCTCGTGTTGCATCCCTCTTTTTTTTTTTTTTTTTTTGGTTAAAACTTTATGACTCTATAACTTCT
>ARSiRGRR00500314
CTTAAAAAAAGAATATATACGATTGCATTGCATATACTAACGGATGCGATCATACCAGCACTAATGCACCGGATCCCATCAGAACTCCGCAGTTAAGCGTGCTTGGGCGAGAGTAGTACTAGGATGGATGACCTCCCGGGAAGTCCTCGTGTTGCATCCCTCTTTTTTTTTTTTTTTTTTTTTTTGGTTAAAACTTTATGACTCTATAACTTCT
