# Supplementary material for: Heterochromatic siRNAs and DDM1 Independently Silence Aberrant 5S rDNA Transcripts in Arabidopsis
Source: PLoS One. 2009 Jun 16;4(6):e5932. doi: 10.1371/journal.pone.0005932 (PMC2691480; doi:10.1371/journal.pone.0005932)
Supplement: File S2 — Multiple alignment of 5S rDNA sequences [MSF alignment format] (0.26 MB TXT) [file pone.0005932.s009.txt]

!!NA_MULTIPLE_ALIGNMENT 1.0

   MSF: 548   Type: N    Check:  7741   ..


  Name: ARSiRGRR00500011,/1-499 Len: 548  Check: 7914  Weight: 1.00
  Name: ARSiRGRR00500012,/1-499 Len: 548  Check:  508  Weight: 1.00
  Name: ARSiRGRR00500013,/1-499 Len: 548  Check: 8179  Weight: 1.00
  Name: ARSiRGRR00500014,/1-393 Len: 548  Check: 7095  Weight: 1.00
  Name: ARSiRGRR00500015,/1-496 Len: 548  Check: 2739  Weight: 1.00
  Name: ARSiRGRR00500016,/1-460 Len: 548  Check: 1136  Weight: 1.00
  Name: ARSiRGRR00500017,/1-456 Len: 548  Check: 2169  Weight: 1.00
  Name: ARSiRGRR00500018,/1-451 Len: 548  Check: 6743  Weight: 1.00
  Name: ARSiRGRR00500019,/1-500 Len: 548  Check: 8632  Weight: 1.00
  Name: ARSiRGRR00500020,/1-497 Len: 548  Check: 6487  Weight: 1.00
  Name: ARSiRGRR00500021,/1-495 Len: 548  Check:  510  Weight: 1.00
  Name: ARSiRGRR00500022,/1-494 Len: 548  Check:   71  Weight: 1.00
  Name: ARSiRGRR00500023,/1-497 Len: 548  Check: 1514  Weight: 1.00
  Name: ARSiRGRR00500024,/1-497 Len: 548  Check: 1004  Weight: 1.00
  Name: ARSiRGRR00500025,/1-492 Len: 548  Check: 7829  Weight: 1.00
  Name: ARSiRGRR00500026,/1-498 Len: 548  Check:  226  Weight: 1.00
  Name: ARSiRGRR00500027,/1-498 Len: 548  Check: 1781  Weight: 1.00
  Name: ARSiRGRR00500028,/1-500 Len: 548  Check: 6205  Weight: 1.00
  Name: ARSiRGRR00500029,/1-497 Len: 548  Check: 1860  Weight: 1.00
  Name: ARSiRGRR00500030,/1-499 Len: 548  Check:  398  Weight: 1.00
  Name: ARSiRGRR00500031,/1-498 Len: 548  Check: 9041  Weight: 1.00
  Name: ARSiRGRR00500032,/1-498 Len: 548  Check: 2662  Weight: 1.00
  Name: ARSiRGRR00500033,/1-498 Len: 548  Check: 2217  Weight: 1.00
  Name: ARSiRGRR00500034,/1-496 Len: 548  Check: 4102  Weight: 1.00
  Name: ARSiRGRR00500035,/1-493 Len: 548  Check: 8498  Weight: 1.00
  Name: ARSiRGRR00500036,/1-241 Len: 548  Check: 4849  Weight: 1.00
  Name: ARSiRGRR00500037,/1-196 Len: 548  Check: 6916  Weight: 1.00
  Name: ARSiRGRR00500039,/1-205 Len: 548  Check: 2731  Weight: 1.00
  Name: ARSiRGRR00500040,/1-204 Len: 548  Check: 3197  Weight: 1.00
  Name: ARSiRGRR00500041,/1-251 Len: 548  Check: 2074  Weight: 1.00
  Name: ARSiRGRR00500042,/1-248 Len: 548  Check: 3962  Weight: 1.00
  Name: ARSiRGRR00500043,/1-261 Len: 548  Check: 3232  Weight: 1.00
  Name: ARSiRGRR00500044,/1-250 Len: 548  Check:  492  Weight: 1.00
  Name: ARSiRGRR00500045,/1-201 Len: 548  Check: 8026  Weight: 1.00
  Name: ARSiRGRR00500046,/1-232 Len: 548  Check: 3895  Weight: 1.00
  Name: ARSiRGRR00500047,/1-242 Len: 548  Check: 7445  Weight: 1.00
  Name: ARSiRGRR00500048,/1-209 Len: 548  Check: 4501  Weight: 1.00
  Name: ARSiRGRR00500049,/1-233 Len: 548  Check:  382  Weight: 1.00
  Name: ARSiRGRR00500050,/1-220 Len: 548  Check: 5818  Weight: 1.00
  Name: ARSiRGRR00500051,/1-238 Len: 548  Check: 2796  Weight: 1.00
  Name: ARSiRGRR00500052,/1-208 Len: 548  Check: 7530  Weight: 1.00
  Name: ARSiRGRR00500053,/1-245 Len: 548  Check: 2751  Weight: 1.00
  Name: ARSiRGRR00500054,/1-235 Len: 548  Check: 9539  Weight: 1.00
  Name: ARSiRGRR00500055,/1-235 Len: 548  Check: 9761  Weight: 1.00
  Name: ARSiRGRR00500056,/1-221 Len: 548  Check: 2462  Weight: 1.00
  Name: ARSiRGRR00500057,/1-257 Len: 548  Check: 7543  Weight: 1.00
  Name: ARSiRGRR00500058,/1-249 Len: 548  Check: 9331  Weight: 1.00
  Name: ARSiRGRR00500059,/1-270 Len: 548  Check: 8736  Weight: 1.00
  Name: ARSiRGRR00500060,/1-236 Len: 548  Check: 1318  Weight: 1.00
  Name: ARSiRGRR00500061,/1-242 Len: 548  Check:   61  Weight: 1.00
  Name: ARSiRGRR00500062,/1-245 Len: 548  Check: 5853  Weight: 1.00
  Name: ARSiRGRR00500063,/1-245 Len: 548  Check: 5871  Weight: 1.00
  Name: ARSiRGRR00500064,/1-250 Len: 548  Check: 4203  Weight: 1.00
  Name: ARSiRGRR00500065,/1-151 Len: 548  Check: 4225  Weight: 1.00
  Name: ARSiRGRR00500066,/1-247 Len: 548  Check: 9779  Weight: 1.00
  Name: ARSiRGRR00500067,/1-126 Len: 548  Check: 2958  Weight: 1.00
  Name: ARSiRGRR00500068,/1-248 Len: 548  Check:  659  Weight: 1.00
  Name: ARSiRGRR00500069,/1-218 Len: 548  Check: 2158  Weight: 1.00
  Name: ARSiRGRR00500070,/1-246 Len: 548  Check:  578  Weight: 1.00
  Name: ARSiRGRR00500071,/1-222 Len: 548  Check:  481  Weight: 1.00
  Name: ARSiRGRR00500072,/1-236 Len: 548  Check: 3906  Weight: 1.00
  Name: ARSiRGRR00500073,/1-244 Len: 548  Check: 8168  Weight: 1.00
  Name: ARSiRGRR00500074,/1-249 Len: 548  Check: 8851  Weight: 1.00
  Name: ARSiRGRR00500075,/1-217 Len: 548  Check: 9238  Weight: 1.00
  Name: ARSiRGRR00500076,/1-243 Len: 548  Check: 7127  Weight: 1.00
  Name: ARSiRGRR00500077,/1-242 Len: 548  Check: 2070  Weight: 1.00
  Name: ARSiRGRR00500078,/1-252 Len: 548  Check: 7298  Weight: 1.00
  Name: ARSiRGRR00500079,/1-226 Len: 548  Check: 8558  Weight: 1.00
  Name: ARSiRGRR00500081,/1-237 Len: 548  Check: 1066  Weight: 1.00
  Name: ARSiRGRR00500082,/1-207 Len: 548  Check: 8140  Weight: 1.00
  Name: ARSiRGRR00500083,/1-249 Len: 548  Check: 6087  Weight: 1.00
  Name: ARSiRGRR00500084,/1-205 Len: 548  Check: 1203  Weight: 1.00
  Name: ARSiRGRR00500086,/1-123 Len: 548  Check: 3943  Weight: 1.00
  Name: ARSiRGRR00500087,/1-162 Len: 548  Check: 6524  Weight: 1.00
  Name: ARSiRGRR00500088,/1-152 Len: 548  Check: 3170  Weight: 1.00
  Name: ARSiRGRR00500089,/1-150 Len: 548  Check: 8436  Weight: 1.00
  Name: ARSiRGRR00500090,/1-251 Len: 548  Check: 4649  Weight: 1.00
  Name: ARSiRGRR00500091,/1-243 Len: 548  Check: 9759  Weight: 1.00
  Name: ARSiRGRR00500092,/1-278 Len: 548  Check: 4715  Weight: 1.00
  Name: ARSiRGRR00500093,/1-284 Len: 548  Check: 5174  Weight: 1.00
  Name: ARSiRGRR00500094,/1-243 Len: 548  Check: 1651  Weight: 1.00
  Name: ARSiRGRR00500095,/1-304 Len: 548  Check: 8065  Weight: 1.00
  Name: ARSiRGRR00500096,/1-265 Len: 548  Check: 6826  Weight: 1.00
  Name: ARSiRGRR00500097,/1-250 Len: 548  Check: 3698  Weight: 1.00
  Name: ARSiRGRR00500098,/1-235 Len: 548  Check: 1036  Weight: 1.00
  Name: ARSiRGRR00500099,/1-239 Len: 548  Check: 6972  Weight: 1.00
  Name: ARSiRGRR00500100,/1-213 Len: 548  Check: 7771  Weight: 1.00
  Name: ARSiRGRR00500101,/1-183 Len: 548  Check: 7191  Weight: 1.00
  Name: ARSiRGRR00500102,/1-246 Len: 548  Check: 7939  Weight: 1.00
  Name: ARSiRGRR00500103,/1-217 Len: 548  Check: 8590  Weight: 1.00
  Name: ARSiRGRR00500104,/1-207 Len: 548  Check: 1973  Weight: 1.00
  Name: ARSiRGRR00500105,/1-224 Len: 548  Check:   77  Weight: 1.00
  Name: ARSiRGRR00500106,/1-292 Len: 548  Check: 8975  Weight: 1.00
  Name: ARSiRGRR00500107,/1-201 Len: 548  Check: 6094  Weight: 1.00
  Name: ARSiRGRR00500108,/1-251 Len: 548  Check: 1573  Weight: 1.00
  Name: ARSiRGRR00500109,/1-230 Len: 548  Check: 4369  Weight: 1.00
  Name: ARSiRGRR00500110,/1-255 Len: 548  Check: 6626  Weight: 1.00
  Name: ARSiRGRR00500111,/1-224 Len: 548  Check: 6221  Weight: 1.00
  Name: ARSiRGRR00500112,/1-249 Len: 548  Check: 7090  Weight: 1.00
  Name: ARSiRGRR00500113,/1-215 Len: 548  Check: 6047  Weight: 1.00
  Name: ARSiRGRR00500114,/1-263 Len: 548  Check: 5860  Weight: 1.00
  Name: ARSiRGRR00500115,/1-221 Len: 548  Check: 7395  Weight: 1.00
  Name: ARSiRGRR00500116,/1-225 Len: 548  Check: 1049  Weight: 1.00
  Name: ARSiRGRR00500117,/1-254 Len: 548  Check: 6510  Weight: 1.00
  Name: ARSiRGRR00500118,/1-228 Len: 548  Check: 1935  Weight: 1.00
  Name: ARSiRGRR00500119,/1-241 Len: 548  Check: 9867  Weight: 1.00
  Name: ARSiRGRR00500120,/1-245 Len: 548  Check:  791  Weight: 1.00
  Name: ARSiRGRR00500121,/1-247 Len: 548  Check: 1193  Weight: 1.00
  Name: ARSiRGRR00500122,/1-245 Len: 548  Check: 6757  Weight: 1.00
  Name: ARSiRGRR00500123,/1-247 Len: 548  Check: 5818  Weight: 1.00
  Name: ARSiRGRR00500124,/1-235 Len: 548  Check: 4375  Weight: 1.00
  Name: ARSiRGRR00500125,/1-248 Len: 548  Check: 6598  Weight: 1.00
  Name: ARSiRGRR00500128,/1-203 Len: 548  Check: 6528  Weight: 1.00
  Name: ARSiRGRR00500129,/1-504 Len: 548  Check: 4988  Weight: 1.00
  Name: ARSiRGRR00500130,/1-503 Len: 548  Check: 4783  Weight: 1.00
  Name: ARSiRGRR00500131,/1-510 Len: 548  Check: 1737  Weight: 1.00
  Name: ARSiRGRR00500132,/1-494 Len: 548  Check: 9274  Weight: 1.00
  Name: ARSiRGRR00500133,/1-510 Len: 548  Check: 1966  Weight: 1.00
  Name: ARSiRGRR00500134,/1-506 Len: 548  Check:  655  Weight: 1.00
  Name: ARSiRGRR00500135,/1-514 Len: 548  Check: 9821  Weight: 1.00
  Name: ARSiRGRR00500136,/1-505 Len: 548  Check: 4717  Weight: 1.00
  Name: ARSiRGRR00500137,/1-460 Len: 548  Check: 3887  Weight: 1.00
  Name: ARSiRGRR00500138,/1-466 Len: 548  Check: 8406  Weight: 1.00
  Name: ARSiRGRR00500139,/1-266 Len: 548  Check: 8336  Weight: 1.00
  Name: ARSiRGRR00500140,/1-289 Len: 548  Check: 7042  Weight: 1.00
  Name: ARSiRGRR00500141,/1-236 Len: 548  Check: 8772  Weight: 1.00
  Name: ARSiRGRR00500142,/1-275 Len: 548  Check: 1497  Weight: 1.00
  Name: ARSiRGRR00500143,/1-283 Len: 548  Check: 9967  Weight: 1.00
  Name: ARSiRGRR00500144,/1-265 Len: 548  Check: 4357  Weight: 1.00
  Name: ARSiRGRR00500145,/1-232 Len: 548  Check: 1946  Weight: 1.00
  Name: ARSiRGRR00500146,/1-217 Len: 548  Check: 6819  Weight: 1.00
  Name: ARSiRGRR00500147,/1-213 Len: 548  Check: 4781  Weight: 1.00
  Name: ARSiRGRR00500148,/1-210 Len: 548  Check: 8156  Weight: 1.00
  Name: ARSiRGRR00500149,/1-213 Len: 548  Check: 3469  Weight: 1.00
  Name: ARSiRGRR00500150,/1-215 Len: 548  Check: 8475  Weight: 1.00
  Name: ARSiRGRR00500151,/1-209 Len: 548  Check: 6478  Weight: 1.00
  Name: ARSiRGRR00500152,/1-215 Len: 548  Check: 5337  Weight: 1.00
  Name: ARSiRGRR00500153,/1-213 Len: 548  Check: 6360  Weight: 1.00
  Name: ARSiRGRR00500154,/1-457 Len: 548  Check:   29  Weight: 1.00
  Name: ARSiRGRR00500155,/1-498 Len: 548  Check: 7052  Weight: 1.00
  Name: ARSiRGRR00500156,/1-501 Len: 548  Check:   32  Weight: 1.00
  Name: ARSiRGRR00500157,/1-458 Len: 548  Check: 5654  Weight: 1.00
  Name: ARSiRGRR00500158,/1-503 Len: 548  Check: 2604  Weight: 1.00
  Name: ARSiRGRR00500159,/1-463 Len: 548  Check: 4654  Weight: 1.00
  Name: ARSiRGRR00500160,/1-236 Len: 548  Check: 7773  Weight: 1.00
  Name: ARSiRGRR00500161,/1-248 Len: 548  Check: 8317  Weight: 1.00
  Name: ARSiRGRR00500162,/1-264 Len: 548  Check:  915  Weight: 1.00
  Name: ARSiRGRR00500163,/1-237 Len: 548  Check: 9187  Weight: 1.00
  Name: ARSiRGRR00500164,/1-221 Len: 548  Check: 7002  Weight: 1.00
  Name: ARSiRGRR00500165,/1-231 Len: 548  Check: 1996  Weight: 1.00
  Name: ARSiRGRR00500166,/1-186 Len: 548  Check: 4430  Weight: 1.00
  Name: ARSiRGRR00500167,/1-209 Len: 548  Check: 8479  Weight: 1.00
  Name: ARSiRGRR00500168,/1-208 Len: 548  Check: 1186  Weight: 1.00
  Name: ARSiRGRR00500169,/1-226 Len: 548  Check: 5908  Weight: 1.00
  Name: ARSiRGRR00500170,/1-210 Len: 548  Check: 4653  Weight: 1.00
  Name: ARSiRGRR00500171,/1-215 Len: 548  Check: 8437  Weight: 1.00
  Name: ARSiRGRR00500172,/1-252 Len: 548  Check: 6296  Weight: 1.00
  Name: ARSiRGRR00500173,/1-210 Len: 548  Check: 5432  Weight: 1.00
  Name: ARSiRGRR00500174,/1-211 Len: 548  Check: 6376  Weight: 1.00
  Name: ARSiRGRR00500175,/1-211 Len: 548  Check: 8884  Weight: 1.00
  Name: ARSiRGRR00500176,/1-217 Len: 548  Check: 7223  Weight: 1.00
  Name: ARSiRGRR00500177,/1-216 Len: 548  Check: 3160  Weight: 1.00
  Name: ARSiRGRR00500178,/1-209 Len: 548  Check:  295  Weight: 1.00
  Name: ARSiRGRR00500179,/1-171 Len: 548  Check: 1989  Weight: 1.00
  Name: ARSiRGRR00500180,/1-173 Len: 548  Check: 7444  Weight: 1.00
  Name: ARSiRGRR00500181,/1-175 Len: 548  Check: 7050  Weight: 1.00
  Name: ARSiRGRR00500182,/1-174 Len: 548  Check: 6399  Weight: 1.00
  Name: ARSiRGRR00500183,/1-174 Len: 548  Check: 6246  Weight: 1.00
  Name: ARSiRGRR00500184,/1-165 Len: 548  Check:  120  Weight: 1.00
  Name: ARSiRGRR00500185,/1-172 Len: 548  Check: 1135  Weight: 1.00
  Name: ARSiRGRR00500186,/1-171 Len: 548  Check: 8160  Weight: 1.00
  Name: ARSiRGRR00500187,/1-169 Len: 548  Check: 7693  Weight: 1.00
  Name: ARSiRGRR00500188,/1-165 Len: 548  Check: 1521  Weight: 1.00
  Name: ARSiRGRR00500189,/1-164 Len: 548  Check: 3755  Weight: 1.00
  Name: ARSiRGRR00500190,/1-172 Len: 548  Check: 1131  Weight: 1.00
  Name: ARSiRGRR00500191,/1-191 Len: 548  Check: 3646  Weight: 1.00
  Name: ARSiRGRR00500192,/1-142 Len: 548  Check:  216  Weight: 1.00
  Name: ARSiRGRR00500193,/1-174 Len: 548  Check: 5468  Weight: 1.00
  Name: ARSiRGRR00500194,/1-186 Len: 548  Check: 5907  Weight: 1.00
  Name: ARSiRGRR00500195,/1-185 Len: 548  Check: 6395  Weight: 1.00
  Name: ARSiRGRR00500196,/1-180 Len: 548  Check: 5078  Weight: 1.00
  Name: ARSiRGRR00500197,/1-177 Len: 548  Check: 6763  Weight: 1.00
  Name: ARSiRGRR00500198,/1-172 Len: 548  Check: 1813  Weight: 1.00
  Name: ARSiRGRR00500199,/1-168 Len: 548  Check: 8855  Weight: 1.00
  Name: ARSiRGRR00500200,/1-159 Len: 548  Check: 7402  Weight: 1.00
  Name: ARSiRGRR00500201,/1-147 Len: 548  Check: 5922  Weight: 1.00
  Name: ARSiRGRR00500202,/1-158 Len: 548  Check: 4693  Weight: 1.00
  Name: ARSiRGRR00500203,/1-171 Len: 548  Check: 3070  Weight: 1.00
  Name: ARSiRGRR00500204,/1-175 Len: 548  Check: 7271  Weight: 1.00
  Name: ARSiRGRR00500205,/1-188 Len: 548  Check: 4918  Weight: 1.00
  Name: ARSiRGRR00500206,/1-163 Len: 548  Check: 1708  Weight: 1.00
  Name: ARSiRGRR00500207,/1-171 Len: 548  Check: 1274  Weight: 1.00
  Name: ARSiRGRR00500208,/1-165 Len: 548  Check: 3532  Weight: 1.00
  Name: ARSiRGRR00500209,/1-134 Len: 548  Check:  566  Weight: 1.00
  Name: ARSiRGRR00500210,/1-168 Len: 548  Check:  439  Weight: 1.00
  Name: ARSiRGRR00500211,/1-160 Len: 548  Check: 6909  Weight: 1.00
  Name: ARSiRGRR00500212,/1-238 Len: 548  Check: 6625  Weight: 1.00
  Name: ARSiRGRR00500213,/1-505 Len: 548  Check: 9018  Weight: 1.00
  Name: ARSiRGRR00500214,/1-503 Len: 548  Check:  211  Weight: 1.00
  Name: ARSiRGRR00500215,/1-234 Len: 548  Check: 5543  Weight: 1.00
  Name: ARSiRGRR00500216,/1-210 Len: 548  Check: 1811  Weight: 1.00
  Name: ARSiRGRR00500217,/1-249 Len: 548  Check:  312  Weight: 1.00
  Name: ARSiRGRR00500218,/1-514 Len: 548  Check: 8766  Weight: 1.00
  Name: ARSiRGRR00500219,/1-511 Len: 548  Check:  724  Weight: 1.00
  Name: ARSiRGRR00500220,/1-511 Len: 548  Check: 9329  Weight: 1.00
  Name: ARSiRGRR00500221,/1-228 Len: 548  Check: 4919  Weight: 1.00
  Name: ARSiRGRR00500222,/1-177 Len: 548  Check: 3335  Weight: 1.00
  Name: ARSiRGRR00500223,/1-222 Len: 548  Check: 5679  Weight: 1.00
  Name: ARSiRGRR00500224,/1-125 Len: 548  Check: 6388  Weight: 1.00
  Name: ARSiRGRR00500225,/1-131 Len: 548  Check: 4331  Weight: 1.00
  Name: ARSiRGRR00500227,/1-134 Len: 548  Check: 8768  Weight: 1.00
  Name: ARSiRGRR00500229,/1-126 Len: 548  Check: 4697  Weight: 1.00
  Name: ARSiRGRR00500230,/1-248 Len: 548  Check: 5640  Weight: 1.00
  Name: ARSiRGRR00500231,/1-241 Len: 548  Check: 6077  Weight: 1.00
  Name: ARSiRGRR00500232,/1-225 Len: 548  Check: 7388  Weight: 1.00
  Name: ARSiRGRR00500233,/1-195 Len: 548  Check: 4111  Weight: 1.00
  Name: ARSiRGRR00500235,/1-194 Len: 548  Check: 3512  Weight: 1.00
  Name: ARSiRGRR00500236,/1-244 Len: 548  Check: 8456  Weight: 1.00
  Name: ARSiRGRR00500237,/1-253 Len: 548  Check: 8003  Weight: 1.00
  Name: ARSiRGRR00500238,/1-249 Len: 548  Check: 9528  Weight: 1.00
  Name: ARSiRGRR00500240,/1-202 Len: 548  Check: 3159  Weight: 1.00
  Name: ARSiRGRR00500241,/1-253 Len: 548  Check:  410  Weight: 1.00
  Name: ARSiRGRR00500242,/1-238 Len: 548  Check: 8354  Weight: 1.00
  Name: ARSiRGRR00500243,/1-214 Len: 548  Check: 9972  Weight: 1.00
  Name: ARSiRGRR00500244,/1-505 Len: 548  Check: 4537  Weight: 1.00
  Name: ARSiRGRR00500245,/1-506 Len: 548  Check: 1187  Weight: 1.00
  Name: ARSiRGRR00500246,/1-460 Len: 548  Check: 4611  Weight: 1.00
  Name: ARSiRGRR00500247,/1-504 Len: 548  Check: 4233  Weight: 1.00
  Name: ARSiRGRR00500248,/1-511 Len: 548  Check: 8056  Weight: 1.00
  Name: ARSiRGRR00500249,/1-459 Len: 548  Check: 3042  Weight: 1.00
  Name: ARSiRGRR00500250,/1-206 Len: 548  Check: 5897  Weight: 1.00
  Name: ARSiRGRR00500251,/1-221 Len: 548  Check: 5819  Weight: 1.00
  Name: ARSiRGRR00500252,/1-214 Len: 548  Check: 7980  Weight: 1.00
  Name: ARSiRGRR00500253,/1-249 Len: 548  Check:  876  Weight: 1.00
  Name: ARSiRGRR00500254,/1-184 Len: 548  Check: 5964  Weight: 1.00
  Name: ARSiRGRR00500255,/1-259 Len: 548  Check: 9211  Weight: 1.00
  Name: ARSiRGRR00500256,/1-223 Len: 548  Check: 2823  Weight: 1.00
  Name: ARSiRGRR00500257,/1-222 Len: 548  Check: 1986  Weight: 1.00
  Name: ARSiRGRR00500258,/1-199 Len: 548  Check: 1244  Weight: 1.00
  Name: ARSiRGRR00500259,/1-143 Len: 548  Check: 2717  Weight: 1.00
  Name: ARSiRGRR00500260,/1-248 Len: 548  Check: 6216  Weight: 1.00
  Name: ARSiRGRR00500261,/1-238 Len: 548  Check: 8887  Weight: 1.00
  Name: ARSiRGRR00500262,/1-245 Len: 548  Check: 1525  Weight: 1.00
  Name: ARSiRGRR00500263,/1-210 Len: 548  Check: 6006  Weight: 1.00
  Name: ARSiRGRR00500264,/1-367 Len: 548  Check: 7002  Weight: 1.00
  Name: ARSiRGRR00500265,/1-501 Len: 548  Check: 2934  Weight: 1.00
  Name: ARSiRGRR00500266,/1-499 Len: 548  Check: 5997  Weight: 1.00
  Name: ARSiRGRR00500267,/1-246 Len: 548  Check: 3111  Weight: 1.00
  Name: ARSiRGRR00500269,/1-435 Len: 548  Check: 4731  Weight: 1.00
  Name: ARSiRGRR00500270,/1-439 Len: 548  Check: 2256  Weight: 1.00
  Name: ARSiRGRR00500271,/1-444 Len: 548  Check: 9466  Weight: 1.00
  Name: ARSiRGRR00500272,/1-504 Len: 548  Check: 7641  Weight: 1.00
  Name: ARSiRGRR00500273,/1-426 Len: 548  Check:   78  Weight: 1.00
  Name: ARSiRGRR00500274,/1-431 Len: 548  Check:  980  Weight: 1.00
  Name: ARSiRGRR00500275,/1-501 Len: 548  Check: 6066  Weight: 1.00
  Name: ARSiRGRR00500276,/1-461 Len: 548  Check: 2654  Weight: 1.00
  Name: ARSiRGRR00500277,/1-502 Len: 548  Check: 5833  Weight: 1.00
  Name: ARSiRGRR00500278,/1-462 Len: 548  Check: 3279  Weight: 1.00
  Name: ARSiRGRR00500279,/1-502 Len: 548  Check: 5477  Weight: 1.00
  Name: ARSiRGRR00500280,/1-412 Len: 548  Check: 5475  Weight: 1.00
  Name: ARSiRGRR00500282,/1-443 Len: 548  Check: 6855  Weight: 1.00
  Name: ARSiRGRR00500284,/1-495 Len: 548  Check: 3178  Weight: 1.00
  Name: ARSiRGRR00500285,/1-462 Len: 548  Check: 3794  Weight: 1.00
  Name: ARSiRGRR00500287,/1-459 Len: 548  Check: 6734  Weight: 1.00
  Name: ARSiRGRR00500288,/1-488 Len: 548  Check: 2434  Weight: 1.00
  Name: ARSiRGRR00500289,/1-415 Len: 548  Check:  377  Weight: 1.00
  Name: ARSiRGRR00500290,/1-361 Len: 548  Check: 5786  Weight: 1.00
  Name: ARSiRGRR00500291,/1-358 Len: 548  Check: 1737  Weight: 1.00
  Name: ARSiRGRR00500292,/1-367 Len: 548  Check: 2151  Weight: 1.00
  Name: ARSiRGRR00500293,/1-369 Len: 548  Check:   16  Weight: 1.00
  Name: ARSiRGRR00500294,/1-319 Len: 548  Check:  740  Weight: 1.00
  Name: ARSiRGRR00500295,/1-365 Len: 548  Check: 7256  Weight: 1.00
  Name: ARSiRGRR00500296,/1-211 Len: 548  Check: 3277  Weight: 1.00
  Name: ARSiRGRR00500297,/1-211 Len: 548  Check: 3124  Weight: 1.00
  Name: ARSiRGRR00500298,/1-212 Len: 548  Check: 3241  Weight: 1.00
  Name: ARSiRGRR00500299,/1-213 Len: 548  Check: 3821  Weight: 1.00
  Name: ARSiRGRR00500300,/1-212 Len: 548  Check: 2329  Weight: 1.00
  Name: ARSiRGRR00500301,/1-211 Len: 548  Check: 3041  Weight: 1.00
  Name: ARSiRGRR00500302,/1-213 Len: 548  Check: 4334  Weight: 1.00
  Name: ARSiRGRR00500303,/1-213 Len: 548  Check: 3689  Weight: 1.00
  Name: ARSiRGRR00500312,/1-211 Len: 548  Check: 2691  Weight: 1.00
  Name: ARSiRGRR00500313,/1-210 Len: 548  Check: 2671  Weight: 1.00
  Name: ARSiRGRR00500314,/1-214 Len: 548  Check: 3939  Weight: 1.00


//

ARSiRGRR00500011,/1-499 ~CGTGATTTG GGGCTATATT ACGGACCCAA AATTACTTTT TCAAGCATTG
ARSiRGRR00500012,/1-499 ~~CGTGATTT GGGCTATATT ACGGACCCAA AATTACTTTT TCAAGCATTG
ARSiRGRR00500013,/1-499 ~~CGTGATTT GGGCTATATT ACGGACCCAA AATTACTTTT TCAAGCATTG
ARSiRGRR00500014,/1-393 ~~~~~~~~~~ ~~~~~~~~~~ ~~~~~~~~~~ ~~~~~~~~~~ ~~~~~~~~~~
ARSiRGRR00500015,/1-496 ~~CGTGATTT GGGCTATATT ACGGACCCAA AATTACTTTT TCAAGCATTG
ARSiRGRR00500016,/1-460 ~~~~~~~~~~ ~~~~~~~~~~ ~~~~~~~~~~ ~~~~~~~~~~ TCAAGCATTG
ARSiRGRR00500017,/1-456 ~~~~~~~~~~ ~~~~~~~~~~ ~~~~~~~~~~ ~~~~~~~~~~ ~~~~~~ATTG
ARSiRGRR00500018,/1-451 ~~~~~~~~~~ ~~~~~~~~~~ ~~~~~~~~~~ ~~~~~~~~~~ ~~~AACATTG
ARSiRGRR00500019,/1-500 ~~CGTGATTT GGGCTATATT ACGGACCCAA AATTACTTTT TCAAGCATTG
ARSiRGRR00500020,/1-497 ~~CGTGATTT GGGCTATATT ACGGACCCAA AATTACTTTT TCAAGCATTG
ARSiRGRR00500021,/1-495 ~~CGTGATTT GGGCTATATT ACGGACCCAA AATTACTTTT TCAAGCATTG
ARSiRGRR00500022,/1-494 ~~CGTGATTT GGGCTATATT ACGGACCCAA AATTACTTTT TCAAGCATTG
ARSiRGRR00500023,/1-497 ~~CGTGATTT GGGCTATATT ACGGACCCAA AATTACTTTT TCAAGCATTG
ARSiRGRR00500024,/1-497 ~~CGTGATTT GGGCTATATT ACGGACCCAA AATTACTTTT TCAAGCATTG
ARSiRGRR00500025,/1-492 ~~CGTGATTT GGGCTATATT ACGGACCCAA AATTACTTTT TCAAGCATTG
ARSiRGRR00500026,/1-498 ~~CGTGATTT GGGCTATATT ACGGACCCAA AATTACTTTT TCAAGCATTG
ARSiRGRR00500027,/1-498 ~~CGTGATTT GGGCTATATT ACGGACCCAA AATTACTTTT TCAAGCATTG
ARSiRGRR00500028,/1-500 ~~CGTGATTT GGGCTATATT ACGGACCCAA AATTACTTTT TCAAGCATTG
ARSiRGRR00500029,/1-497 ~~CGTGGTTA GGGCTTTATA TCGGACCCAA AA~TACTTTT TCAAGCATTG
ARSiRGRR00500030,/1-499 ~~CGTGATTT GGGCTATATT ACGGACCCAA AATTACTTTT TCAAGCATTG
ARSiRGRR00500031,/1-498 ~~CGTGATTT GGGCTATATT ACGGACCCAA AATTACTTTT TCAAGCATTG
ARSiRGRR00500032,/1-498 CGTGGCTTAG GGCTTTATAT ACGGACCCAA AAT~ACTTTT TACAGCATTG
ARSiRGRR00500033,/1-498 ~GCTATTGGG CTTTATATCA CGGGACCCAA AATTACTTTT TCAAGCATTG
ARSiRGRR00500034,/1-496 ~~CGTGATTT GGGCTATATT ACGGACCCAA AATTACTTTT TCAAGCATTG
ARSiRGRR00500035,/1-493 ~~CGTGATTT GGGCTATATT ACGGACCCAA AATTACTTTT TCAAGCATTG
ARSiRGRR00500036,/1-241 ~~~~~~~~~~ ~~~~~~~~~~ ~~~~~~~~~~ ~~~~~~~~~~ ~~~~~~~~~~
ARSiRGRR00500037,/1-196 ~~~~~~~~~~ ~~~~~~~~~~ ~~~~~~~~~~ ~~~~~~~~~~ ~~~~~~~~~~
ARSiRGRR00500039,/1-205 ~~~~~~~~~~ ~~~~~~~~~~ ~~~~~~~~~~ ~~~~~~~~~~ ~~~~~~~~~~
ARSiRGRR00500040,/1-204 ~~~~~~~~~~ ~~~~~~~~~~ ~~~~~~~~~~ ~~~~~~~~~~ ~~~~~~~~~~
ARSiRGRR00500041,/1-251 ~~~~~~~~~~ ~~~~~~~~~~ ~~~~~~~~~~ ~~~~~~~~~~ ~~~~~~~~~~
ARSiRGRR00500042,/1-248 ~~~~~~~~~~ ~~~~~~~~~~ ~~~~~~~~~~ ~~~~~~~~~~ ~~~~~~~~~~
ARSiRGRR00500043,/1-261 ~~~~~~~~~~ ~~~~~~~~~~ ~~~~~~~~~~ ~~~~~~~~~~ ~~~~~~~~~~
ARSiRGRR00500044,/1-250 ~~~~~~~~~~ ~~~~~~~~~~ ~~~~~~~~~~ ~~~~~~~~~~ ~~~~~~~~~~
ARSiRGRR00500045,/1-201 ~~~~~~~~~~ ~~~~~~~~~~ ~~~~~~~~~~ ~~~~~~~~~~ ~~~~~~~~~~
ARSiRGRR00500046,/1-232 ~~~~~~~~~~ ~~~~~~~~~~ ~~~~~~~~~~ ~~~~~~~~~~ ~~~~~~~~~~
ARSiRGRR00500047,/1-242 ~~~~~~~~~~ ~~~~~~~~~~ ~~~~~~~~~~ ~~~~~~~~~~ ~~~~~~~~~~
ARSiRGRR00500048,/1-209 ~~~~~~~~~~ ~~~~~~~~~~ ~~~~~~~~~~ ~~~~~~~~~~ ~~~~~~~~~~
ARSiRGRR00500049,/1-233 ~~~~~~~~~~ ~~~~~~~~~~ ~~~~~~~~~~ ~~~~~~~~~~ ~~~~~~~~~~
ARSiRGRR00500050,/1-220 ~~~~~~~~~~ ~~~~~~~~~~ ~~~~~~~~~~ ~~~~~~~~~~ ~~~~~~~~~~
ARSiRGRR00500051,/1-238 ~~~~~~~~~~ ~~~~~~~~~~ ~~~~~~~~~~ ~~~~~~~~~~ ~~~~~~~~~~
ARSiRGRR00500052,/1-208 ~~~~~~~~~~ ~~~~~~~~~~ ~~~~~~~~~~ ~~~~~~~~~~ ~~~~~~~~~~
ARSiRGRR00500053,/1-245 ~~~~~~~~~~ ~~~~~~~~~~ ~~~~~~~~~~ ~~~~~~~~~~ ~~~~~~~~~~
ARSiRGRR00500054,/1-235 ~~~~~~~~~~ ~~~~~~~~~~ ~~~~~~~~~~ ~~~~~~~~~~ ~~~~~~~~~~
ARSiRGRR00500055,/1-235 ~~~~~~~~~~ ~~~~~~~~~~ ~~~~~~~~~~ ~~~~~~~~~~ ~~~~~~~~~~
ARSiRGRR00500056,/1-221 ~~~~~~~~~~ ~~~~~~~~~~ ~~~~~~~~~~ ~~~~~~~~~~ ~~~~~~~~~~
ARSiRGRR00500057,/1-257 ~~~~~~~~~~ ~~~~~~~~~~ ~~~~~~~~~~ ~~~~~~~~~~ ~~~~~~~~~~
ARSiRGRR00500058,/1-249 ~~~~~~~~~~ ~~~~~~~~~~ ~~~~~~~~~~ ~~~~~~~~~~ ~~~~~~~~~~
ARSiRGRR00500059,/1-270 ~~~~~~~~~~ ~~~~~~~~~~ ~~~~~~~~~~ ~~~~~~~~~~ ~~~~~~~~~~
ARSiRGRR00500060,/1-236 ~~~~~~~~~~ ~~~~~~~~~~ ~~~~~~~~~~ ~~~~~~~~~~ ~~~~~~~~~~
ARSiRGRR00500061,/1-242 ~~~~~~~~~~ ~~~~~~~~~~ ~~~~~~~~~~ ~~~~~~~~~~ ~~~~~~~~~~
ARSiRGRR00500062,/1-245 ~~~~~~~~~~ ~~~~~~~~~~ ~~~~~~~~~~ ~~~~~~~~~~ ~~~~~~~~~~
ARSiRGRR00500063,/1-245 ~~~~~~~~~~ ~~~~~~~~~~ ~~~~~~~~~~ ~~~~~~~~~~ ~~~~~~~~~~
ARSiRGRR00500064,/1-250 ~~~~~~~~~~ ~~~~~~~~~~ ~~~~~~~~~~ ~~~~~~~~~~ ~~~~~~~~~~
ARSiRGRR00500065,/1-151 ~~~~~~~~~~ ~~~~~~~~~~ ~~~~~~~~~~ ~~~~~~~~~~ ~~~~~~~~~~
ARSiRGRR00500066,/1-247 ~~~~~~~~~~ ~~~~~~~~~~ ~~~~~~~~~~ ~~~~~~~~~~ ~~~~~~~~~~
ARSiRGRR00500067,/1-126 ~~~~~~~~~~ ~~~~~~~~~~ ~~~~~~~~~~ ~~~~~~~~~~ ~~~~~~~~~~
ARSiRGRR00500068,/1-248 ~~~~~~~~~~ ~~~~~~~~~~ ~~~~~~~~~~ ~~~~~~~~~~ ~~~~~~~~~~
ARSiRGRR00500069,/1-218 ~~~~~~~~~~ ~~~~~~~~~~ ~~~~~~~~~~ ~~~~~~~~~~ ~~~~~~~~~~
ARSiRGRR00500070,/1-246 ~~~~~~~~~~ ~~~~~~~~~~ ~~~~~~~~~~ ~~~~~~~~~~ ~~~~~~~~~~
ARSiRGRR00500071,/1-222 ~~~~~~~~~~ ~~~~~~~~~~ ~~~~~~~~~~ ~~~~~~~~~~ ~~~~~~~~~~
ARSiRGRR00500072,/1-236 ~~~~~~~~~~ ~~~~~~~~~~ ~~~~~~~~~~ ~~~~~~~~~~ ~~~~~~~~~~
ARSiRGRR00500073,/1-244 ~~~~~~~~~~ ~~~~~~~~~~ ~~~~~~~~~~ ~~~~~~~~~~ ~~~~~~~~~~
ARSiRGRR00500074,/1-249 ~~~~~~~~~~ ~~~~~~~~~~ ~~~~~~~~~~ ~~~~~~~~~~ ~~~~~~~~~~
ARSiRGRR00500075,/1-217 ~~~~~~~~~~ ~~~~~~~~~~ ~~~~~~~~~~ ~~~~~~~~~~ ~~~~~~~~~~
ARSiRGRR00500076,/1-243 ~~~~~~~~~~ ~~~~~~~~~~ ~~~~~~~~~~ ~~~~~~~~~~ ~~~~~~~~~~
ARSiRGRR00500077,/1-242 ~~~~~~~~~~ ~~~~~~~~~~ ~~~~~~~~~~ ~~~~~~~~~~ ~~~~~~~~~~
ARSiRGRR00500078,/1-252 ~~~~~~~~~~ ~~~~~~~~~~ ~~~~~~~~~~ ~~~~~~~~~~ ~~~~~~~~~~
ARSiRGRR00500079,/1-226 ~~~~~~~~~~ ~~~~~~~~~~ ~~~~~~~~~~ ~~~~~~~~~~ ~~~~~~~~~~
ARSiRGRR00500081,/1-237 ~~~~~~~~~~ ~~~~~~~~~~ ~~~~~~~~~~ ~~~~~~~~~~ ~~~~~~~~~~
ARSiRGRR00500082,/1-207 ~~~~~~~~~~ ~~~~~~~~~~ ~~~~~~~~~~ ~~~~~~~~~~ ~~~~~~~~~~
ARSiRGRR00500083,/1-249 ~~~~~~~~~~ ~~~~~~~~~~ ~~~~~~~~~~ ~~~~~~~~~~ ~~~~~~~~~~
ARSiRGRR00500084,/1-205 ~~~~~~~~~~ ~~~~~~~~~~ ~~~~~~~~~~ ~~~~~~~~~~ ~~~~~~~~~~
ARSiRGRR00500086,/1-123 ~~~~~~~~~~ ~~~~~~~~~~ ~~~~~~~~~~ ~~~~~~~~~~ ~~~~~~~~~~
ARSiRGRR00500087,/1-162 ~~~~~~~~~~ ~~~~~~~~~~ ~~~~~~~~~~ ~~~~~~~~~~ ~~~~~~~~~~
ARSiRGRR00500088,/1-152 ~~~~~~~~~~ ~~~~~~~~~~ ~~~~~~~~~~ ~~~~~~~~~~ ~~~~~~~~~~
ARSiRGRR00500089,/1-150 ~~~~~~~~~~ ~~~~~~~~~~ ~~~~~~~~~~ ~~~~~~~~~~ ~~~~~~~~~~
ARSiRGRR00500090,/1-251 ~~~~~~~~~~ ~~~~~~~~~~ ~~~~~~~~~~ ~~~~~~~~~~ ~~~~~~~~~~
ARSiRGRR00500091,/1-243 ~~~~~~~~~~ ~~~~~~~~~~ ~~~~~~~~~~ ~~~~~~~~~~ ~~~~~~~~~~
ARSiRGRR00500092,/1-278 ~~~~~~~~~~ ~~~~~~~~~~ ~~~~~~~~~~ ~~~~~~~~~~ ~~~~~~~~~~
ARSiRGRR00500093,/1-284 ~~~~~~~~~~ ~~~~~~~~~~ ~~~~~~~~~~ ~~~~~~~~~~ ~~~CAAGCAT
ARSiRGRR00500094,/1-243 ~~~~~~~~~~ ~~~~~~~~~~ ~~~~~~~~~~ ~~~~~~~~~~ ~~~~~~~~~~
ARSiRGRR00500095,/1-304 ~~~~~~~~~~ ~~~~~~~~~~ ~~ACGGACCC AAAATTACTG GTTCAAGCAT
ARSiRGRR00500096,/1-265 ~~~~~~~~~~ ~~~~~~~~~~ ~~~~~~~~~~ ~~~~~~~~~~ ~~~~~~~~~~
ARSiRGRR00500097,/1-250 ~~~~~~~~~~ ~~~~~~~~~~ ~~~~~~~~~~ ~~~~~~~~~~ ~~~~~~~~~~
ARSiRGRR00500098,/1-235 ~~~~~~~~~~ ~~~~~~~~~~ ~~~~~~~~~~ ~~~~~~~~~~ ~~~~~~~~~~
ARSiRGRR00500099,/1-239 ~~~~~~~~~~ ~~~~~~~~~~ ~~~~~~~~~~ ~~~~~~~~~~ ~~~~~~~~~~
ARSiRGRR00500100,/1-213 ~~~~~~~~~~ ~~~~~~~~~~ ~~~~~~~~~~ ~~~~~~~~~~ ~~~~~~~~~~
ARSiRGRR00500101,/1-183 ~~~~~~~~~~ ~~~~~~~~~~ ~~~~~~~~~~ ~~~~~~~~~~ ~~~~~~~~~~
ARSiRGRR00500102,/1-246 ~~~~~~~~~~ ~~~~~~~~~~ ~~~~~~~~~~ ~~~~~~~~~~ ~~~~~~~~~~
ARSiRGRR00500103,/1-217 ~~~~~~~~~~ ~~~~~~~~~~ ~~~~~~~~~~ ~~~~~~~~~~ ~~~~~~~~~~
ARSiRGRR00500104,/1-207 ~~~~~~~~~~ ~~~~~~~~~~ ~~~~~~~~~~ ~~~~~~~~~~ ~~~~~~~~~~
ARSiRGRR00500105,/1-224 ~~~~~~~~~~ ~~~~~~~~~~ ~~~~~~~~~~ ~~~~~~~~~~ ~~~~~~~~~~
ARSiRGRR00500106,/1-292 ~~~~~~~~~~ ~~~~~~~~~~ ~~~~~~~~~~ ~~~~~~~~~~ ~~~~~~~~~~
ARSiRGRR00500107,/1-201 ~~~~~~~~~~ ~~~~~~~~~~ ~~~~~~~~~~ ~~~~~~~~~~ ~~~~~~~~~~
ARSiRGRR00500108,/1-251 ~~~~~~~~~~ ~~~~~~~~~~ ~~~~~~~~~~ ~~~~~~~~~~ ~~~~~~~~~~
ARSiRGRR00500109,/1-230 ~~~~~~~~~~ ~~~~~~~~~~ ~~~~~~~~~~ ~~~~~~~~~~ ~~~~~~~~~~
ARSiRGRR00500110,/1-255 ~~~~~~~~~~ ~~~~~~~~~~ ~~~~~~~~~~ ~~~~~~~~~~ ~~~~~~~~~~
ARSiRGRR00500111,/1-224 ~~~~~~~~~~ ~~~~~~~~~~ ~~~~~~~~~~ ~~~~~~~~~~ ~~~~~~~~~~
ARSiRGRR00500112,/1-249 ~~~~~~~~~~ ~~~~~~~~~~ ~~~~~~~~~~ ~~~~~~~~~~ ~~~~~~~~~~
ARSiRGRR00500113,/1-215 ~~~~~~~~~~ ~~~~~~~~~~ ~~~~~~~~~~ ~~~~~~~~~~ ~~~~~~~~~~
ARSiRGRR00500114,/1-263 ~~~~~~~~~~ ~~~~~~~~~~ ~~~~~~~~~~ ~~~~~~~~~~ ~~~~~~~~~~
ARSiRGRR00500115,/1-221 ~~~~~~~~~~ ~~~~~~~~~~ ~~~~~~~~~~ ~~~~~~~~~~ ~~~~~~~~~~
ARSiRGRR00500116,/1-225 ~~~~~~~~~~ ~~~~~~~~~~ ~~~~~~~~~~ ~~~~~~~~~~ ~~~~~~~~~~
ARSiRGRR00500117,/1-254 ~~~~~~~~~~ ~~~~~~~~~~ ~~~~~~~~~~ ~~~~~~~~~~ ~~~~~~~~~~
ARSiRGRR00500118,/1-228 ~~~~~~~~~~ ~~~~~~~~~~ ~~~~~~~~~~ ~~~~~~~~~~ ~~~~~~~~~~
ARSiRGRR00500119,/1-241 ~~~~~~~~~~ ~~~~~~~~~~ ~~~~~~~~~~ ~~~~~~~~~~ ~~~~~~~~~~
ARSiRGRR00500120,/1-245 ~~~~~~~~~~ ~~~~~~~~~~ ~~~~~~~~~~ ~~~~~~~~~~ ~~~~~~~~~~
ARSiRGRR00500121,/1-247 ~~~~~~~~~~ ~~~~~~~~~~ ~~~~~~~~~~ ~~~~~~~~~~ ~~~~~~~~~~
ARSiRGRR00500122,/1-245 ~~~~~~~~~~ ~~~~~~~~~~ ~~~~~~~~~~ ~~~~~~~~~~ ~~~~~~~~~~
ARSiRGRR00500123,/1-247 ~~~~~~~~~~ ~~~~~~~~~~ ~~~~~~~~~~ ~~~~~~~~~~ ~~~~~~~~~~
ARSiRGRR00500124,/1-235 ~~~~~~~~~~ ~~~~~~~~~~ ~~~~~~~~~~ ~~~~~~~~~~ ~~~~~~~~~~
ARSiRGRR00500125,/1-248 ~~~~~~~~~~ ~~~~~~~~~~ ~~~~~~~~~~ ~~~~~~~~~~ ~~~~~~~~~~
ARSiRGRR00500128,/1-203 ~~~~~~~~~~ ~~~~~~~~~~ ~~~~~~~~~~ ~~~~~~~~~~ ~~~~~~~~~~
ARSiRGRR00500129,/1-504 ~~CGTGATTG GGCTATATTA CGGTGCG.AA A.TTATATGT TCGGACATTG
ARSiRGRR00500130,/1-503 ~CGTGATT.G GGCTATATTA .CGGGGCGAA AATAATATGT TCGCACATTG
ARSiRGRR00500131,/1-510 ~CGTGATTTG GGCTATATTA CGGGGCG.AA AATTATATGT TCGGACATTG
ARSiRGRR00500132,/1-494 ~CGTGATTTG GGCTATATTA CGGGGCG.AA ATTA.TATGT TCGGACATTG
ARSiRGRR00500133,/1-510 ~CGTGATTTG GGCTATATTA CGGTGCG.AA AATTATATGT TCGGACATTG
ARSiRGRR00500134,/1-506 ~CGTGATTTG GGCTATATTA CGGGGCG.AA AATTATATGT TTGGACATTG
ARSiRGRR00500135,/1-514 ~CGTGATTTG GGCTATATTA CGCGGCA.AA AATTATATGT TTGGACATTG
ARSiRGRR00500136,/1-505 ~CGTGATTTG GGCTATATTA CGGGGCA.AA AATAATATGT TCGCACATTG
ARSiRGRR00500137,/1-460 ~~GTGATT.G GGCTATATTA CGGGGCG~AA AATAATATGT TCACACATTG
ARSiRGRR00500138,/1-466 ~CGTGATT.G GGCTATATTA ACGGGGCGAA AATAATATGT TCACACATTG
ARSiRGRR00500139,/1-266 ~~~~~~~~~~ ~~~~~~~~~~ ~~~~~~~~~~ ~~~~~~~~~~ ~ACGACATTG
ARSiRGRR00500140,/1-289 ~~~~~~~~~~ ~~~~~~~~~~ ~~~~~~~~~~ ~~~~~~~~~~ ~~~~ACA~TG
ARSiRGRR00500141,/1-236 ~~~~~~~~~~ ~~~~~~~~~~ ~~~~~~~~~~ ~~~~~~~~~~ ~~~~GGA~TG
ARSiRGRR00500142,/1-275 ~GCTAATCTT TGCTATATTA CGGGCA~~AA AATTATATGT T~CGACATTG
ARSiRGRR00500143,/1-283 ~~~~~~~~~~ ~~~~~~~~~~ ~~~~~~~~~~ ~~~~~~~~~~ ~~~~CGACAT
ARSiRGRR00500144,/1-265 ~~~~~~~~~~ TTGCTATATT ACGGGCA.AA AATTATATGT T~CGGGCTTG
ARSiRGRR00500145,/1-232 ~~~~~~~~~~ ~~~~~~~~~~ ~~~~~~~~~~ ~~~~~~~~~~ ~~~~~~~~~~
ARSiRGRR00500146,/1-217 ~~~~~~~~~~ ~~~~~~~~~~ ~~~~~~~~~~ ~~~~~~~~~~ ~~~~~~~~~~
ARSiRGRR00500147,/1-213 ~~~~~~~~~~ ~~~~~~~~~~ ~~~~~~~~~~ ~~~~~~~~~~ ~~~~~~~~~~
ARSiRGRR00500148,/1-210 ~~~~~~~~~~ ~~~~~~~~~~ ~~~~~~~~~~ ~~~~~~~~~~ ~~~~~~~~~~
ARSiRGRR00500149,/1-213 ~~~~~~~~~~ ~~~~~~~~~~ ~~~~~~~~~~ ~~~~~~~~~~ ~~~~~~~~~~
ARSiRGRR00500150,/1-215 ~~~~~~~~~~ ~~~~~~~~~~ ~~~~~~~~~~ ~~~~~~~~~~ ~~~~~~~~~~
ARSiRGRR00500151,/1-209 ~~~~~~~~~~ ~~~~~~~~~~ ~~~~~~~~~~ ~~~~~~~~~~ ~~~~~~~~~~
ARSiRGRR00500152,/1-215 ~~~~~~~~~~ ~~~~~~~~~~ ~~~~~~~~~~ ~~~~~~~~~~ ~~~~~~~~~~
ARSiRGRR00500153,/1-213 ~~~~~~~~~~ ~~~~~~~~~~ ~~~~~~~~~~ ~~~~~~~~~~ ~~~~~~~~~~
ARSiRGRR00500154,/1-457 ~~~~~~~~~~ ~~~~~~~~~~ ~~~~~~~~~~ ~~~~~~~~~~ ~~~ATTGTTT
ARSiRGRR00500155,/1-498 ~CGTGATT.G GGCTATAT.A CGGGC...AA AATTATATGT .CGGACATG.
ARSiRGRR00500156,/1-501 ~CGTGATTTG GGCTATATTA CGGTTCG.AA AATTATATGT TCGGACATT.
ARSiRGRR00500157,/1-458 ~CGTGATTTG GGCTATATTA CGGGG~AGGA AATTATATGT TCGGACATTG
ARSiRGRR00500158,/1-503 ~CGTGATT.G GGCTATATTA CGGGC...AA AATTATATGT TCGGACATTG
ARSiRGRR00500159,/1-463 ~CGTGATTTG GGCTATATTA CGGGGCA.AA AATTATATGT TCGGACATTG
ARSiRGRR00500160,/1-236 ~~~~~~~~~~ ~~~~~~~~~~ ~~~~~~~~~~ ~~~~~~~~~~ ~~~~~~~~~~
ARSiRGRR00500161,/1-248 ~~~~~~~~~~ ~~~~~~~~~~ ~~~~~~~~~~ ~~~~~~~~~~ ~~~~~~~~~~
ARSiRGRR00500162,/1-264 ~~~~~~~~~~ ~~~~~~~~~~ ~~~~~~~~~~ ~~~~~~~~~~ ~~~~~~~~~~
ARSiRGRR00500163,/1-237 ~~~~~~~~~~ ~~~~~~~~~~ ~~~~~~~~~~ ~~~~~~~~~~ ~~~~~~~~~~
ARSiRGRR00500164,/1-221 ~~~~~~~~~~ ~~~~~~~~~~ ~~~~~~~~~~ ~~~~~~~~~~ ~~~~~~~~~~
ARSiRGRR00500165,/1-231 ~~~~~~~~~~ ~~~~~~~~~~ ~~~~~~~~~~ ~~~~~~~~~~ ~~~~~~~~~~
ARSiRGRR00500166,/1-186 ~~~~~~~~~~ ~~~~~~~~~~ ~~~~~~~~~~ ~~~~~~~~~~ ~~~~~~~~~~
ARSiRGRR00500167,/1-209 ~~~~~~~~~~ ~~~~~~~~~~ ~~~~~~~~~~ ~~~~~~~~~~ ~~~~~~~~~~
ARSiRGRR00500168,/1-208 ~~~~~~~~~~ ~~~~~~~~~~ ~~~~~~~~~~ ~~~~~~~~~~ ~~~~~~~~~~
ARSiRGRR00500169,/1-226 ~~~~~~~~~~ ~~~~~~~~~~ ~~~~~~~~~~ ~~~~~~~~~~ ~~~~~~~~~~
ARSiRGRR00500170,/1-210 ~~~~~~~~~~ ~~~~~~~~~~ ~~~~~~~~~~ ~~~~~~~~~~ ~~~~~~~~~~
ARSiRGRR00500171,/1-215 ~~~~~~~~~~ ~~~~~~~~~~ ~~~~~~~~~~ ~~~~~~~~~~ ~~~~~~~~~~
ARSiRGRR00500172,/1-252 ~~~~~~~~~~ ~~~~~~~~~~ ~~~~~~~~~~ ~~~~~~~~~~ ~~~~~~~~TG
ARSiRGRR00500173,/1-210 ~~~~~~~~~~ ~~~~~~~~~~ ~~~~~~~~~~ ~~~~~~~~~~ ~~~~~~~~~~
ARSiRGRR00500174,/1-211 ~~~~~~~~~~ ~~~~~~~~~~ ~~~~~~~~~~ ~~~~~~~~~~ ~~~~~~~~~~
ARSiRGRR00500175,/1-211 ~~~~~~~~~~ ~~~~~~~~~~ ~~~~~~~~~~ ~~~~~~~~~~ ~~~~~~~~~~
ARSiRGRR00500176,/1-217 ~~~~~~~~~~ ~~~~~~~~~~ ~~~~~~~~~~ ~~~~~~~~~~ ~~~~~~~~~~
ARSiRGRR00500177,/1-216 ~~~~~~~~~~ ~~~~~~~~~~ ~~~~~~~~~~ ~~~~~~~~~~ ~~~~~~~~~~
ARSiRGRR00500178,/1-209 ~~~~~~~~~~ ~~~~~~~~~~ ~~~~~~~~~~ ~~~~~~~~~~ ~~~~~~~~~~
ARSiRGRR00500179,/1-171 ~~~~~~~~~~ ~~~~~~~~~~ ~~~~~~~~~~ ~~~~~~~~~~ ~~~~~~~~~~
ARSiRGRR00500180,/1-173 ~~~~~~~~~~ ~~~~~~~~~~ ~~~~~~~~~~ ~~~~~~~~~~ ~~~~~~~~~~
ARSiRGRR00500181,/1-175 ~~~~~~~~~~ ~~~~~~~~~~ ~~~~~~~~~~ ~~~~~~~~~~ ~~~~~~~~~~
ARSiRGRR00500182,/1-174 ~~~~~~~~~~ ~~~~~~~~~~ ~~~~~~~~~~ ~~~~~~~~~~ ~~~~~~~~~~
ARSiRGRR00500183,/1-174 ~~~~~~~~~~ ~~~~~~~~~~ ~~~~~~~~~~ ~~~~~~~~~~ ~~~~~~~~~~
ARSiRGRR00500184,/1-165 ~~~~~~~~~~ ~~~~~~~~~~ ~~~~~~~~~~ ~~~~~~~~~~ ~~~~~~~~~~
ARSiRGRR00500185,/1-172 ~~~~~~~~~~ ~~~~~~~~~~ ~~~~~~~~~~ ~~~~~~~~~~ ~~~~~~~~~~
ARSiRGRR00500186,/1-171 ~~~~~~~~~~ ~~~~~~~~~~ ~~~~~~~~~~ ~~~~~~~~~~ ~~~~~~~~~~
ARSiRGRR00500187,/1-169 ~~~~~~~~~~ ~~~~~~~~~~ ~~~~~~~~~~ ~~~~~~~~~~ ~~~~~~~~~~
ARSiRGRR00500188,/1-165 ~~~~~~~~~~ ~~~~~~~~~~ ~~~~~~~~~~ ~~~~~~~~~~ ~~~~~~~~~~
ARSiRGRR00500189,/1-164 ~~~~~~~~~~ ~~~~~~~~~~ ~~~~~~~~~~ ~~~~~~~~~~ ~~~~~~~~~~
ARSiRGRR00500190,/1-172 ~~~~~~~~~~ ~~~~~~~~~~ ~~~~~~~~~~ ~~~~~~~~~~ ~~~~~~~~~~
ARSiRGRR00500191,/1-191 ~~~~~~~~~~ ~~~~~~~~~~ ~~~~~~~~~~ ~~~~~~~~~~ ~~~~~~~~~~
ARSiRGRR00500192,/1-142 ~~~~~~~~~~ ~~~~~~~~~~ ~~~~~~~~~~ ~~~~~~~~~~ ~~~~~~~~~~
ARSiRGRR00500193,/1-174 ~~~~~~~~~~ ~~~~~~~~~~ ~~~~~~~~~~ ~~~~~~~~~~ ~~~~~~~~~~
ARSiRGRR00500194,/1-186 ~~~~~~~~~~ ~~~~~~~~~~ ~~~~~~~~~~ ~~~~~~~~~~ ~~~~~~~~~~
ARSiRGRR00500195,/1-185 ~~~~~~~~~~ ~~~~~~~~~~ ~~~~~~~~~~ ~~~~~~~~~~ ~~~~~~~~~~
ARSiRGRR00500196,/1-180 ~~~~~~~~~~ ~~~~~~~~~~ ~~~~~~~~~~ ~~~~~~~~~~ ~~~~~~~~~~
ARSiRGRR00500197,/1-177 ~~~~~~~~~~ ~~~~~~~~~~ ~~~~~~~~~~ ~~~~~~~~~~ ~~~~~~~~~~
ARSiRGRR00500198,/1-172 ~~~~~~~~~~ ~~~~~~~~~~ ~~~~~~~~~~ ~~~~~~~~~~ ~~~~~~~~~~
ARSiRGRR00500199,/1-168 ~~~~~~~~~~ ~~~~~~~~~~ ~~~~~~~~~~ ~~~~~~~~~~ ~~~~~~~~~~
ARSiRGRR00500200,/1-159 ~~~~~~~~~~ ~~~~~~~~~~ ~~~~~~~~~~ ~~~~~~~~~~ ~~~~~~~~~~
ARSiRGRR00500201,/1-147 ~~~~~~~~~~ ~~~~~~~~~~ ~~~~~~~~~~ ~~~~~~~~~~ ~~~~~~~~~~
ARSiRGRR00500202,/1-158 ~~~~~~~~~~ ~~~~~~~~~~ ~~~~~~~~~~ ~~~~~~~~~~ ~~~~~~~~~~
ARSiRGRR00500203,/1-171 ~~~~~~~~~~ ~~~~~~~~~~ ~~~~~~~~~~ ~~~~~~~~~~ ~~~~~~~~~~
ARSiRGRR00500204,/1-175 ~~~~~~~~~~ ~~~~~~~~~~ ~~~~~~~~~~ ~~~~~~~~~~ ~~~~~~~~~~
ARSiRGRR00500205,/1-188 ~~~~~~~~~~ ~~~~~~~~~~ ~~~~~~~~~~ ~~~~~~~~~~ ~~~~~~~~~~
ARSiRGRR00500206,/1-163 ~~~~~~~~~~ ~~~~~~~~~~ ~~~~~~~~~~ ~~~~~~~~~~ ~~~~~~~~~~
ARSiRGRR00500207,/1-171 ~~~~~~~~~~ ~~~~~~~~~~ ~~~~~~~~~~ ~~~~~~~~~~ ~~~~~~~~~~
ARSiRGRR00500208,/1-165 ~~~~~~~~~~ ~~~~~~~~~~ ~~~~~~~~~~ ~~~~~~~~~~ ~~~~~~~~~~
ARSiRGRR00500209,/1-134 ~~~~~~~~~~ ~~~~~~~~~~ ~~~~~~~~~~ ~~~~~~~~~~ ~~~~~~~~~~
ARSiRGRR00500210,/1-168 ~~~~~~~~~~ ~~~~~~~~~~ ~~~~~~~~~~ ~~~~~~~~~~ ~~~~~~~~~~
ARSiRGRR00500211,/1-160 ~~~~~~~~~~ ~~~~~~~~~~ ~~~~~~~~~~ ~~~~~~~~~~ ~~~~~~~~~~
ARSiRGRR00500212,/1-238 ~~~~~~~~~~ ~~~~~~~~~~ ~~~~~~~~~~ ~~~~~~~~~~ ~~~~~~~~~~
ARSiRGRR00500213,/1-505 ~~~~~CGTGA TTTGGGCTAT ATTACGGACC CAAAATTACT TGTTCAAGCA
ARSiRGRR00500214,/1-503 ~~CGTGATTT GGGCTATATT ACGGACCCAA AATTACTTGT TCAAGCATTG
ARSiRGRR00500215,/1-234 ~~~~~~~~~~ ~~~~~~~~~~ ~~~~~~~~~~ ~~~~~~~~~~ ~~~~~~~~~~
ARSiRGRR00500216,/1-210 ~~~~~~~~~~ ~~~~~~~~~~ ~~~~~~~~~~ ~~~~~~~~~~ ~~~~~~~~~~
ARSiRGRR00500217,/1-249 ~~~~~~~~~~ ~~~~~~~~~~ ~~~~~~~~~~ ~~~~~~~~~~ ~~~~~~~~~~
ARSiRGRR00500218,/1-514 ~GGGCTATAA TTACCGGACC CCCACAATTA ACTTGGTTTC CAGCCATTGT
ARSiRGRR00500219,/1-511 ~GTGATTTGG GGCTATATTA CGGACCCCAA AAATTACTTG TTTCAAGCAT
ARSiRGRR00500220,/1-511 ~~CGTGATTT TGGGCTATAT TACGGACCCA CAAACTACTT GTTTCAAGCA
ARSiRGRR00500221,/1-228 ~~~~~~~~~~ ~~~~~~~~~~ ~~~~~~~~~~ ~~~~~~~~~~ ~~~~~~~~~~
ARSiRGRR00500222,/1-177 ~~~~~~~~~~ ~~~~~~~~~~ ~~~~~~~~~~ ~~~~~~~~~~ ~~~~~~~~~~
ARSiRGRR00500223,/1-222 ~~~~~~~~~~ ~~~~~~~~~~ ~~~~~~~~~~ ~~~~~~~~~~ ~~~~~~~~~~
ARSiRGRR00500224,/1-125 ~~~~~~~~~~ ~~~~~~~~~~ ~~~~~~~~~~ ~~~~~~~~~~ ~~~~~~~~~~
ARSiRGRR00500225,/1-131 ~~~~~~~~~~ ~~~~~~~~~~ ~~~~~~~~~~ ~~~~~~~~~~ ~~~~~~~~~~
ARSiRGRR00500227,/1-134 ~~~~~~~~~~ ~~~~~~~~~~ ~~~~~~~~~~ ~~~~~~~~~~ ~~~~~~~~~~
ARSiRGRR00500229,/1-126 ~~~~~~~~~~ ~~~~~~~~~~ ~~~~~~~~~~ ~~~~~~~~~~ ~~~~~~~~~~
ARSiRGRR00500230,/1-248 ~~~~~~~~~~ ~~~~~~~~~~ ~~~~~~~~~~ ~~~~~~~~~~ ~~~~~~~~~~
ARSiRGRR00500231,/1-241 ~~~~~~~~~~ ~~~~~~~~~~ ~~~~~~~~~~ ~~~~~~~~~~ ~~~~~~~~~~
ARSiRGRR00500232,/1-225 ~~~~~~~~~~ ~~~~~~~~~~ ~~~~~~~~~~ ~~~~~~~~~~ ~~~~~~~~~~
ARSiRGRR00500233,/1-195 ~~~~~~~~~~ ~~~~~~~~~~ ~~~~~~~~~~ ~~~~~~~~~~ ~~~~~~~~~~
ARSiRGRR00500235,/1-194 ~~~~~~~~~~ ~~~~~~~~~~ ~~~~~~~~~~ ~~~~~~~~~~ ~~~~~~~~~~
ARSiRGRR00500236,/1-244 ~~~~~~~~~~ ~~~~~~~~~~ ~~~~~~~~~~ ~~~~~~~~~~ ~~~~~~~~~~
ARSiRGRR00500237,/1-253 ~~~~~~~~~~ ~~~~~~~~~~ ~~~~~~~~~~ ~~~~~~~~~~ ~~~~~~~~~~
ARSiRGRR00500238,/1-249 ~~~~~~~~~~ ~~~~~~~~~~ ~~~~~~~~~~ ~~~~~~~~~~ ~~~~~~~~~~
ARSiRGRR00500240,/1-202 ~~~~~~~~~~ ~~~~~~~~~~ ~~~~~~~~~~ ~~~~~~~~~~ ~~~~~~~~~~
ARSiRGRR00500241,/1-253 ~~~~~~~~~~ ~~~~~~~~~~ ~~~~~~~~~~ ~~~~~~~~~~ ~~~~~~~~~~
ARSiRGRR00500242,/1-238 ~~~~~~~~~~ ~~~~~~~~~~ ~~~~~~~~~~ ~~~~~~~~~~ ~~~~~~~~~~
ARSiRGRR00500243,/1-214 ~~~~~~~~~~ ~~~~~~~~~~ ~~~~~~~~~~ ~~~~~~~~~~ ~~~~~~~~~~
ARSiRGRR00500244,/1-505 ~~~~~CGTGA TTGGGGCTAT ATTACGGACC CCAAATTACT TGTTTCAGCA
ARSiRGRR00500245,/1-506 ~~~~CGTGAT TTGGGCTATA TTACGGACCC AAAATTACTT GTT.CAAGCA
ARSiRGRR00500246,/1-460 ~~~~CGTGAT TTGGGCTATA TTACGGACCC AAAATTACTT GTTTCAGGCA
ARSiRGRR00500247,/1-504 ~~~~~CGTGA TTGGGGCTAT ATTACGGACC CAAAATTACT TGTTCCAGCA
ARSiRGRR00500248,/1-511 ~~~~CGTGAT TTGGGGCTAT ATTACGGACC CAACATTACT TGTTTCAGCA
ARSiRGRR00500249,/1-459 ~~~~~~~~~~ ~~~~~~~~~~ ~~~~~~~~~~ ~~~~~~~~~~ ~~~TCAAGCA
ARSiRGRR00500250,/1-206 ~~~~~~~~~~ ~~~~~~~~~~ ~~~~~~~~~~ ~~~~~~~~~~ ~~~~~~~~~~
ARSiRGRR00500251,/1-221 ~~~~~~~~~~ ~~~~~~~~~~ ~~~~~~~~~~ ~~~~~~~~~~ ~~~~~~~~~~
ARSiRGRR00500252,/1-214 ~~~~~~~~~~ ~~~~~~~~~~ ~~~~~~~~~~ ~~~~~~~~~~ ~~~~~~~~~~
ARSiRGRR00500253,/1-249 ~~~~~~~~~~ ~~~~~~~~~~ ~~~~~~~~~~ ~~~~~~~~~~ ~~~~~~~~~~
ARSiRGRR00500254,/1-184 ~~~~~~~~~~ ~~~~~~~~~~ ~~~~~~~~~~ ~~~~~~~~~~ ~~~~~~~~~~
ARSiRGRR00500255,/1-259 ~~~~~~~~~~ ~~~~~~~~~~ ~~~~~~~~~~ ~~~~~~~~~~ ~~~~~~~~~~
ARSiRGRR00500256,/1-223 ~~~~~~~~~~ ~~~~~~~~~~ ~~~~~~~~~~ ~~~~~~~~~~ ~~~~~~~~~~
ARSiRGRR00500257,/1-222 ~~~~~~~~~~ ~~~~~~~~~~ ~~~~~~~~~~ ~~~~~~~~~~ ~~~~~~~~~~
ARSiRGRR00500258,/1-199 ~~~~~~~~~~ ~~~~~~~~~~ ~~~~~~~~~~ ~~~~~~~~~~ ~~~~~~~~~~
ARSiRGRR00500259,/1-143 ~~~~~~~~~~ ~~~~~~~~~~ ~~~~~~~~~~ ~~~~~~~~~~ ~~~~~~~~~~
ARSiRGRR00500260,/1-248 ~~~~~~~~~~ ~~~~~~~~~~ ~~~~~~~~~~ ~~~~~~~~~~ ~~~~~~~~~~
ARSiRGRR00500261,/1-238 ~~~~~~~~~~ ~~~~~~~~~~ ~~~~~~~~~~ ~~~~~~~~~~ ~~~~~~~~~~
ARSiRGRR00500262,/1-245 ~~~~~~~~~~ ~~~~~~~~~~ ~~~~~~~~~~ ~~~~~~~~~~ ~~~~~~~~~~
ARSiRGRR00500263,/1-210 ~~~~~~~~~~ ~~~~~~~~~~ ~~~~~~~~~~ ~~~~~~~~~~ ~~~~~~~~~~
ARSiRGRR00500264,/1-367 GTCGTGATTT GGGCTATATT ACGGACCCAA AATTACTTGT TCAAGCATTG
ARSiRGRR00500265,/1-501 ~~CGTGATTT GGGCTATATT ACGGACACAA AATTACTTGT TCAATCATTG
ARSiRGRR00500266,/1-499 ~~CGTGATTT GGGCTATATT ACGGACACAA AATTACTTGT TCAATCATTG
ARSiRGRR00500267,/1-246 ~~~~~~~~~~ ~~~~~~~~~~ ~~~~~~~~~~ ~~~~~~~~~~ ~~~~~~~~~~
ARSiRGRR00500269,/1-435 ~~~~~~~~~~ ~~~~~~~~~~ ~~~~~~~~~~ ~~~~~~~~~~ ~~~~~~~~~~
ARSiRGRR00500270,/1-439 ~~CGTGATTT GGGCTATATT ACGGACACAA AATTACTTGT TCAATCATTG
ARSiRGRR00500271,/1-444 ~~~~~~~~~~ ~~~~~~~~~~ ~~~~~~~~~~ ~~~~~~~~~~ ~~~~~~~~~~
ARSiRGRR00500272,/1-504 ~~CGTGATTT GGGCTATATT ACGGACACAA AATTACTTGT TCAATCATTG
ARSiRGRR00500273,/1-426 ~~~CGNGATT GGGGTATATT ACGGACACAA AATTACTTGT TCNATCATTG
ARSiRGRR00500274,/1-431 ~TACGGGACA CCAAATTAAC TTGTTCAATC ATTGGTTTTA GGAATTTTTT
ARSiRGRR00500275,/1-501 ~~CGTGATTT GGGCTATATT ACGGACACAA AATTACTTGT TCAATCATTG
ARSiRGRR00500276,/1-461 ~~CGTGATTT GGGCTATATT ACGGACACCA AATTACTTGT TCAATCATTG
ARSiRGRR00500277,/1-502 ~~CGTGATTG NGGCTATATT ACGGACACAN AATTACTTGT TCAATCATTG
ARSiRGRR00500278,/1-462 ~~~~~~~CGT GATTGGGCTA TATTACGGAC ACCAAATTAC TGTTCNATCA
ARSiRGRR00500279,/1-502 ~~CGTGATTT GGGCTATATT ACGGACACCA AATTACTTGT TCAATCATTG
ARSiRGRR00500280,/1-412 ~~~~~~~CGT GATTTGGCTA TATTACGGAC ACAATATTAC TTGTTCATCA
ARSiRGRR00500282,/1-443 ~~~~~~~~~~ ~~~~~~~~~~ ~~~~~~~~~~ ~~~~~~~~~~ ~~~~~~~~~~
ARSiRGRR00500284,/1-495 ~~~CGTGATT GGGCTATATT ACGGACAC.A AATTACTTGT TCAATCATTG
ARSiRGRR00500285,/1-462 ~GACACTCAT ATTACTTGTT TCAATTCATT GTTTTAGGGA TTTTTTTCAA
ARSiRGRR00500287,/1-459 ~CGTGATTTG GGCTATATTA CGGACCCAAA ATTAACTTGT TCAATCATTG
ARSiRGRR00500288,/1-488 ~~~~~~~~~~ ~~~~~~~~~~ ~~GACACAAA ATTACTGGTT CAATCATTGT
ARSiRGRR00500289,/1-415 ~CGTGTTTTT TGCCTTATTA CGGGGCA.CA AATTATATGT TCGGCCATTG
ARSiRGRR00500290,/1-361 ~AATGATCTT TGCTATAGTA CGGGGCG.AA AATTATATGT TCGGACATTG
ARSiRGRR00500291,/1-358 ~CGTGAT..T TGCTATATTA CGGGACG.AA GATTATACGT TCGGACATTG
ARSiRGRR00500292,/1-367 ~AATGATCTT TGCTATAGTA CGGGGCG.AA AATTATATGT TCGGACATTG
ARSiRGRR00500293,/1-369 ~CGTGATCTT TGTTATATTA CGGGACA.AA AATTATATGT TCGGACATTG
ARSiRGRR00500294,/1-319 ~CGTGATCTT TGTTATATTA CGGGACACAA AATTATATGT TCGGACATTG
ARSiRGRR00500295,/1-365 ~CGTGTTTTT TGCTTTATTA CGGGGCA.CA AATTATATGT TCGGCCATTG
ARSiRGRR00500296,/1-211 ~~~~~~~~~~ ~~~~~~~~~~ ~~~~~~~~~~ ~~~~~~~~~~ ~~~~~~~~~~
ARSiRGRR00500297,/1-211 ~~~~~~~~~~ ~~~~~~~~~~ ~~~~~~~~~~ ~~~~~~~~~~ ~~~~~~~~~~
ARSiRGRR00500298,/1-212 ~~~~~~~~~~ ~~~~~~~~~~ ~~~~~~~~~~ ~~~~~~~~~~ ~~~~~~~~~~
ARSiRGRR00500299,/1-213 ~~~~~~~~~~ ~~~~~~~~~~ ~~~~~~~~~~ ~~~~~~~~~~ ~~~~~~~~~~
ARSiRGRR00500300,/1-212 ~~~~~~~~~~ ~~~~~~~~~~ ~~~~~~~~~~ ~~~~~~~~~~ ~~~~~~~~~~
ARSiRGRR00500301,/1-211 ~~~~~~~~~~ ~~~~~~~~~~ ~~~~~~~~~~ ~~~~~~~~~~ ~~~~~~~~~~
ARSiRGRR00500302,/1-213 ~~~~~~~~~~ ~~~~~~~~~~ ~~~~~~~~~~ ~~~~~~~~~~ ~~~~~~~~~~
ARSiRGRR00500303,/1-213 ~~~~~~~~~~ ~~~~~~~~~~ ~~~~~~~~~~ ~~~~~~~~~~ ~~~~~~~~~~
ARSiRGRR00500312,/1-211 ~~~~~~~~~~ ~~~~~~~~~~ ~~~~~~~~~~ ~~~~~~~~~~ ~~~~~~~~~~
ARSiRGRR00500313,/1-210 ~~~~~~~~~~ ~~~~~~~~~~ ~~~~~~~~~~ ~~~~~~~~~~ ~~~~~~~~~~
ARSiRGRR00500314,/1-214 ~~~~~~~~~~ ~~~~~~~~~~ ~~~~~~~~~~ ~~~~~~~~~~ ~~~~~~~~~~

ARSiRGRR00500011,/1-499 TTTTCGAATA TTTT.TCATG CATCAAAGCT CGTT.AAGAC TAGATGGGGT
ARSiRGRR00500012,/1-499 TTTTCGAATA TTTT.TCATG CATCAAAGCT CGTT.AAGAC TAGATGGGGT
ARSiRGRR00500013,/1-499 TTTTCGAATA TTTT.TCATG CATCAAAGCT CGTT.AAGAC TAGATGGGGT
ARSiRGRR00500014,/1-393 ~~~~~~~~~~ ~~~~~~~~~~ ~~~~~~~~~~ ~~~~~~~~~~ ~~~~~~~~~~
ARSiRGRR00500015,/1-496 TTTTCGAATA TTTT.TCATG CATCAAAGCT CGTT.AAGAC TAGATGGGGT
ARSiRGRR00500016,/1-460 TTTTCGAATA TTTT.TCATG CATCAAAGCT CGTT.AAGAC TAGATGGGGT
ARSiRGRR00500017,/1-456 TTTTCGAATA TTTT.TCATG CATCAAAGCT CGTT.AAGAC TAGATGGGGT
ARSiRGRR00500018,/1-451 TTTTCGAATA TTTT.TCATG CATCAAAGCT CGTT.AAGAC TAGATGGGGT
ARSiRGRR00500019,/1-500 TTTTCGAATA TTTT.TCATG CATCAAAGCT CGTT.AAGAC TAGATGGGGT
ARSiRGRR00500020,/1-497 TTTTCGAATA TTTT.TCATG CATCGAAGCT CGTT.AAGAC TAGATGGGGT
ARSiRGRR00500021,/1-495 TTTTCGAATA TTTT.TCATG CATCAAAGCT CGTT.AAGAC TAGATGGGGT
ARSiRGRR00500022,/1-494 TTTTCGAATA TTTT.TCATG CATCAAAGCT CGTT.AAGAC TAGATGGGGT
ARSiRGRR00500023,/1-497 TTTTCGAATA TTTT.TCATG CATCAAAGCT CGTT.AAGAC TAGATGGGGT
ARSiRGRR00500024,/1-497 TTTTCGAATA TTTT.TCATG CATCAAAGCT CGTT.AAGAC TAGATGGGGT
ARSiRGRR00500025,/1-492 TTTTCGAATA TTTT.TCATG CATCAAAGCT CGTT.AAGAC TAGATGGGGT
ARSiRGRR00500026,/1-498 TTTTCGAATA TTTT.TCATG CATCAAAGCT CGTT.AAGAC TAGATGGGGT
ARSiRGRR00500027,/1-498 TTTTCGAATA TTTT.TCATG CATCAAAGCT CGTT.AAGAC TAGATGGGGT
ARSiRGRR00500028,/1-500 TTTTCGAATA TTTT.TCATG CATCAAAGCT CGTT.AAGAC TAGATGGGGT
ARSiRGRR00500029,/1-497 TTTTCGAATA TTTT.TCATG CATCAAAGCT CGTT.AAGAC TAGATGGGGT
ARSiRGRR00500030,/1-499 TTTTCGAATA TTTT.TCATG CATCAAAGCT CGTTTAAGAC TAGATGGGGT
ARSiRGRR00500031,/1-498 TTTTCGAATA TTTT.TCATG CATCAAAGCT CGTT.AAGAC TAGATGGGGT
ARSiRGRR00500032,/1-498 TTTTCGAATA TTTT.TCATG CATCAAAGCT CGTT.AAGAC TAGATGGGGT
ARSiRGRR00500033,/1-498 TTTTCGAATA TTTT.TCATG CATCAAAGCT CGTT.AAGAC TAGATGGGGT
ARSiRGRR00500034,/1-496 TTTTCGAATA TTTT.TCATG CATCAAAGCT CGTT.AAGAC TAGATGGGGT
ARSiRGRR00500035,/1-493 TTTTCGAATA TTTT.TCATG CATCAAAGCT CGTT.AAGAC TAGATGGGGT
ARSiRGRR00500036,/1-241 ~~~~~~~~~~ ~~~~~~~~~~ ~~~~~~~~~~ ~~~~~~~~~~ TAGATGGG.T
ARSiRGRR00500037,/1-196 ~~~~~~~~~~ ~~~~~~~~~~ ~~~~~~~~~~ ~~~~~~~~~~ ~~~~~~~~~~
ARSiRGRR00500039,/1-205 ~~~~~~~~~~ ~~~~~~~~~~ ~~~~~~~~~~ ~~~~~~~~~~ ~~~~~~~~~~
ARSiRGRR00500040,/1-204 ~~~~~~~~~~ ~~~~~~~~~~ ~~~~~~~~~~ ~~~~~~~~~~ ~~~~~~~~~~
ARSiRGRR00500041,/1-251 ~~~~~~CGAA TTTTTTCATG CATCAAAGCT CGTT~AAGAC TAGATGGTAT
ARSiRGRR00500042,/1-248 ~~~~~~~~~~ ~~~~~~~~~~ ~~~~~~~~CT CGTT~AAGAC TAGATGGGGT
ARSiRGRR00500043,/1-261 ~~~~~~~~~~ TTTTTTCATG CATCAAAGCT CGTT~AAGAC TAGATGGTGT
ARSiRGRR00500044,/1-250 ~~~~~~~~~~ ~~~~~~~~~~ ~~~~~AAGCT C.TT~AAGAC TAGATGGGGT
ARSiRGRR00500045,/1-201 ~~~~~~~~~~ ~~~~~~~~~~ ~~~~~~~~~~ ~~~~~..... .AGATGGGGT
ARSiRGRR00500046,/1-232 ~~~~~~~~~~ ~~~~~~~~~~ ~~~~~AAGCT CGTT~AAGAC TAGATGGGGT
ARSiRGRR00500047,/1-242 ~~~~~~~~~~ ~~~~~~~~~~ ~~~~~~~~~~ ~~~~~~~~~C TAGATGGTGT
ARSiRGRR00500048,/1-209 ~~~~~~~~~~ ~~~~~~~~~~ ~~~~~~~~~~ ~~~~~~~~~~ ~~~~~~~~~~
ARSiRGRR00500049,/1-233 ~~~~~~~~~~ ~~~~~~~~~~ ~~~~~~~~~~ ~~~~~~~~~~ ~~~~~~~~~~
ARSiRGRR00500050,/1-220 ~~~~~~~~~~ ~~~~~~~~~~ ~~~~~~~~~~ ~~~~~~~~~~ ~~~~~~~~~~
ARSiRGRR00500051,/1-238 ~~~~~~~~~~ ~~~~~~~~~~ ~~~~~~~~~~ ~~~~~~~~~~ ~~~~~~~~~~
ARSiRGRR00500052,/1-208 ~~~~~~~~~~ ~~~~~~~~~~ ~~~~~~~~~~ ~~~~~~~~~~ ~~~~~~~~~~
ARSiRGRR00500053,/1-245 ~~~~~~~~~~ ~~~~~~~~~~ ~~~~~~~~~~ ~~~~~~~GAC TAGATGGGGT
ARSiRGRR00500054,/1-235 ~~~~~~~~~~ ~~~~~~~~~~ ~~~~AAAGCT CGTT~AAGAC TAGATGGTGT
ARSiRGRR00500055,/1-235 ~~~~~~~~~~ ~~~~~~~~~~ ~~~~AAAGCT CGTT~AAGAC TAGATGGTGT
ARSiRGRR00500056,/1-221 ~~~~~~~~~~ ~~~~~~~~~~ ~~~~~~~~~~ ~~~~~..... .AGATGGTGT
ARSiRGRR00500057,/1-257 ~~~~~~~~~~ ~~~~~~~~~~ ~~~~AAAGCT CGTT~AAGAC TAGATGGTGT
ARSiRGRR00500058,/1-249 ~~~~~~~~~~ ~~~~~~~~~~ ~~TCAAAGCT CGTT~AAGAC TAGATGGTGT
ARSiRGRR00500059,/1-270 ~~~~~~~~~~ ~TTTTCGATC ATCGAAAGCT CGTT~AAGAC TAGATGG.GT
ARSiRGRR00500060,/1-236 ~~~~~~~~~~ ~~~~~~~~~~ ~~~~~~~~~~ ~~~~~~~~~~ ~~~~~~~~~~
ARSiRGRR00500061,/1-242 ~~~~~~~~~~ ~~~~~~~~~~ ~~~~~~~~~~ ~~~~~~~~~~ ~~~~~~~GGT
ARSiRGRR00500062,/1-245 ~~~~~~~~~~ ~~~~~~~~~~ ~~~~...... ..TT~AAGAC TAGATGGTGT
ARSiRGRR00500063,/1-245 ~~~~~~~~~~ ~~~~~~~~~~ ~~~~...... ..TT~AAGAC TAGATGGTGT
ARSiRGRR00500064,/1-250 ~~~~~~~~~~ ~~~~~~~~~~ ~~~~...... ..TT~AAGAC TAGATGGTGT
ARSiRGRR00500065,/1-151 ~~~~~~~~~~ ~~~~~~~~~~ ~~~~...... ....~..... ..........
ARSiRGRR00500066,/1-247 ~~~~~~~~~~ ~~~~~~~~~~ ~~~~AAAGCT CGTT~AAGAC TAGATGGG.T
ARSiRGRR00500067,/1-126 ~~~~~~~~~~ ~~~~~~~~~~ ~~~~...... ....~..... ..........
ARSiRGRR00500068,/1-248 ~~~~~~~~~~ ~~~~~~~~~~ ~~~~AAAGCT CGTT~AAGAC TAGATGGGGT
ARSiRGRR00500069,/1-218 ~~~~~~~~~~ ~~~~~~~~~~ ~~~~~~~~~~ ~~~~~~~~~C TAGATGGGGT
ARSiRGRR00500070,/1-246 ~~~~~~~~~~ ~~~~~~~~~~ ~~~~~~~~~~ ~~~~~~~~~~ ~~~ATGGGGG
ARSiRGRR00500071,/1-222 ~~~~~~~~~~ ~~~~~~~~~~ ~~~~~~~~~~ ~~~~~~~~~~ ~~~~~~~~~~
ARSiRGRR00500072,/1-236 ~~~~~~~~~~ ~~~~~~~~~~ ~~~~~~~~~~ ~~~~~~~~~~ ~~~~~~~~~~
ARSiRGRR00500073,/1-244 ~~~~~~~~~~ ~~~~~~~~~~ ~~~~~~~~~~ ~~~~~~~~~~ ~~~~~~~GGT
ARSiRGRR00500074,/1-249 ~~~~~~~~~~ ~~~~~~~~~~ ~~~~~~~~~~ ~~~~~~~~~~ ~~GATGGGGT
ARSiRGRR00500075,/1-217 ~~~~~~~~~~ ~~~~~~~~~~ ~~~~~~~~~~ ~~~~~~~~~~ ~~~~~~~~~~
ARSiRGRR00500076,/1-243 ~~~~~~~~~~ ~~~~~~~~~~ ~~~~~~~~~~ ~~~~~~~~~C TAGATGGTGT
ARSiRGRR00500077,/1-242 ~~~~~~~~~~ ~~~~~~~~~~ ~~~~AAAGCT CGTT~AAGAC TAGATGGG.T
ARSiRGRR00500078,/1-252 ~~~~~~~~~~ ~~~~~~~~~~ ~~~~~~~~~~ ~~~~~AAGAC TAGATGGG.T
ARSiRGRR00500079,/1-226 ~~~~~~~~~~ ~~~~~~~~~~ ~~~~~~~~~~ ~~~~~~~~~~ ~~~~TGG.GT
ARSiRGRR00500081,/1-237 ~~~~~~~~~~ ~~~~~~~~~~ ~~~~~~~~~~ ~~~~~~~~~~ ~~~~~~GGGG
ARSiRGRR00500082,/1-207 ~~~~~~~~~~ ~~~~~~~~~~ ~~~~~~~~~~ ~~~~~~~~~~ ~~~~~~~~~~
ARSiRGRR00500083,/1-249 ~~~~~~~~~~ ~~~~~~~~~~ ~~~~~~~~~~ ~~TT~AAGAC TAGATGGG.T
ARSiRGRR00500084,/1-205 ~~~~~~~~~~ ~~~~~~~~~~ ~~~~~~~~~~ ~~~~~~~~~~ ~~~~~~~~~~
ARSiRGRR00500086,/1-123 ~~~~~~~~~~ ~~~~~~~~~~ ~~~~~~~~~~ ~~~~~~~~~~ ~~~~~~~~~~
ARSiRGRR00500087,/1-162 ~~~~~~~~~~ ~~~~~~~~~~ ~~~~~~~~~~ ~~~~~~~~~~ ~~~~~~~~~~
ARSiRGRR00500088,/1-152 ~~~~~~~~~~ ~~~~~~~~~~ ~~~~~~~~~~ ~~~~~~~~~~ ~~~~~~~~~~
ARSiRGRR00500089,/1-150 ~~~~~~~~~~ ~~~~~~~~~~ ~~~~~~~~~~ ~~~~~~~~~~ ~~~~~~~~~~
ARSiRGRR00500090,/1-251 ~~~~~~~~~~ TTTTTCATGC ATCAAAGCTC G.TT~AAGAC TAGATGGTGT
ARSiRGRR00500091,/1-243 ~~~~~~~~~~ ~~~~~~~~~~ ~~~~~~~~~~ ~~TT~AAGAC TAGATGGTGT
ARSiRGRR00500092,/1-278 TGTTTTCGAA TTTTTTCATG CATCAAAGCT CGTT~AAGAC TAGATGGTGT
ARSiRGRR00500093,/1-284 TGTTTTCGAA TTTTTTCATG CATCAAAGCT CGTT~AAGAC TAGATGGGGG
ARSiRGRR00500094,/1-243 ~~~~~~~~~~ ~~~~~~~~~~ ~~~~~~~~~~ ~~~~~AAGAC TAGATGGAGT
ARSiRGRR00500095,/1-304 GGTTTTCGAA TTTTTTCATG CATCAAAACT CGTT~AAGAC TAGATGGTGT
ARSiRGRR00500096,/1-265 ~~~~~~~~~~ ~~~~~~~~~~ ~~~~~~GGCT CGTT~AAGAC TAGATGGTGT
ARSiRGRR00500097,/1-250 ~~~~~~~~~~ ~~~~~~~~~~ ~~~~~~~~~~ ~~~~~..... AAGATGGGGT
ARSiRGRR00500098,/1-235 ~~~~~~~~~~ ~~~~~~~~~~ ~~~~~~~~~~ ~~~~~~~~~~ ~~~~~~GGTG
ARSiRGRR00500099,/1-239 ~~~~~~~~~~ ~~~~~~~~~~ ~~~~~~~~~~ ~~~~~~~~~~ ~~~~~~~~~~
ARSiRGRR00500100,/1-213 ~~~~~~~~~~ ~~~~~~~~~~ ~~~~~~~~~~ ~~~~~~~~~~ ~~~~~~~~~~
ARSiRGRR00500101,/1-183 ~~~~~~~~~~ ~~~~~~~~~~ ~~~~~~~~~~ ~~~~~~~~~~ ~~~~~~~~~~
ARSiRGRR00500102,/1-246 ~~~~~~~~~~ ~~~~~~~~~~ ~~~~~~~~~~ ~~~~~~~~~~ ~~GATGGGGT
ARSiRGRR00500103,/1-217 ~~~~~~~~~~ ~~~~~~~~~~ ~~~~~~~~~~ ~~~~~~~~~~ ~~~~~~~~~~
ARSiRGRR00500104,/1-207 ~~~~~~~~~~ ~~~~~~~~~~ ~~~~~~~~~~ ~~~~~~~~~~ ~~~~~~~~~~
ARSiRGRR00500105,/1-224 ~~~~~~~~~~ ~~~~~~~~~~ ~~~~~~~~~~ ~~~~~~~~~~ ~~~~~~~~~~
ARSiRGRR00500106,/1-292 TGTTTTCGAA TTTTTTCATG CATCAAAGCT CGTT~AAGAC TAGATGGGGT
ARSiRGRR00500107,/1-201 ~~~~~~~~~~ ~~~~~~~~~~ ~~~~~~~~~~ ~~~~~~~~~~ ~~~~~~~~~~
ARSiRGRR00500108,/1-251 ~~~~~~~~~~ ~~~~~~~~~~ ~~~~~~~~~~ ~~~~~~~~~C AAGATGGGGT
ARSiRGRR00500109,/1-230 ~~~~~~~~~~ ~~~~~~~~~~ ~~~~~~~~~~ ~~~~~~~~~~ ~~~~~~~~~~
ARSiRGRR00500110,/1-255 ~~~~~~~~~~ ~~~~~~~~~~ ~~~~~~~~~~ ~~~~~AAGAC TAGATGGTGA
ARSiRGRR00500111,/1-224 ~~~~~~~~~~ ~~~~~~~~~~ ~~~~~~~~~~ ~~~~~~~~~~ ~~~~~~~~~~
ARSiRGRR00500112,/1-249 ~~~~~~~~~~ ~~~~~~~~~~ ~~~~~~~~~~ ~~~T~AAGAC TAGATGGGGT
ARSiRGRR00500113,/1-215 ~~~~~~~~~~ ~~~~~~~~~~ ~~~~~~~~~~ ~~~~~..... ..........
ARSiRGRR00500114,/1-263 ~~~~~~~~~~ ~~~~~~~~~~ CATCAAAGCT CATT~AAGAC TAGATGGG.T
ARSiRGRR00500115,/1-221 ~~~~~~~~~~ ~~~~~~~~~~ ~~~~~~~~~~ ~~~~~..... TAGATGGG.T
ARSiRGRR00500116,/1-225 ~~~~~~~~~~ ~~~~~~~~~~ ~~~~~~~GCT CATT~AAGA. ....TGGG.T
ARSiRGRR00500117,/1-254 ~~~~~~~~~~ ~~~~~~~~~~ ~~~~~~~~~~ ~~~T~AAGAC TAGATGGG.T
ARSiRGRR00500118,/1-228 ~~~~~~~~~~ ~~~~~~~~~~ ~~~~~~~~~~ ~~~~~..... TAGATGGG.T
ARSiRGRR00500119,/1-241 ~~~~~~~~~~ ~~~~~~~~~~ ~~~~~AAGCT CGT~~AAGAC TAGATGGTGT
ARSiRGRR00500120,/1-245 ~~~~~~~~~~ ~~~~~~~~~~ ~~~~~AAGCT CGTT~AAGAC TAGATGGG.T
ARSiRGRR00500121,/1-247 ~~~~~~~~~~ ~~~~~~~~~~ ~~~~AAAGCT CGTT~AAGAC TAGATGGTGT
ARSiRGRR00500122,/1-245 ~~~~~~~~~~ ~~~~~~~~~~ ~~~~~~~~~~ C~TT~AAGAC TAGATGG.GT
ARSiRGRR00500123,/1-247 ~~~~~~~~~~ ~~~~~~~~~~ ~~~~~~~~~T C~TT~AAGAC TAGATGGG.T
ARSiRGRR00500124,/1-235 ~~~~~~~~~~ ~~~~~~~~~~ ~~~~~AAGCT CATT~AAGAC AAGATGGG.T
ARSiRGRR00500125,/1-248 ~~~~~~~~~~ ~~~~~~~~~~ ~~~~~~~~~~ ~~TT~AAGAC TAGATGGTGG
ARSiRGRR00500128,/1-203 ~~~~~~~~~~ ~~~~~~~~~~ ~~~~~~~~~~ ~~TT~AAGAC TAGAT.GGGT
ARSiRGRR00500129,/1-504 TTTTCGAATA TTTAGCATGT .ATCAA.GCT CTTCTAAACA ..GAAAGGGT
ARSiRGRR00500130,/1-503 TTTTCGAATA TTTT.GCTTG TATCAA.GCT CTTATAAACA A.GAAAGGGT
ARSiRGRR00500131,/1-510 TTTTCGAATA TTTAGCATGT .ATCAAAGCT CTTACAAACA ..GAAAGGGT
ARSiRGRR00500132,/1-494 TTTTCGAATA TTTT.GGATG TATCAAATCT CTTATAAACA A.GATAAGGT
ARSiRGRR00500133,/1-510 TTTTTGAATA TTTTGCATGT TATCAAATCT CTTATAAACA AGAATAGGGT
ARSiRGRR00500134,/1-506 TTTTCGAATA TTTA.GCATG TATCAAAGCT CTTCTAAACA A.GAAAGGGT
ARSiRGRR00500135,/1-514 TTTTCGAATA TTTAGCATGT .ATCAAAGCC CTTCTAAACA A.GAAAGGGT
ARSiRGRR00500136,/1-505 TTTTCGAATA TATT.TCATG TATCAAAGCT CTTATAAACA A.GATAGGGT
ARSiRGRR00500137,/1-460 TTTTCGAATA TTTT.GCTTG TATCAAAGCT CTTATAAACA A.GAAAGGGT
ARSiRGRR00500138,/1-466 TTTTCGAATA TTTT.GCTTG TATCAA.GCT YTTATAAACA ..GAAAGGGT
ARSiRGRR00500139,/1-266 TTTT.GACTA TTT..GCATG TATAAAAGTT CTAATAAATA A.GATAGGGT
ARSiRGRR00500140,/1-289 TTT~CGAATA TTTC.G~ATG TATCAAAGCT CTTATAAACA A.GATAGGAT
ARSiRGRR00500141,/1-236 TTT~CGTATA TTTC~G.ATG TATCGAAGCT CTTATAAACA A.GATAGGGT
ARSiRGRR00500142,/1-275 TTTTCGTATA TTTT.GCATG TATCGAAGCT CTTATAAACA A.GATAGAGT
ARSiRGRR00500143,/1-283 GTTTGCTATA TTTA.ACATG TATCAAAGCT CTTATAAACA A.GATAGGGT
ARSiRGRR00500144,/1-265 TTTTCGTATA TTTT.GCATG TATCGAAGCT CTTATAAACA A.GATAGGGT
ARSiRGRR00500145,/1-232 ~~~~~~~~~~ ~~~~~~~~~~ ~~~~AAAGCT CTTATAAACA A.GATAGGGT
ARSiRGRR00500146,/1-217 ~~~~~~~~~~ ~~~~~~~~~~ ~~~~~~~~~~ ~~~~~~~~~~ ~~~~~~~GGT
ARSiRGRR00500147,/1-213 ~~~~~~~~~~ ~~~C.G.ATG TATCAAAGCT CTTACAAACA A.GATAGGGT
ARSiRGRR00500148,/1-210 ~~~~~~~~~~ ~~~~~~~~~~ ~~~~~~~~~~ ~~~~~~~~~~ ~~~~~~~GAT
ARSiRGRR00500149,/1-213 ~~~~~~~~~~ ~~~~~~~~~~ ~~~~~~~~~~ ~~~~~~~~~~ ~~~~~~~~~T
ARSiRGRR00500150,/1-215 ~~~~~~~~~~ ~~~~~~~~~~ ~~~~~~~~~~ ~~~~~~~~~~ ~~~~~~~GAT
ARSiRGRR00500151,/1-209 ~~~~~~~~~~ ~~~~~~~~~~ ~~~~~~~~~~ ~~~~~~~~~~ ~~~~~~~~~T
ARSiRGRR00500152,/1-215 ~~~~~~~~~~ ~~~~~~~~~~ ~~~~~~~~CT CTTATAAACA A.GATAGG.T
ARSiRGRR00500153,/1-213 ~~~~~~~~~~ ~~~~~~~~~~ ~~~~~~~~~~ ~~~~~~~~~~ ~~~~~~~~~~
ARSiRGRR00500154,/1-457 TCGAATATTT TTCA.CTGCA TCAAAGCCTS GTTA.AGAAC TAGATGGGGT
ARSiRGRR00500155,/1-498 .TTTCGAATA TTT..ACATG TATC.AAGCT CATATAAAC. A.GATAGGGT
ARSiRGRR00500156,/1-501 TTTTCGAATA TTTT.GTATC TATCAAAGCT CTTATAAACA A.GATAGGAT
ARSiRGRR00500157,/1-458 TTTTCCAATA TTTT.GCATG TATCCAAGCT CTTATATAAA ..GATAGGGT
ARSiRGRR00500158,/1-503 TTTTCGAATA TTTT.ACATG TATCCAAGCT CATATAAACC A.GATAGGGT
ARSiRGRR00500159,/1-463 TTTTCGAATA TTTT.ACATG TATCAAAGCT CATATAAAC. A.GATAGGGT
ARSiRGRR00500160,/1-236 ~~~~~~~~~~ ~~~~~~~~~G TATCAAAGCT CTTATAAACA A.GATAGGGT
ARSiRGRR00500161,/1-248 ~~~~~CAATA TTT..GCATG TATCAAAGCT CTTATAAATA A.GATAAGGT
ARSiRGRR00500162,/1-264 ACAGTGTTTC GAATATTTCG ATGTATCAAG CTCTAATAAA CAAGATAGGT
ARSiRGRR00500163,/1-237 ~TTTCAA.TA TTTC.G.ATA TAACAAAGCT CTTATAAACA A.GATAG.GT
ARSiRGRR00500164,/1-221 ~~~~~~~~~~ ~~~~~~~~~~ ~~~~~~~~~~ ~~~~~~TAAA CAAGATAGGT
ARSiRGRR00500165,/1-231 ~~~~~~~~~~ ~~~~~~~~~~ ~~~~~AAAAG CTCTTATAAA CAAGATAGGT
ARSiRGRR00500166,/1-186 ~~~~~~~~~~ ~~~~~~~~~~ ~~~~~~~~~~ ~~~~~~~~~~ ~~~~~~~~~~
ARSiRGRR00500167,/1-209 ~~~~~~~~~~ ~~~~~~~~~~ ~~~~~~~~~~ ~~~~~~~~~~ ~~~~~~~GGT
ARSiRGRR00500168,/1-208 ~~~~~~~~~~ ~~~~~~~~~~ ~~~~~~~~~~ ~~~~~~~~~~ ~~~~~~~GGT
ARSiRGRR00500169,/1-226 ~~~~~~~~~~ ~~~~~~~~~~ ~~~~~~~GCT CTTATAAAGA A.GATAG..T
ARSiRGRR00500170,/1-210 ~~~~~~~~~~ ~~~~~~~~~~ ~~~~~~~~~~ ~~~~~~~~~~ ~~~~~TAGGT
ARSiRGRR00500171,/1-215 ~~~~~~~~~~ ~~~~~~~~~~ ~~~~~~~~~~ ~~~~~~~~CA A.GATAGG.T
ARSiRGRR00500172,/1-252 TTT..GAATA TTTC.G.ATG TATCAAA.CT CTTATAAACA A.GATAGGGT
ARSiRGRR00500173,/1-210 ~~~~~~~~~~ ~~~~~~~~~~ ~~~~~~~~~~ ~~~~~~~~~~ ~~~~~~GGGT
ARSiRGRR00500174,/1-211 ~~~~~~~~~~ ~~~~~~~~~~ ~~~~~~~~~~ ~~~~~~~~~~ ~~~~~~GGGT
ARSiRGRR00500175,/1-211 ~~~~~~~~~~ ~~~~~~~~~~ ~~~~~~~~~~ ~~~~~~~~~~ ~~~ATAGG.T
ARSiRGRR00500176,/1-217 ~~~~~~~~~~ ~~~~~~~~~~ ~~~~~~~~~~ ~~~~~~~AAA ..GATAGGGT
ARSiRGRR00500177,/1-216 ~~~~~~~~~~ ~~~~~~~~~~ ~~~~~~~~~~ ~~~~~~~~~~ ~~~ATAGCGT
ARSiRGRR00500178,/1-209 ~~~~~~~~~~ ~~~~~~~~~~ ~~~~~~~~~~ ~~~~~~~~~~ ~~~~~~~GGT
ARSiRGRR00500179,/1-171 ~~~~~~~~~~ ~~~~~~~~~~ ~~~~~~~~~~ ~~~~~~~~~~ ~~~~~~~~~~
ARSiRGRR00500180,/1-173 ~~~~~~~~~~ ~~~~~~~~~~ ~~~~~~~~~~ ~~~~~~~~~~ ~~~~~~~~~~
ARSiRGRR00500181,/1-175 ~~~~~~~~~~ ~~~~~~~~~~ ~~~~~~~~~~ ~~~~~~~~~~ ~~~~~~~~~~
ARSiRGRR00500182,/1-174 ~~~~~~~~~~ ~~~~~~~~~~ ~~~~~~~~~~ ~~~~~~~~~~ ~~~~~~~~~~
ARSiRGRR00500183,/1-174 ~~~~~~~~~~ ~~~~~~~~~~ ~~~~~~~~~~ ~~~~~~~~~~ ~~~~~~~~~~
ARSiRGRR00500184,/1-165 ~~~~~~~~~~ ~~~~~~~~~~ ~~~~~~~~~~ ~~~~~~~~~~ ~~~~~~~~~~
ARSiRGRR00500185,/1-172 ~~~~~~~~~~ ~~~~~~~~~~ ~~~~~~~~~~ ~~~~~~~~~~ ~~~~~~~~~~
ARSiRGRR00500186,/1-171 ~~~~~~~~~~ ~~~~~~~~~~ ~~~~~~~~~~ ~~~~~~~~~~ ~~~~~~~~~~
ARSiRGRR00500187,/1-169 ~~~~~~~~~~ ~~~~~~~~~~ ~~~~~~~~~~ ~~~~~~~~~~ ~~~~~~~~~~
ARSiRGRR00500188,/1-165 ~~~~~~~~~~ ~~~~~~~~~~ ~~~~~~~~~~ ~~~~~~~~~~ ~~~~~~~~~~
ARSiRGRR00500189,/1-164 ~~~~~~~~~~ ~~~~~~~~~~ ~~~~~~~~~~ ~~~~~~~~~~ ~~~~~~~~~~
ARSiRGRR00500190,/1-172 ~~~~~~~~~~ ~~~~~~~~~~ ~~~~~~~~~~ ~~~~~~~~~~ ~~~~~~~~~~
ARSiRGRR00500191,/1-191 ~~~~~~~~~~ ~~~~~~~~~~ ~~~~~~~~~~ ~~~~~~~~~~ ~~~~~~~~~~
ARSiRGRR00500192,/1-142 ~~~~~~~~~~ ~~~~~~~~~~ ~~~~~~~~~~ ~~~~~~~~~~ ~~~~~~~~~~
ARSiRGRR00500193,/1-174 ~~~~~~~~~~ ~~~~~~~~~~ ~~~~~~~~~~ ~~~~~~~~~~ ~~~~~~~~~~
ARSiRGRR00500194,/1-186 ~~~~~~~~~~ ~~~~~~~~~~ ~~~~~~~~~~ ~~~~~~~~~~ ~~~~~~~~~~
ARSiRGRR00500195,/1-185 ~~~~~~~~~~ ~~~~~~~~~~ ~~~~~~~~~~ ~~~~~~~~~~ ~~~~~~~~~~
ARSiRGRR00500196,/1-180 ~~~~~~~~~~ ~~~~~~~~~~ ~~~~~~~~~~ ~~~~~~~~~~ ~~~~~~~~~~
ARSiRGRR00500197,/1-177 ~~~~~~~~~~ ~~~~~~~~~~ ~~~~~~~~~~ ~~~~~~~~~~ ~~~~~~~~~~
ARSiRGRR00500198,/1-172 ~~~~~~~~~~ ~~~~~~~~~~ ~~~~~~~~~~ ~~~~~~~~~~ ~~~~~~~~~~
ARSiRGRR00500199,/1-168 ~~~~~~~~~~ ~~~~~~~~~~ ~~~~~~~~~~ ~~~~~~~~~~ ~~~~~~~~~~
ARSiRGRR00500200,/1-159 ~~~~~~~~~~ ~~~~~~~~~~ ~~~~~~~~~~ ~~~~~~~~~~ ~~~~~~~~~~
ARSiRGRR00500201,/1-147 ~~~~~~~~~~ ~~~~~~~~~~ ~~~~~~~~~~ ~~~~~~~~~~ ~~~~~~~~~~
ARSiRGRR00500202,/1-158 ~~~~~~~~~~ ~~~~~~~~~~ ~~~~~~~~~~ ~~~~~~~~~~ ~~~~~~~~~~
ARSiRGRR00500203,/1-171 ~~~~~~~~~~ ~~~~~~~~~~ ~~~~~~~~~~ ~~~~~~~~~~ ~~~~~~~~~~
ARSiRGRR00500204,/1-175 ~~~~~~~~~~ ~~~~~~~~~~ ~~~~~~~~~~ ~~~~~~~~~~ ~~~~~~~~~~
ARSiRGRR00500205,/1-188 ~~~~~~~~~~ ~~~~~~~~~~ ~~~~~~~~~~ ~~~~~~~~~~ ~~~~~~~~~~
ARSiRGRR00500206,/1-163 ~~~~~~~~~~ ~~~~~~~~~~ ~~~~~~~~~~ ~~~~~~~~~~ ~~~~~~~~~~
ARSiRGRR00500207,/1-171 ~~~~~~~~~~ ~~~~~~~~~~ ~~~~~~~~~~ ~~~~~~~~~~ ~~~~~~~~~~
ARSiRGRR00500208,/1-165 ~~~~~~~~~~ ~~~~~~~~~~ ~~~~~~~~~~ ~~~~~~~~~~ ~~~~~~~~~~
ARSiRGRR00500209,/1-134 ~~~~~~~~~~ ~~~~~~~~~~ ~~~~~~~~~~ ~~~~~~~~~~ ~~~~~~~~~~
ARSiRGRR00500210,/1-168 ~~~~~~~~~~ ~~~~~~~~~~ ~~~~~~~~~~ ~~~~~~~~~~ ~~~~~~~~~~
ARSiRGRR00500211,/1-160 ~~~~~~~~~~ ~~~~~~~~~~ ~~~~~~~~~~ ~~~~~~~~~~ ~~~~~~~~~~
ARSiRGRR00500212,/1-238 ~~~~~~~~~~ ~~~~~~~~~~ ~~~~~~~~~~ ~~~~~~~~~C TAGATGGG.T
ARSiRGRR00500213,/1-505 TTGTTTTCGA ATTTTTTCAA GCATCAAAGC TCATTAAGAC TAGATGGGGT
ARSiRGRR00500214,/1-503 TTTTCGAATT TTTT..CATG CATCAAAGCT CGTT.AAGAC TAGATGGGGT
ARSiRGRR00500215,/1-234 ~~~~~~~~~~ ~~~~~~~~~~ ~~~~~~~~~~ ~~~~~~~GAC TAGATGGG.T
ARSiRGRR00500216,/1-210 ~~~~~~~~~~ ~~~~~~~~~~ ~~~~~~~~~~ ~~~~~~~~~~ ~~~~~~~~~~
ARSiRGRR00500217,/1-249 ~~~~~~~~~~ ~~~~~~~~~~ ~~~~~~~~GT CACTTAAGAC TAGATGGG.T
ARSiRGRR00500218,/1-514 TTTTCGAATT TTTTTCATGC ATCCAAGGCT CGTTAAGAAC TAGATGGGGT
ARSiRGRR00500219,/1-511 TGTTTTCGAA TTTTTTCATG CATCAAAGCT CGTT.AAGAC TAGATGGGGT
ARSiRGRR00500220,/1-511 TTGTTTTCGA ATTTTTTCAT GCATCAAAGC TCGTTAAGAC TAGATGGGGT
ARSiRGRR00500221,/1-228 ~~~~~~~~~~ ~~~~~~~~~~ ~~~~~~~~GC TCGTTAAGAC TAGATGGG.T
ARSiRGRR00500222,/1-177 ~~~~~~~~~~ ~~~~~~~~~~ ~~~~~~~~~~ ~~~~~~~~~~ ~~~~~~~~~~
ARSiRGRR00500223,/1-222 ~~~~~~~~~~ ~~~~~~~~~~ ~~~~~~~~~~ ~~~~~AAGAC TAGATGGGGT
ARSiRGRR00500224,/1-125 ~~~~~~~~~~ ~~~~~~~~~~ ~~~~~~~~~~ ~~~~~~~~~~ ~~~~~~~~~~
ARSiRGRR00500225,/1-131 ~~~~~~~~~~ ~~~~~~~~~~ ~~~~~~~~~~ ~~~~~~~~~~ ~~~~~~~~~~
ARSiRGRR00500227,/1-134 ~~~~~~~~~~ ~~~~~~~~~~ ~~~~~~~~~~ ~~~~~~~~~~ ~~~~~~~~~~
ARSiRGRR00500229,/1-126 ~~~~~~~~~~ ~~~~~~~~~~ ~~~~~~~~~~ ~~~~~~~~~~ ~~~~~~~~~~
ARSiRGRR00500230,/1-248 ~~~~~~~~~~ ~~~~~~~~~~ ~~~~~~~~~~ ~~~TTAAGAC TAGATGGG.T
ARSiRGRR00500231,/1-241 ~~~~~~~~~~ ~~~~~~~~~~ ~~~~~~~~~~ ~~~~~~~~~C TAGATGAG.T
ARSiRGRR00500232,/1-225 ~~~~~~~~~~ ~~~~~~~~~~ ~~~~~~~~~~ ~~~~~AAGAC TAGATGGG.T
ARSiRGRR00500233,/1-195 ~~~~~~~~~~ ~~~~~~~~~~ ~~~~~~~~~~ ~~~~~~~~~~ ~~~~~~~~~~
ARSiRGRR00500235,/1-194 ~~~~~~~~~~ ~~~~~~~~~~ ~~~~~~~~~~ ~~~~~~~~~~ ~~~~~~~~~~
ARSiRGRR00500236,/1-244 ~~~~~~~~~~ ~~~~~~~~~~ ~~~~~~~~~~ ~~~TTAAGAC TAGATGGG.T
ARSiRGRR00500237,/1-253 ~~~~~~~~~~ ~~~~~~~~~~ ~~~~~CAAGC TCGTTAAGAC TAGATGGG.T
ARSiRGRR00500238,/1-249 ~~~~~~~~~~ ~~~~~~~~~~ ~~~~~~AAGC TCGTTAAGAC TAGATGGG.T
ARSiRGRR00500240,/1-202 ~~~~~~~~~~ ~~~~~~~~~~ ~~~~~~~~~~ ~~~~~~~~~~ ~~~~~~~~~~
ARSiRGRR00500241,/1-253 ~~~~~~~~~~ ~~~~~TTTTC AGTCATCAAG CTCTTAAGAC TAGATGG.GT
ARSiRGRR00500242,/1-238 ~~~~~~~~~~ ~~~~~~~~~~ ~~~~~~~~~~ ~~~TTAAGAC TAGATGGG.T
ARSiRGRR00500243,/1-214 ~~~~~~~~~~ ~~~~~~~~~~ ~~~~~~~~~~ ~~~~~~~~~~ ~~~~~~~~~~
ARSiRGRR00500244,/1-505 TTGTTTTCGA ATTTTTTCAT GCATCAAAGC TCGTTAAGAC TAGATGGGGT
ARSiRGRR00500245,/1-506 TTGTTTTCGA ATTTTTTCAT GCATCAAAGC TCGTTAAGAC TAGATGGGGT
ARSiRGRR00500246,/1-460 TTGTTTTCGA ATTTTTTCAT GCATCAAAGC TCGTTAAGAC TAGATGGGGT
ARSiRGRR00500247,/1-504 TTGTTTTCGA ATTTTTTCAT GCATCAAAGC TCGTTAAGAC TAGATGGGGT
ARSiRGRR00500248,/1-511 TTGTTTTCGA ATTTTTTCAT GCATCAAAGC TCGTTAAGAC TAGATGGGGT
ARSiRGRR00500249,/1-459 TTGTTTTCGA ATTTTTTCAT GCATCAAAGC TCGTTAAGAC TAGATGGGGT
ARSiRGRR00500250,/1-206 ~~~~~~~~~~ ~~~~~~~~~~ ~~~~~~~~~~ ~~~~~~~~~~ ~~~ATGGG.T
ARSiRGRR00500251,/1-221 ~~~~~~~~~~ ~~~~~~~~~~ ~~~~~~~~~~ ~~~~~~~~~~ ~~~~~~~~~G
ARSiRGRR00500252,/1-214 ~~~~~~~~~~ ~~~~~~~~~~ ~~~~~~~~~~ ~~~~~~~~~C TAGATGGG.T
ARSiRGRR00500253,/1-249 ~~~~~~~~~~ ~~~~~~~~~~ ~~~~~~~~~~ ~~~~~~~~~~ ~~~~~~~TGA
ARSiRGRR00500254,/1-184 ~~~~~~~~~~ ~~~~~~~~~~ ~~~~~~~~~~ ~~~~~~~~~~ ~~~~~~~~~~
ARSiRGRR00500255,/1-259 ~~~~~~~~~~ ~~~~~~~~~~ ~~~~~~~~~~ ~~~~~CTTAA GACTAGATGG
ARSiRGRR00500256,/1-223 ~~~~~~~~~~ ~~~~~~~~~~ ~~~~~~~~~~ ~~~~~~~~~~ ~~~~~~~~~~
ARSiRGRR00500257,/1-222 ~~~~~~~~~~ ~~~~~~~~~~ ~~~~~~~~~~ ~~~TTAAGAC TAGATGGG.T
ARSiRGRR00500258,/1-199 ~~~~~~~~~~ ~~~~~~~~~~ ~~~~~~~~~~ ~~~~~~~~~~ ~~~~~~~~~~
ARSiRGRR00500259,/1-143 ~~~~~~~~~~ ~~~~~~~~~~ ~~~~~~~~~~ ~~~~~~~~~~ ~~~~~~~~~~
ARSiRGRR00500260,/1-248 ~~~~~~~~~~ ~~~~~~~~~A TCGATCAAGC TCGTTAAGAC TAGATGGG.T
ARSiRGRR00500261,/1-238 ~~~~~~~~~~ ~~~~~~~~~~ ~~~~~~~~~~ ~~~~~~~~~C TAGATGGG.T
ARSiRGRR00500262,/1-245 ~~~~~~~~~~ ~~~~~~~~~~ ~~~~~~AAGC TCGTTAAGAC TAGATGGG.T
ARSiRGRR00500263,/1-210 ~~~~~~~~~~ ~~~~~~~~~~ ~~~~~~~~~~ ~~~~~~~~~~ ~~~~~GGG.T
ARSiRGRR00500264,/1-367 TTTTCGAATT TTTT..CATG CATCAAAGCT CG.TTAAGAC TAGATGGGGT
ARSiRGRR00500265,/1-501 TTTT.AGAAT TTTTTCA.TG CTTC~AAAGC TCGTTAAGAC TAGATGGGGT
ARSiRGRR00500266,/1-499 TTTT.AGAAT TTTTTCA.TG CTTC~AAAGC TCGTTAAGAC TAGATGGGGT
ARSiRGRR00500267,/1-246 ~~~~~~~~~~ ~~~~~TCATG CTTCAAAGCT CGTT.AAGAC TAGATGGGGT
ARSiRGRR00500269,/1-435 ~~~~~~~~~~ TTTTTCA.TG CTTC~AAAGC TCGTTAAGAC TAGATGGGGT
ARSiRGRR00500270,/1-439 TTTT.AGAAT TTTTTCA.TG CTTC~AAAGC TCGTTAAGAC TAGATGGGGT
ARSiRGRR00500271,/1-444 ~~~~~~~AAT TTTTTCA.TG CTTC~AAAGC TCGTTAAGAC TAGATGGGGT
ARSiRGRR00500272,/1-504 TTTT.AGAAT TTTTTCA.TG CTTC~AAAGC TCGTTAAGAC TAGATGGGGT
ARSiRGRR00500273,/1-426 TTTT.AGAAT TTTTTCA.TG CTTC~AAAGC TCGTTAAGAC TAGATGGGGT
ARSiRGRR00500274,/1-431 CAAG.GCTTC AAAAGTT.TG TTC.AGAATT AGAATGGGGT ..ATCCNTAC
ARSiRGRR00500275,/1-501 TTTT.AGAAT TTTTTCA.TG CTTC~AAAGC TCGTTAAGAC TAGATGGGGT
ARSiRGRR00500276,/1-461 TTTT.AGAAT TTTTTCA.TG CTTC~AAAGC TCGTTAAGAC TAGATGGGGT
ARSiRGRR00500277,/1-502 TTTT.AGNAT TTTTTCA.TG CTTC~AAAGC TCGTTAAGAC TAGATGGGGT
ARSiRGRR00500278,/1-462 TTGTTTAGAA TTTTTTCATG CTTCAAAGCT CGTT.AAGAC TAGATGGGGT
ARSiRGRR00500279,/1-502 TTTT.AGAAT TTTTTCA.TG CTTC~AAAGC TCGTTAAGAC TAGATGGGGT
ARSiRGRR00500280,/1-412 TTGTTTTAGA ATTTTTCATG CTTCAAAGCT CGTT.AAGAC TAGATGGGGT
ARSiRGRR00500282,/1-443 ~~~~~~~~~~ ~~TTTCA.TG CTTC~AAAGC TCGTTAAGAC TAGATGGGGT
ARSiRGRR00500284,/1-495 TTTT.AGAAT TTTTTCA.TG CTTC~AAAGC TCGTTAAGAC TAGATGGGGT
ARSiRGRR00500285,/1-462 TGGC.TTCCA AAGGCTC.GG TTT.AGAACT AGGATGGGGG TATCCCTACA
ARSiRGRR00500287,/1-459 TTTT.AGAAT TTTTTCA.TG CTTC~AAGGC TCGTTAAGAC ..TAGATGGG
ARSiRGRR00500288,/1-488 TTTTAGAATT TTTTCAATGC TTTC~AAGGC TCGTTAAGAC TAGATGGGGT
ARSiRGRR00500289,/1-415 TTTTCGAATA TTTT.ACATG TATCAAAGCT CTTATAAACA A.GATAGGGT
ARSiRGRR00500290,/1-361 TTTTCGAATA TTTT.GTATC TATCAAAGCT CTTATAAACA A.GATAGGGT
ARSiRGRR00500291,/1-358 TTTTCAAATA TTTT.GCATG TATCAAAGCT CTTATAAACA A.GATAG.GT
ARSiRGRR00500292,/1-367 TTTTCGAATA TTTT.GTATC TATCAAAGCT CTTATAAACA A.GATAGGGT
ARSiRGRR00500293,/1-369 TTTTCGAATA TTTTTGCATG TATCAAAACT CTTATAAGCA A.GATAGGGT
ARSiRGRR00500294,/1-319 TTTTCGAATA TTTTTGCATG CATCAAAACT CTTATAAGCA A.GATAGGGT
ARSiRGRR00500295,/1-365 TTTTCGAATA TTTTTGCATG TATCAAAACT CTTATAAGCA A.GATAGGGT
ARSiRGRR00500296,/1-211 ~~~~~~~~~~ ~~~~~~~~~~ ~~~~~~~~~~ ~~~~~~~~~~ ~~~~~~~~~~
ARSiRGRR00500297,/1-211 ~~~~~~~~~~ ~~~~~~~~~~ ~~~~~~~~~~ ~~~~~~~~~~ ~~~~~~~~~~
ARSiRGRR00500298,/1-212 ~~~~~~~~~~ ~~~~~~~~~~ ~~~~~~~~~~ ~~~~~~~~~~ ~~~~~~~~~~
ARSiRGRR00500299,/1-213 ~~~~~~~~~~ ~~~~~~~~~~ ~~~~~~~~~~ ~~~~~~~~~~ ~~~~~~~~~~
ARSiRGRR00500300,/1-212 ~~~~~~~~~~ ~~~~~~~~~~ ~~~~~~~~~~ ~~~~~~~~~~ ~~~~~~~~~~
ARSiRGRR00500301,/1-211 ~~~~~~~~~~ ~~~~~~~~~~ ~~~~~~~~~~ ~~~~~~~~~~ ~~~~~~~~~~
ARSiRGRR00500302,/1-213 ~~~~~~~~~~ ~~~~~~~~~~ ~~~~~~~~~~ ~~~~~~~~~~ ~~~~~~~~~~
ARSiRGRR00500303,/1-213 ~~~~~~~~~~ ~~~~~~~~~~ ~~~~~~~~~~ ~~~~~~~~~~ ~~~~~~~~~~
ARSiRGRR00500312,/1-211 ~~~~~~~~~~ ~~~~~~~~~~ ~~~~~~~~~~ ~~~~~~~~~~ ~~~~~~~~~~
ARSiRGRR00500313,/1-210 ~~~~~~~~~~ ~~~~~~~~~~ ~~~~~~~~~~ ~~~~~~~~~~ ~~~~~~~~~~
ARSiRGRR00500314,/1-214 ~~~~~~~~~~ ~~~~~~~~~~ ~~~~~~~~~~ ~~~~~~~~~~ ~~~~~~~~~~

ARSiRGRR00500011,/1-499 ATCCCTACAT GGCGGGTGGG .ACCCACGGC GAA.CGGTTC .ATCAAGACT
ARSiRGRR00500012,/1-499 ATCCCTACAT GGCGGGTGGG .ACCCACGGC GAA.CGGTTC .ATCAAGACT
ARSiRGRR00500013,/1-499 ATCCCTACAT GGCGGGTGGG .ACCCACGGC GAA.CGGTTC .ATCAAGACT
ARSiRGRR00500014,/1-393 ~~~~~~~~~~ ~~GGGGTGGG GACCCACGGC GAA.CGGTTT .CATCAGACT
ARSiRGRR00500015,/1-496 ATCCCTACAT GGCGGGTGGG .ACCCACGGC GAA.CGGTTC .ATCAAGACT
ARSiRGRR00500016,/1-460 ATCCCTACAT GGCGGGTGGG .ACCCACGGC GAA.CGGTTC .ATCAAGACT
ARSiRGRR00500017,/1-456 ATCCCTACAT GGCGGGTGGG .ACCCACGGC GAA.CGGTTC .ATCAAGACT
ARSiRGRR00500018,/1-451 ATCCCTACAT GGCGGGTGGG .ACCCACGGC GAA.CGGTTC .ATCAAGACT
ARSiRGRR00500019,/1-500 ATCCCTACAT GGCGGGTGGG .ACCCACGGC GAA.CGGTTC .ATCAAGACT
ARSiRGRR00500020,/1-497 ATCCCTACAT GGCGGGTGGG .ACCCACGGC GAA.CGGTTC .ATCAAGACT
ARSiRGRR00500021,/1-495 ATCCCTACAT GGCGGGTGGG .ACCCACGGC GAA.CGGTTC .ATCAAGACT
ARSiRGRR00500022,/1-494 ATCCCTACAT GGCGGGTGGG .ACCCACGGC GAA.CGGTTC .ATCAAGACT
ARSiRGRR00500023,/1-497 ATCCCTACAT GGCGGGTGGG .ACCCACGGC GAA.CGGTTC .ATCAAGACT
ARSiRGRR00500024,/1-497 ATCCCTACAT GGCGGGTGGG .ACCCACGGC GAA.CGGTTC .ATCAAGACT
ARSiRGRR00500025,/1-492 ATCCCTACAT GGCGGGTGGG .ACCCACGGC GAA.CGGTTC .ATCAAGAAT
ARSiRGRR00500026,/1-498 ATCCCTACAT GGCGGGTGGG .ACCCACGGC GAA.CGGTTC .ATCAAGACT
ARSiRGRR00500027,/1-498 ATCCCTACAT GGCGGGTGGG .ACCCACGGC GAA.CGGTTC .ATCAAGACT
ARSiRGRR00500028,/1-500 ATCCCTACAT GGCGGGTGGG .ACCCACGGC GAA.CGGTTC .ATCAAGACT
ARSiRGRR00500029,/1-497 ATCCCTACAT GGCGGGTGGG .ACCCACGGC GAA.CGGTTC .ATCAAGACT
ARSiRGRR00500030,/1-499 ATCCCTACAT GGCGGGTGGG .ACCCACGGC GAA.CGGTTC .ATCAAGAAT
ARSiRGRR00500031,/1-498 ATCCCTACAT GGCGGGTGGG .ACCCACGGC GAA.CGGTTC .ATCAAGACT
ARSiRGRR00500032,/1-498 ATCCCTACAT GGCGGGTGGG .ACCCACGGC GAA.CGGTTC .ATCAAGACT
ARSiRGRR00500033,/1-498 ATCCCTACAT GGCGGGTGGG .ACCCACGGC GAA.CGGTTC .ATCAAGACT
ARSiRGRR00500034,/1-496 ATCCCTACAT GGCGGGTGGG .ACCCACGGC GAA.CGGTTC .ATCAAGACT
ARSiRGRR00500035,/1-493 ATCCCTACAT GGCGGGTGGG .ACCCACGGC GAA.CGGTTC .ATCAAGACT
ARSiRGRR00500036,/1-241 ATCCCTACAT AGCGGGTGGG .ACCCACGGC AAA.TGGTTC .ATCAAGTCT
ARSiRGRR00500037,/1-196 ~~~~~~~~~~ ~~CGGGTGGG AACCCACGGC GAA.TGGTTC .ATCAAGTCT
ARSiRGRR00500039,/1-205 ~~~~~~~~~~ ~~~~~~~~~~ ~~~~~ACGGC GAA.TGGTTC .ATCAAGTCT
ARSiRGRR00500040,/1-204 ~~~~~~~~~~ ~~~~~~~~~~ ~~~~~ACGGC GAA.TGGTTC .ATCAAGTCT
ARSiRGRR00500041,/1-251 ATCCCTACAT AGCGGGTGGG .ACCCACGGC GAA.TGGTTC .ATCAAGTCT
ARSiRGRR00500042,/1-248 ATCCCTACAT AGCGGGTGGG .ACCCACGGC GAA.TGGTTC .ATCAAGTCT
ARSiRGRR00500043,/1-261 ATCCCTACAT AGCGGGTGGG .AACCACGGC GAA.TGGTTC .ATCAAGTCT
ARSiRGRR00500044,/1-250 ATCCCTACAT AGCGGGTGGG .ACCCACGGC GAA.TGGTTC .ATCATGTCT
ARSiRGRR00500045,/1-201 ATCCCTACAT AGCGGGTGGC .ACCCACGGC GAA.TGGTTC .ATCAAGTCT
ARSiRGRR00500046,/1-232 ATCCCTACAT AGCGGGTAGG .ACCCACGGC GAA.TGGTTC .ATCAAGTCT
ARSiRGRR00500047,/1-242 ATCCCTACAT AGCGGGTGGG .ACCCACGGC GAA.TGGTTC .ATCAAGTCT
ARSiRGRR00500048,/1-209 ~~~~~~~~~~ ~~~~~~~~~~ ~~~~~~~~~~ ~AA.TGGTTC .ATCAAGTCT
ARSiRGRR00500049,/1-233 ~~~~~~ACAT AGCGGGTGGG .AACCACGGC GAA.TGGTTA .CTCAAGTCT
ARSiRGRR00500050,/1-220 ~~~~~~~~~~ ~~~~~~~~~~ ~~CCCACGGC GAA.TGGTTC .ATCAAGTCT
ARSiRGRR00500051,/1-238 ~~~CCTACAT AGCGGGTGGG .ACCCACGGC GAA.TGGTTC .ATCAAGTCT
ARSiRGRR00500052,/1-208 ~~~~~~~~~~ ~~~~~~~~~~ ~~~~~~~~~~ ~~~~~GGTTC .ATCAAGTCT
ARSiRGRR00500053,/1-245 ATCCCTACAT AGCGGGTGGG .ACCCACGGC GAA.TGGTTC .ATCAAGTCT
ARSiRGRR00500054,/1-235 ATCCCTACAT AGCGGGTGGG .ACCCACGGC GAA.TGGTTC .ATCAAGTCT
ARSiRGRR00500055,/1-235 ATCCCTACAT AGCGGGTGGG .ACCCACGGC GAA.TGGTTC .ATCAAGTCT
ARSiRGRR00500056,/1-221 ATCCCTACAT AGCGGGTGGG .AACCACGGC GAA.TGGTTC .ACCAAGTCT
ARSiRGRR00500057,/1-257 ATCCCTACAT AGCGGGTGGG .AACCACGGC GAA.TGGTTC .ACCAAGTCT
ARSiRGRR00500058,/1-249 ATCCCTACAT AGCGGGTGGG .ACCCACGGC GAA.TGGTTC .ATCAAGTCT
ARSiRGRR00500059,/1-270 ATCCCTACAT AGCGGGTGGG .ACCCACGGC GAA.TGGTTC .ATCAAGTCT
ARSiRGRR00500060,/1-236 ~~CCCTACAT AGCGGGTGGG .AACCACGGC GAA.TGGTTC .ACCAAGTCT
ARSiRGRR00500061,/1-242 ATCCCTACAT AGCGGGTGGG .ACCCACGGC GAA.TGGTTC .ATCAAGTCT
ARSiRGRR00500062,/1-245 ATCCCTACAT AGCGGGTGGG .AACCACGGC GAA.TGGTTC .ATCAAGTCT
ARSiRGRR00500063,/1-245 ATCCCTACAT AGCGGGTGGG .ACCCACGGC GAA.TGGTTC .ATCAAGTCT
ARSiRGRR00500064,/1-250 ATCCCTACAT AGCGGGTGGG .ACCCACGGC GAA.TGGTTC .ATCAAGTCT
ARSiRGRR00500065,/1-151 .......... .......... .......... .......... ..........
ARSiRGRR00500066,/1-247 ATCCCTACAT AGCGGGTGGG .ACCCACGGC GAA.TGGTTC .ATCAAGTCT
ARSiRGRR00500067,/1-126 .......... .......... .......... .......... ..........
ARSiRGRR00500068,/1-248 ATCCCTACAT AGCGGGTGGG .ACCCACGGC GAA.TGGTTC .ATCAAGTCT
ARSiRGRR00500069,/1-218 ATCCCTACAT AGCGGGTGGG .ACCCACGGC GAA.TGGTTC .ATCAAGTCT
ARSiRGRR00500070,/1-246 ATCCCTACAT AGCGGGTGGG .ACCCACGGC GAA.TGGTTC .ATCAAGTCT
ARSiRGRR00500071,/1-222 ~~~~~~~~~~ ~~~~~~~~~~ ~~~~~ACGGC GAA.TGGTTC .ATCAAGTCT
ARSiRGRR00500072,/1-236 ~~~CCTACAT AGCGGGTGGG .ACCCACGGC GAA.TGGTTC .ATCAAGTCT
ARSiRGRR00500073,/1-244 ATCCCTACAT AGCGGGTGGG .ACCCACGGC GAA.TGGTTC .ATCAAGTCT
ARSiRGRR00500074,/1-249 ATCCCTACAT AGCGGGTGGG .ACCCACGGC GAA.TGGTTC .ATCAAGTCT
ARSiRGRR00500075,/1-217 ~~~CCTACAT AGCGGGTGGG .ACCCACGGC GAA.TGGTTC .ATCAAGTCT
ARSiRGRR00500076,/1-243 ATCCCTACAT AGCGGGTGGG .ACCCACGGC GAA.TGGTTC .ATCAAGTCT
ARSiRGRR00500077,/1-242 ATCCCTACAT AGCGGGTGGG .ACCCACGGC GAA.TGGTTC .ATCAAGTCT
ARSiRGRR00500078,/1-252 ATCCCTACAT AGCGGGTGGG .ACCCACGGC GAA.TGGTTC .ATCAAGTCT
ARSiRGRR00500079,/1-226 ATCCCTACAT AGCGGGTGGG .ACCCACGGC GAA.TGGTTA .CTAACGTCT
ARSiRGRR00500081,/1-237 ATCCCTACAT AGACGGGTGG CACCCACGGC GAA.TGGTTC .ATCAAGTCT
ARSiRGRR00500082,/1-207 ~~~~~~~~~~ ~~~~~~~~~~ ~~~~~~~~~~ ~~~~TGGTTC .ATCAAGTCT
ARSiRGRR00500083,/1-249 ATCCCTACAT AGCGGGTGGG .ACCCACGGC GAA.TGGTTC .ATCAAGTCT
ARSiRGRR00500084,/1-205 ~~~~~~~~~~ ~~~~~~~~~~ ~~CCCACGGC GAA.TGGTTA .CTCAAGTCT
ARSiRGRR00500086,/1-123 ~~~~~~~~~~ ~~~~~~~~~~ ~~~~~~~~~~ ~~~~~~~~~~ ~~~~~~~~~~
ARSiRGRR00500087,/1-162 ~~~~~~~~~~ ~~~~~~~~~~ ~~~~~~~~~~ ~~~~~~~~~~ ~~~~~~~~~~
ARSiRGRR00500088,/1-152 ~~~~~~~~~~ ~~~~~~~~~~ ~~~~~~~~~~ ~~~~~~~~~~ ~~~~~~~~~~
ARSiRGRR00500089,/1-150 ~~~~~~~~~~ ~~~~~~~~~~ ~~~~~~~~~~ ~~~~~~~~~~ ~~~~~~~~~~
ARSiRGRR00500090,/1-251 ATCCCTACAT AGCGGGTGGG .ACCCACGGC GAA.TGGTTC .ATCAAGTCT
ARSiRGRR00500091,/1-243 ATCCCTACAT AGCGGGTGGG .ACCCACGGC GAA.TGGTTC .ATCAAGTCT
ARSiRGRR00500092,/1-278 ATCCCTACAT AGCGGGTGGG .ACCCACGGC GAA.TGGTTC .ATCAAGTCT
ARSiRGRR00500093,/1-284 ATCCCTACAT AGCGGGTGGG .ACCCACGGC GAA.TGGTTC .ATCAAGTCT
ARSiRGRR00500094,/1-243 ATCCCTACAT AGCGGGTGGG .ACCCACGGC GAA.TGGTTC .ATCAAGTCT
ARSiRGRR00500095,/1-304 ATCCCTACAT AGCGGGTGGG .ACCCACGGC GAA.TGGTTC .ATCAAGTCT
ARSiRGRR00500096,/1-265 ATCCCTACAT AGCGGGTGGG .AACCACGGC GAA.TGGTTC .ATCAAGTCT
ARSiRGRR00500097,/1-250 ATCCCTACAT AGCGGGTGGG .ACCCACGGC GAA.TGGTTC .ATCAAGTCT
ARSiRGRR00500098,/1-235 ATCCCTACAT AGCGGGTGGG .ACCCACGGC GAA.TGGTTC .ATCAAGTCT
ARSiRGRR00500099,/1-239 ATCCCTACAT AGCGGGTGGG .ACCCACGGC GAA.TGGTTC .GTCAAGTCT
ARSiRGRR00500100,/1-213 ~~~~~~~~~~ ~~~~~~~~~~ ~~~~~~~~~~ ~~~~TGGTTC .ATCAAGTCT
ARSiRGRR00500101,/1-183 ~~~~~~~~~~ ~~~~~~~~~~ ~~~~~~~~~~ ~~~~~~~~~~ ~~~~~~~~~~
ARSiRGRR00500102,/1-246 ATCCCTACAT AGCGGGTGGC .ACCCACGGC GAA.TGGTTC .ATCAAGTCT
ARSiRGRR00500103,/1-217 ~~~~~~~~~~ ~~~~~~~~~~ ~~~CCACGGC GAA.TGGTTC .ATCAATCGT
ARSiRGRR00500104,/1-207 ~~~~~~~~~~ ~~~~~~~~~~ ~~~~~ACGGC GAA.TGGTTC .ATCAAGTCT
ARSiRGRR00500105,/1-224 ~~~~~~~~AT AGCGGGTGGG .AACCACGGC GAA.TGGTTC .ATCAAGTCT
ARSiRGRR00500106,/1-292 ATCCCTACAT AGCGGGTGGG ~ACCCACGGC GAA.TGGTTC .ATCAAGTCT
ARSiRGRR00500107,/1-201 ~~~~~~~~~~ ~~~~~~~~~~ ~~~~~~~~~~ ~~A.TGGTTC .ATCAAGTCT
ARSiRGRR00500108,/1-251 ATCCCTACAT AGCGGGTGGG .ACCCACGGC GAA.TGGTTC .ATCAAGTCT
ARSiRGRR00500109,/1-230 ~~~~~~~~~~ ~GCGGGTGGG .ACCCACGGC GAA.TGGTTC .ATCAATGCT
ARSiRGRR00500110,/1-255 TACCCTACAT AGCGGGTGGG .ACCCACGGC GAA.TGGTTC .ATCAAGTCT
ARSiRGRR00500111,/1-224 ~~~~~~~~~~ ~~~~~GGGGG .ACCCACGGC GAA.TGGTTC .ATCAAGTCT
ARSiRGRR00500112,/1-249 ATCCCTACAT AG.CGGGTGG GACCCACGGC GAA.TGGTTC .ATCAAGTCT
ARSiRGRR00500113,/1-215 .......... .......... ....CACGGC GAA.TGGTTC .ATCAAGTCT
ARSiRGRR00500114,/1-263 ATCCCTACAT AGCGGGTGGG .ACCCACGGC GAA.TGGTTC .ATCAAGTCT
ARSiRGRR00500115,/1-221 ATCCCTACAT AGCGGGTGGG .ACCCACGGC GAA.TGGTTC .ATCAAGTCT
ARSiRGRR00500116,/1-225 ATCCCTACAT AGCGGGTGGG .ACCCACGGC GAA.TGGTTC .ATCAAGTCT
ARSiRGRR00500117,/1-254 ATCCCTACAT AGCGGGTGGG .ACCCACGGC GAA.TGGTTC .ATCAAGTCT
ARSiRGRR00500118,/1-228 ATCCCTACAT AGCGGGTGGG .ACCCACGGC GAA.TGGTTC .ATCAAGTCT
ARSiRGRR00500119,/1-241 ATCCCTACAT AGCGGGTGGG .AACCACGGC GAA.TGGTTC ......ATCT
ARSiRGRR00500120,/1-245 ATCCCTACAT AGCGGGTGGG .ACCCACGGC GAA.TGGTTC .ATCAAGTCT
ARSiRGRR00500121,/1-247 ATCCCTACAT AGCGGGTGGG .ACCCACGGC GAA.TGGTTC .ATCAAGTCT
ARSiRGRR00500122,/1-245 ATCCCTACAT AGCGGGTGGG .ACCCACGGC GAA.TGGTTA .CTCAAGTCT
ARSiRGRR00500123,/1-247 ATCCCTACAT AGCGGGTGGG .ACCCACGGC GAA.TGGTTC .ATCAAGTCT
ARSiRGRR00500124,/1-235 ATCCCTACAT AGCGGGTGGC .ACCCACGGC GAA.TGGTTC .ATCAAGTCT
ARSiRGRR00500125,/1-248 ATCCCTACAT AGCGGGTGGG .ACCCACGGC GAA.TGCTTC .ATCAAGTCT
ARSiRGRR00500128,/1-203 ATCCCTACAT AGCGGGTGGG .ACCCACGGC GAA.TGGTTC .ATCAAGTCT
ARSiRGRR00500129,/1-504 ATTCCTACAT AGATGGTGGG .ACCCACGGC AAA~TGGATC .ATAAAGTCT
ARSiRGRR00500130,/1-503 ATTCCTACAT AGCTGGTGGG .ACCCACGGC AAA.TTGATC .ATAAAGTCT
ARSiRGRR00500131,/1-510 ATTCCTACAT AGATGGTGGG .ACCCACGGC AAA~TGGATC .ATAAAATCT
ARSiRGRR00500132,/1-494 ATTCCTACAT AGCTGGTGGA .ACCCACGGC AAA.TCGAAC .ATAAAGTCT
ARSiRGRR00500133,/1-510 ATTCCTACAT AGCTGGTGGG .ACCCACGGC AAA~TCGAAC .ATAAAGTCT
ARSiRGRR00500134,/1-506 ATTCCTACAT AGATGGTGGG .ACCCACGGC AAA.TGGATC .ATAAAGTCT
ARSiRGRR00500135,/1-514 ATTCCTACAT AGATGGTGGG .ACCCACGGT AAA~TGGATC .ATAAAGTCT
ARSiRGRR00500136,/1-505 ATTCCTACAT AGCTGGTGGG .ACCCACAAC AAA.TTGATC .ATAAAGTCT
ARSiRGRR00500137,/1-460 ATTCCTACAT AGCTTGTGGG .ACCCACGGC AAA.TGGATC .ATAAAGTCT
ARSiRGRR00500138,/1-466 ATTCCTACAT AGCTTGTGG. .ACCCACGGC AAA.TGGATC .ATAAAGTCT
ARSiRGRR00500139,/1-266 ATTTCTACAT AGCTGGTGGG .ACCCACGGC AAA.TCGATC .ATAAAGTCT
ARSiRGRR00500140,/1-289 ATTCCTACAT AGCTAGTGGG .ACCCACGGC AAA.TGGATC .ATAAAGTCT
ARSiRGRR00500141,/1-236 ATTCCTATAT AGCTGGTGGG .ACC.ACGGT AAA.TCGATC .ATAAAGTTT
ARSiRGRR00500142,/1-275 ATTCCTACAT AGCAGGTGGG .ACC.ACGGT AAA.TCGATC .ATAAAGTCT
ARSiRGRR00500143,/1-283 ATTCCTACAT AGCTGGTGTG .ACCCACAGC AAA.TTGATC .ATAAAGTCG
ARSiRGRR00500144,/1-265 ATTCCTACAT AGCTGGTGGG .ACC.ACGGT AAA.TCGATC .ATAAAGTCT
ARSiRGRR00500145,/1-232 ATTCCTACAT AGATGGTGGG .ACCCACGGT AAA.TGAATC .ATAAAGTCT
ARSiRGRR00500146,/1-217 ATTCCTACAT AGATGGTGGG .ACCCACGGC AAATGGGATC .ATAAAGTCT
ARSiRGRR00500147,/1-213 ATTCCTACAT AGATGGTGGG .ACCCACGAC AAAATTGATC .ATAAAGCCT
ARSiRGRR00500148,/1-210 ATTCCTACAT AGCTAGTGGG .ACCCACGGC AAA.TGGATC .ATAAAGTCT
ARSiRGRR00500149,/1-213 ATTCCTACAT AGCAGGTGGG .ACC.ACGGT AAA~TCGATC .ATAAAGTCT
ARSiRGRR00500150,/1-215 ATTCCTACAT AGCTAGTGGG .ACCCACGGC AAA.TGGATC .ATAAAGTCT
ARSiRGRR00500151,/1-209 ATTCCTACAT AGATGGTGGG .ACCCACGAC AAA.TGGATC .ATAAAGTCG
ARSiRGRR00500152,/1-215 ATTCCTACAT AGCTGGTGTG .ACCCACAGC AAA.TTGATC .ATAAAGTCT
ARSiRGRR00500153,/1-213 ~~~~~TACAT AGATGGTGGG .ACCCACGGT AAA~TGGATC .ATAAAGTCT
ARSiRGRR00500154,/1-457 ATCCCTACAT GGCGGGTGGG .ACCCACGGC GAA.CGGTTC .ATCAAGACT
ARSiRGRR00500155,/1-498 ACTCCTACAT AGCTGGTGGG .ACCCACGCC AAA.TGGATC .ATAAAGTCC
ARSiRGRR00500156,/1-501 ATTCCTACAT AGTTGGTGGG .ACCCACGGC CAA.TGGATA .ATAAAGTCT
ARSiRGRR00500157,/1-458 ATTCCTACAT ATCTGGTGGG .ACCCACGGC AAA.TGGATC .ATAAAATCT
ARSiRGRR00500158,/1-503 ACTCCTACAT AGCTGGTGGG .ACCCACGCC AAA.TGGATC .ATAAAGTCC
ARSiRGRR00500159,/1-463 ACTCCTACAT AGCTGGTGGG .ACCCACGCC AAA.TGGATC .ATAAAGTCC
ARSiRGRR00500160,/1-236 ATTCCTACAT AGCTGGTGG. .ACCCACGAC AAA.TGGATC .ATAAAGTCT
ARSiRGRR00500161,/1-248 ATTCCTACAT TGCTAGTAGG .ACCCACGGC AAA.TGGATC .ATAAAGTCT
ARSiRGRR00500162,/1-264 ATTCCTACAT AGCTAGTGG. .ACCCACGAC AAA.TGGATC .ATAAAGTCT
ARSiRGRR00500163,/1-237 ATTCCTACAT AGCTGGTGG. .ACCCACGGC AAA.TGGATC .ATAAAGTCT
ARSiRGRR00500164,/1-221 ATTCCTCAGT AGCTGGTCGA .ACCCACGGC AAA.TGGATC .ATAAAGTCT
ARSiRGRR00500165,/1-231 ATTCCTACAT AGCTGGTCGA .ACCCACGGC AAA.TGGATC .ATAAAGTCT
ARSiRGRR00500166,/1-186 ~~~~~~~~~~ ~~~~~~~~~~ ~~CCCACGGC AAA.TGGATA .CTAAAGTCT
ARSiRGRR00500167,/1-209 ATTCCTACAT AGCTGGTGG. .ACCCACGGC AAA.TGGATC .ATAAAGTCT
ARSiRGRR00500168,/1-208 ATTCCTACAT AGCTAGTGG. .ACCCACGAC AAA.TGGATC .ATAAAGTCT
ARSiRGRR00500169,/1-226 ATTCCTACAT ATCTGGTGG. .ACCCACGAC AAA.TGGATC .ATAAAGTCT
ARSiRGRR00500170,/1-210 ATTCCTACAT AGCTGGTGG. ..CCCACGGC AAA.TGGATC .ATAAAGTCT
ARSiRGRR00500171,/1-215 ATTCCT.CAT AGCTGGTGG. .ACCCACGAC AAA.TGGATC .ATAAAGTCT
ARSiRGRR00500172,/1-252 ATTTCTACAT A.CTAGTGGT .ACCCACGGC AAA.TGGATC .ATAAAGTCT
ARSiRGRR00500173,/1-210 ATTCCAACAT AGCTGGTGG. .ACCCACGGC AAA.TGGATC .ATAAAGTCT
ARSiRGRR00500174,/1-211 ATTCCTACAT AGCTGGTCGA .ACCCACGGC AAA.TGGATC .ATAAAGTCT
ARSiRGRR00500175,/1-211 ATTCCTACAT AGCTGGTGG. .ACCCACGAC AAA.TGGATC .ATAAAGTCT
ARSiRGRR00500176,/1-217 ATTCCTACAT AGCTGGTGG. .ACCCACGCC AAA.TGGATC .ATAAAGTCT
ARSiRGRR00500177,/1-216 GTTCCTACAT ACGTGGTGG. .ACCCACGAT AAA.TGGATC .ATAAAGTTT
ARSiRGRR00500178,/1-209 ATTCCTACAT TGCTGGTGG. .ACCCACGGC AAA.TGGATC .ATAAAGTCT
ARSiRGRR00500179,/1-171 ~~~~~~~~~~ ~~~~~~~~~~ ~~~~~~~~~~ ~~~~~~~~TC .ATAAAGTCT
ARSiRGRR00500180,/1-173 ~~~~~~~~~~ ~~~~~~~~~~ ~~~~~~~~~~ ~~~~~~GATC .ATAAAGTCT
ARSiRGRR00500181,/1-175 ~~~~~~~~~~ ~~~~~~~~~~ ~~~~~~~~~~ ~~~~TGGATC .ATAAAGTCT
ARSiRGRR00500182,/1-174 ~~~~~~~~~~ ~~~~~~~~~~ ~~~~~~~~~~ ~~~~~GGATC .ATAAAGTCT
ARSiRGRR00500183,/1-174 ~~~~~~~~~~ ~~~~~~~~~~ ~~~~~~~~~~ ~~~~~GGATC .ATAAAGTCT
ARSiRGRR00500184,/1-165 ~~~~~~~~~~ ~~~~~~~~~~ ~~~~~~~~~~ ~~~~~~~~~C .ATAAAGTCT
ARSiRGRR00500185,/1-172 ~~~~~~~~~~ ~~~~~~~~~~ ~~~~~~~~~~ ~~~~~~GATC .ATAAAGTCT
ARSiRGRR00500186,/1-171 ~~~~~~~~~~ ~~~~~~~~~~ ~~~~~~~~~~ ~~~~~~~ATC .ATAAAGTCT
ARSiRGRR00500187,/1-169 ~~~~~~~~~~ ~~~~~~~~~~ ~~~~~~~~~~ ~~~~~~~~~~ ~ATAAAGTCT
ARSiRGRR00500188,/1-165 ~~~~~~~~~~ ~~~~~~~~~~ ~~~~~~~~~~ ~~~~~~~~~~ ~~~~~AATCT
ARSiRGRR00500189,/1-164 ~~~~~~~~~~ ~~~~~~~~~~ ~~~~~~~~~~ ~~~~~~~~~~ ~~~~~~GTCT
ARSiRGRR00500190,/1-172 ~~~~~~~~~~ ~~~~~~~~~~ ~~~~~~~~~~ ~~~~~~~ATC .ATAAAGTCT
ARSiRGRR00500191,/1-191 ~~~~~~~~~~ ~~~~~GTG.. .ACCCACGAT AAA.TGGATC .ATAAAGTTT
ARSiRGRR00500192,/1-142 ~~~~~~~~~~ ~~~~~~~~~~ ~~~~~~~~~~ ~~~~~~~~~~ ~~~~~~~~~~
ARSiRGRR00500193,/1-174 ~~~~~~~~~~ ~~~~~~~~~~ ~~~~~~~~~~ ~~~~~GGTTC .ATCAAGACT
ARSiRGRR00500194,/1-186 ~~~~~~~~~~ ~~~~~~~~~~ ~~CCCACGAC AAA.TGGATC .ATAAAGTCT
ARSiRGRR00500195,/1-185 ~~~~~~~~~~ ~~~~~~~~~~ ~~~CCACAAC AAA.TGGATC .ATAAAGTCT
ARSiRGRR00500196,/1-180 ~~~~~~~~~~ ~~~~~~~~~~ ~~~~~~~~~~ CAAATGGATC .ATAAAGTCT
ARSiRGRR00500197,/1-177 ~~~~~~~~~~ ~~~~~~~~~~ ~~~~~~~~AT AATTGGAGTA .GCTAAGTCT
ARSiRGRR00500198,/1-172 ~~~~~~~~~~ ~~~~~~~~~~ ~~~~~~~~~~ ~~~~~~~~~~ ~ATAGAGTCT
ARSiRGRR00500199,/1-168 ~~~~~~~~~~ ~~~~~~~~~~ ~~~~~~~~~~ ~~~~~~~~~~ ~~~AAAGTCT
ARSiRGRR00500200,/1-159 ~~~~~~~~~~ ~~~~~~~~~~ ~~~~~~~~~~ ~~~~~~~~~~ ~~~~~~~~~~
ARSiRGRR00500201,/1-147 ~~~~~~~~~~ ~~~~~~~~~~ ~~~~~~~~~~ ~~~~~~~~~~ ~~~~~~~~~~
ARSiRGRR00500202,/1-158 ~~~~~~~~~~ ~~~~~~~~~~ ~~~~~~~~~~ ~~~~~~~~~~ ~~~~~~GTCT
ARSiRGRR00500203,/1-171 ~~~~~~~~~~ ~~~~~~~~~~ ~~~~~~~~~~ ~~~~~~~~TC .ATAAAGTCT
ARSiRGRR00500204,/1-175 ~~~~~~~~~~ ~~~~~~~~~~ ~~~~~~~~~~ ~~~~GGTATA .CTAAAGTCT
ARSiRGRR00500205,/1-188 ~~~~~~~~~~ ~~~~~~~~~G .ACCCACGGC AAA.TGGATC .ATAAACTCT
ARSiRGRR00500206,/1-163 ~~~~~~~~~~ ~~~~~~~~~~ ~~~~~~~~~~ ~~~~~~~~~~ ~~~~~AGTCT
ARSiRGRR00500207,/1-171 ~~~~~~~~~~ ~~~~~~~~~~ ~~~~~~~~~~ ~~~~~~~~TC .ATAAAGTCT
ARSiRGRR00500208,/1-165 ~~~~~~~~~~ ~~~~~~~~~~ ~~~~~~~~~~ ~~~~~~~~~~ ~~~~~ACTCT
ARSiRGRR00500209,/1-134 ~~~~~~~~~~ ~~~~~~~~~~ ~~~~~~~~~~ ~~~~~~~~~~ ~~~~~~~~~~
ARSiRGRR00500210,/1-168 ~~~~~~~~~~ ~~~~~~~~~~ ~~~~~~~~~~ ~~~~~~~~~~ ~~TAAAGTCT
ARSiRGRR00500211,/1-160 ~~~~~~~~~~ ~~~~~~~~~~ ~~~~~~~~~~ ~~~~~~~~~~ ~~~~~~~~~~
ARSiRGRR00500212,/1-238 ATCCCTACAT AGCGGGTGGG .ACCCACGGC GAA.TGGTTC .AACAAGTCT
ARSiRGRR00500213,/1-505 ATCCCTACAT AGCGGGTGGG .ACCAACGGC GAA.TGGTTC .ATCAAGTCT
ARSiRGRR00500214,/1-503 ATCCCTACAT AGCGGGTGGG .ACCCACGGC GAA.TGGTTC .ATCAAGTCT
ARSiRGRR00500215,/1-234 ATCCCTACAT AGCGGGTGGG .ACCCACGGC GAA.TGGTTC .ATCAAGTCT
ARSiRGRR00500216,/1-210 ~~~~~~~~~~ ~GCGGGTGGG .ACCCACAGC GAA.TGGTTC .ATCAAGTCT
ARSiRGRR00500217,/1-249 ATCCCTACAT AGCGGGTGGG .ACCAACGGC GAA.TGGTTC .ATCAAGTCT
ARSiRGRR00500218,/1-514 ATCCCTACAT AGCGGGTGGG GACCCACGGC GAA.TGGTTC .ATCAAGTCT
ARSiRGRR00500219,/1-511 ATCCCTACAT AGCGGGTGGG .ACCCACGGC GAA.TGGTTC .ATCAAGTCT
ARSiRGRR00500220,/1-511 ATCCCTACAT AGCGGGTGGG .ACCCACGGC GAA.TGGTTC .ATCAAGTCT
ARSiRGRR00500221,/1-228 ATCCCTACAT AGCGGGTGGG .ACCCACGGC GAA.TGGTTC .ATCAAGTCT
ARSiRGRR00500222,/1-177 ~~~~~~~~~~ ~~~~~~~~~~ ~~~~~~~~~~ ~AA.TGGTTC .ATCAACTCT
ARSiRGRR00500223,/1-222 ATCCCTACAT AGCGGGTGGG .ACCCACGGT GAA.TGGTTC .ATCAAGTCT
ARSiRGRR00500224,/1-125 ~~~~~~~~~~ ~~~~~~~~~~ ~~~~~~~~~~ ~~~~~~~~~~ ~~~~~~~~~~
ARSiRGRR00500225,/1-131 ~~~~~~~~~~ ~~~~~~~~~~ ~~~~~~~~~~ ~~~~~~~~~~ ~~~~~~~~~~
ARSiRGRR00500227,/1-134 ~~~~~~~~~~ ~~~~~~~~~~ ~~~~~~~~~~ ~~~~~~~~~~ ~~~~~~~~~~
ARSiRGRR00500229,/1-126 ~~~~~~~~~~ ~~~~~~~~~~ ~~~~~~~~~~ ~~~~~~~~~~ ~~~~~~~~~~
ARSiRGRR00500230,/1-248 ATCCCTACAT AGCGGGTGGG .ACCCACGGC GAA.TGGTTC .ATCAAGTCT
ARSiRGRR00500231,/1-241 ATCCCTACAT AGCGGGTGGG .ACCCACAGC GAA.TGGTTC .ATCAAGTCT
ARSiRGRR00500232,/1-225 ATCCCTATAT AGCGGGTGGG .ACCCACGGC GAA.TGGTTC .ATCAAGTCT
ARSiRGRR00500233,/1-195 ~~~~~~~~~~ ~~~~~~~~~~ ~~~~~~~~~~ ~~~~~~GTTC .CAAGAGTCT
ARSiRGRR00500235,/1-194 ~~~~~~~~~~ ~~~~~~~~~~ ~~~~~~~~~~ ~~~~~~GTTC .ATCAAGTCT
ARSiRGRR00500236,/1-244 ATCCCTACAT AGCGGGTGGG .ACCCACGGC GAA.TGGTTC .ATCAAGTCT
ARSiRGRR00500237,/1-253 ATCCCTACAT AGCGGGTGGG .ACCCACGGC GAA.TGGTTC CATCAAGTCT
ARSiRGRR00500238,/1-249 ATCCCTACAT AGCGGGTGGG .ACCCACGGC GAA.TGGTTC .ATCAAGTCT
ARSiRGRR00500240,/1-202 ~~~~~~~~~~ ~~~~~~~~~~ ~ACCCACGGT GAA.TGGTTA .CTAACGTCT
ARSiRGRR00500241,/1-253 ATCCCTACAT AGCGGGTGGG .ACCCACGGC AAA.TGGTCA .T..CAAGTT
ARSiRGRR00500242,/1-238 ATCCCTACAT AGCGGGTGGG .ACCCACGAC GAA.TGGTTC .ATCAAGTCT
ARSiRGRR00500243,/1-214 ~~~~~~~CAT AGCGGGTGGG .CCCACAGGC GAA.TGGTTC .ATCAAGTCT
ARSiRGRR00500244,/1-505 ATCCCTACAT AGCGGGTGGG .ACCCACAGC GAA.TGGTTC .ATCAAGTCT
ARSiRGRR00500245,/1-506 ATCCCTACAT AGCGGGTGGG .ACCCACGGT GAA.TGGTTC .ATCAAGTCT
ARSiRGRR00500246,/1-460 ATCCCTACAT AGCGGGTGGG .ACCCACGGC GAA.TGGTTC .ATCAAGTCT
ARSiRGRR00500247,/1-504 ATCCCTACAT AGCGGGTGGG .ACCCACGGC GAA.TGGTTC .ATCAAGTCT
ARSiRGRR00500248,/1-511 ATCCCCACAT AGCGGGTGGG .ACCCACGGC GAA.TGGTTC .ATCAAGTCT
ARSiRGRR00500249,/1-459 ATCCCTACAT AGCGGGTGGG .ACCCACGGC AAA.TGGTTC .ATCAAGTCT
ARSiRGRR00500250,/1-206 ATCC.TACAT AGCGGTGG.. ...CCACGGC GA..TGGT.C .ATCAAGTCT
ARSiRGRR00500251,/1-221 GTATCCTCAT A...CGGTGG .ACCCACGGT GA..TGGTTC .ATCAAGTCT
ARSiRGRR00500252,/1-214 ATCC.TACAT AGCGGTGG.. .A.CCACGGC GAA.TGGTTC .ATCAAGTCT
ARSiRGRR00500253,/1-249 GTATCCTACA ATGAGGTGGA .ACCCACGGC GAA.TGGTTC .ATCAAGTCT
ARSiRGRR00500254,/1-184 ~~~~~~~~~~ ~~~~~~~~~~ ~~~CCACGGC GA..TGGTTC .ATCAAGTCT
ARSiRGRR00500255,/1-259 GTATCCCTAC ATAACGGTGG .ACCCACGGC GAA.TGGTTC .ATCAAGTCT
ARSiRGRR00500256,/1-223 ~~~~~~~~~~ ~~~~~~~~~~ ~~~~~~~~~~ ~AA.TGGTTC .ATCAAGTCT
ARSiRGRR00500257,/1-222 ATCCCTACAT AGCGGGTGGG .ACCCACGGC GAA.TGGTTC .ATCAAGTCT
ARSiRGRR00500258,/1-199 ~~~~~~~~~~ ~~~~~~~~~~ ~~~~~~~~~~ ~~~~~GGTTC .ATCAAGTCT
ARSiRGRR00500259,/1-143 ~~~~~~~~~~ ~~~~~~~~~~ ~~~~~~~~~~ ~~~~~~~~~~ ~~~~~~~~~~
ARSiRGRR00500260,/1-248 ATCCCTACAT AGCGGGTGGG .ACCCACGGC GAA~TGGTTC .ATCAAGTCT
ARSiRGRR00500261,/1-238 ATCCCTACAT AGCGGGTGGG .ACCCACGGC GAA~TGGTTC .ATCAAGTCT
ARSiRGRR00500262,/1-245 ATCCCTACAT AGCGGGTGGG .ACCCACGGC GAA~TGGTTC .ATCAAGTCT
ARSiRGRR00500263,/1-210 ATCCCTACAT AGCGGGTGGG .ACCCACGGC GAA~TG.TTC .ATCAAGTCT
ARSiRGRR00500264,/1-367 ATCCCTACAT AGCGGGTGGG .ACCCACGGC GAA~TGGTTT .ATCAAGTCT
ARSiRGRR00500265,/1-501 ATCC.TACAT AGCGGGTGCG .ACCCACGAC GAA~TGGTTC .ATCAAGTCT
ARSiRGRR00500266,/1-499 ATCC.TACAT AGCGGGTGCG .ACCCACGAC GAA~TGGTTC .ATCAAGTCT
ARSiRGRR00500267,/1-246 ATCC.TACAT AGCGGG.TGC GACCCACGAC GAA~TGGTTC .ATCAAGTCT
ARSiRGRR00500269,/1-435 ATCC.TACAT AGCGGGTGCG .ACCCACGAC GAA~TGGTTC .ATCAAGTCT
ARSiRGRR00500270,/1-439 ATCC.TACAT AGCGGGTGCG .ACCCACGAC GAA~TGGTTC .ATCAAGTCT
ARSiRGRR00500271,/1-444 ATCCCTACAT AGCGGCTGGG .ACCCATGGC GAA~TGGTTC .ATCAAGTCT
ARSiRGRR00500272,/1-504 ATCC.TACAT AGCGGGTGCG .ACCCACGAC GAA~TGGTTC .ATCAAGTCT
ARSiRGRR00500273,/1-426 ATCC.TACAT AGCGGGTGCG .ACCCACGAC GAA~TGGTTC .ATCAAGTCT
ARSiRGRR00500274,/1-431 ATAG.CGGGG TGCGGACCCC .AACGACGAA TGGTTCAATC .AAGTCTTCC
ARSiRGRR00500275,/1-501 ATCC.TACAT AGCGGGTGCG .ACCCACGAC GAA~TGGTTC .ATCAAGTCT
ARSiRGRR00500276,/1-461 ATCC.TACAT AGCGGGTGCG .ACCCACGAC GAA~TGGTTC .ATCAAGTCT
ARSiRGRR00500277,/1-502 ATCC.TACAT AGCGGGTGCG .ACCCACGAC GAA~TGGTTC .ATCAAGTCT
ARSiRGRR00500278,/1-462 ATC..TACAT AGCGGG.TGC GACCCACCAC GAAATGGTTC .ATCAAGTCT
ARSiRGRR00500279,/1-502 ATCC.TACAT AGCGGGTGCG .ACCCACGAC GAA~TGGTTC .ATCAAGTCT
ARSiRGRR00500280,/1-412 ATCC.TACAT AGCGGG.TGC GACCCACGAC GAA~TGGTTC .ATCAAGTCT
ARSiRGRR00500282,/1-443 ATCC.TACAT AGCGGGTGCG .ACCCACGAA CGAATGGTTC .ATCAAGTCT
ARSiRGRR00500284,/1-495 ATCC.TACAT AGCGGGTGCG .ACCCACGAC GAA~TGGTTC .ATCAAGTCT
ARSiRGRR00500285,/1-462 TAAG.CGGGG TGCGAACCCC .ACGGACGAA TGGTTCCATC .AAGTCTTCG
ARSiRGRR00500287,/1-459 GTAT.CTACA TAGCGGGTGG .ACCCACGAC GAA~TGGTTC .ATCCAGTCT
ARSiRGRR00500288,/1-488 ATCC.TACAT AGCGGGTGCG .ACCCACGAC GAA~TGGTTC .ATCAAGTCT
ARSiRGRR00500289,/1-415 ATTCCTACAT ATCTGGTGGG .ACCCACAGC AAA~TGGATC .ATAAAGTCT
ARSiRGRR00500290,/1-361 ATTCCTACAT AACTGGTCGA .ACCCACGGC AAA~TGGATC .ATAAAGTCT
ARSiRGRR00500291,/1-358 ATTCCTACAT AGCTGGTGGG .ACCCACGGC AAA~TGGATC .ATAAAGTCT
ARSiRGRR00500292,/1-367 ATTCCTACAT AGCTGGTCGA .ACCCACGGC AAA~TGGATC .ATAAAGTCT
ARSiRGRR00500293,/1-369 ATTCCTACAT AGCTGGTGGG .ACCTACCGC AAA~TGGATC .ATAAAGTCT
ARSiRGRR00500294,/1-319 ATTCCTACAT AGCTGGTGGG .ACCTACCGC AAA~TGGATC .ATAAAGTCT
ARSiRGRR00500295,/1-365 ATTCCTACAT AGCTGGTGGG .ACCTACCGC AAA~TGGATC .ATAAAGTCT
ARSiRGRR00500296,/1-211 ~~~~~~~~~~ ~~~~~~~~~~ ~~~~~~~~~~ ~~~~~~~~~~ ~~~~~~~~CT
ARSiRGRR00500297,/1-211 ~~~~~~~~~~ ~~~~~~~~~~ ~~~~~~~~~~ ~~~~~~~~~~ ~~~~~~~~CT
ARSiRGRR00500298,/1-212 ~~~~~~~~~~ ~~~~~~~~~~ ~~~~~~~~~~ ~~~~~~~~~~ ~~~~~~~~CT
ARSiRGRR00500299,/1-213 ~~~~~~~~~~ ~~~~~~~~~~ ~~~~~~~~~~ ~~~~~~~~~~ ~~~~~~~~CT
ARSiRGRR00500300,/1-212 ~~~~~~~~~~ ~~~~~~~~~~ ~~~~~~~~~~ ~~~~~~~~~~ ~~~~~~~~CT
ARSiRGRR00500301,/1-211 ~~~~~~~~~~ ~~~~~~~~~~ ~~~~~~~~~~ ~~~~~~~~~~ ~~~~~~~~CT
ARSiRGRR00500302,/1-213 ~~~~~~~~~~ ~~~~~~~~~~ ~~~~~~~~~~ ~~~~~~~~~~ ~~~~~~~~CT
ARSiRGRR00500303,/1-213 ~~~~~~~~~~ ~~~~~~~~~~ ~~~~~~~~~~ ~~~~~~~~~~ ~~~~~~~~CT
ARSiRGRR00500312,/1-211 ~~~~~~~~~~ ~~~~~~~~~~ ~~~~~~~~~~ ~~~~~~~~~~ ~~~~~~~~CT
ARSiRGRR00500313,/1-210 ~~~~~~~~~~ ~~~~~~~~~~ ~~~~~~~~~~ ~~~~~~~~~~ ~~~~~~~~CT
ARSiRGRR00500314,/1-214 ~~~~~~~~~~ ~~~~~~~~~~ ~~~~~~~~~~ ~~~~~~~~~~ ~~~~~~~~CT

ARSiRGRR00500011,/1-499 TAAAAAAA.G AATAGATACG A.TTGC.ATT GCATATACT. AAC.GGATG.
ARSiRGRR00500012,/1-499 TAAAAAAA.G AATATATACG A.TTGC.ATT GCATATACT. AAC.GGATG.
ARSiRGRR00500013,/1-499 TAAAAAAA.G AATATATACG A.TTGC.ATT GCATATACT. AAC.GGATG.
ARSiRGRR00500014,/1-393 TAAAAAAA.G AATATATACG A.TTGC.ATT GCATATACT. AAC.GGATG.
ARSiRGRR00500015,/1-496 TAAAAAAA.G AATAGATACG A.TTGC.ATT GCATATACT. AAC.GGATG.
ARSiRGRR00500016,/1-460 TAAAAAAA.G AATAGATACG A.TTGC.ATT GCATATACT. AAC.GGATG.
ARSiRGRR00500017,/1-456 TAAAAAAA.G AATAGATACG A.TTGC.ATT GCATATACT. AAC.GGATG.
ARSiRGRR00500018,/1-451 TAAAAAAA.G AATATATACG A.TTGC.ATT GCATATACT. AAC.GGATG.
ARSiRGRR00500019,/1-500 TAAAAAAA.G AATAGATACG A.TTGC.ATT GCATATACT. AAC.GGATG.
ARSiRGRR00500020,/1-497 TAAAAAA..G AATAGATACG A.TTGC.ATT GCATATACT. AAC.GGATG.
ARSiRGRR00500021,/1-495 TAAAAAAA.G AATAGATACG A.TTGC.ATT GCATATACT. AAC.GGATG.
ARSiRGRR00500022,/1-494 TAAAAAAG.G AATATATACG A.TTGC.ATT GCATATACT. AAC.GGATG.
ARSiRGRR00500023,/1-497 TAAAAAAA.G AATAGATACG A.TTGC.ATT GCATATACT. AAC.GGATG.
ARSiRGRR00500024,/1-497 TAAAAAAA.G AATAGATACG A.TTGC.ATT GCATATACT. AAC.GGATG.
ARSiRGRR00500025,/1-492 TAAAAAAA.G AATATATACG A.TTGC.ATT GCATATACT. AAC.GGATG.
ARSiRGRR00500026,/1-498 TAAAAAAA.G AATAGATACG A.TTGC.ATT GCATATACT. AAC.GGATG.
ARSiRGRR00500027,/1-498 TAAAAAAA.G AATAGATACG A.TTGC.ATT GCATATACT. AAC.GGATG.
ARSiRGRR00500028,/1-500 TAAAAAAA.G AATAGATACG A.TTGC.ATT GCATATACT. AAC.GGATG.
ARSiRGRR00500029,/1-497 TAAAAAAA.G AATAGATACG A.TTGC.ATT GCATATACT. AAC.GGATG.
ARSiRGRR00500030,/1-499 TAAAAAAA.G AATATATACG A.TTGC.ATT GCATATACT. AAC.GGATG.
ARSiRGRR00500031,/1-498 TAAAAAAA.G AATAGATACG A.TTGC.ATT GCATATACT. AAC.GGATG.
ARSiRGRR00500032,/1-498 TAAAAAAA.G AATATATACG A.TTGC.ATT GCATATACT. AAC.GGATG.
ARSiRGRR00500033,/1-498 TAAAAAAA.G AATATATACG A.TTGC.ATT GCATATACT. AAC.GGATG.
ARSiRGRR00500034,/1-496 TAAAAAAA.G AATATATACG A.TTGC.ATT GCATATACT. AAC.GGATG.
ARSiRGRR00500035,/1-493 TAAAAAAA.G AATATATACG A.TTGC.ATT GCATATACT. AAC.GGATG.
ARSiRGRR00500036,/1-241 TCAAAAAA.G AATATATACG A.TTGC.ATT GCATATACT. AAC.GGATG.
ARSiRGRR00500037,/1-196 TCAAAAAA.G AATATATACG A.TTGC.ATT GCATATACT. AAC.GGATG.
ARSiRGRR00500039,/1-205 TCAAAAAA.G AATATATACG A.TTGC.ATT GCATATACT. AAC.GGATG.
ARSiRGRR00500040,/1-204 TCAAAAAC.G AATATATACG A.TTGC.ATT GCATATACT. AAC.GGATG.
ARSiRGRR00500041,/1-251 TCAAAAAA.G AATATATACG A.TTGC.ATT GCATATACT. AAC.GGATG.
ARSiRGRR00500042,/1-248 TCAAAAAA.G AATATATACG A.TTGC.ATT GCATATACT. AAC.GGATG.
ARSiRGRR00500043,/1-261 TCAAAAAA.G AATATATACG A.TTGC.ATT GCATATACT. AAC.GGATG.
ARSiRGRR00500044,/1-250 TCAAAAAA.G AATATATACG A.TTGC.ATT GCATATACT. AAC.GGATG.
ARSiRGRR00500045,/1-201 TCAAAAAA.G AATATATACG A.TTGC.ATT GCAAATACT. AAC.GGATG.
ARSiRGRR00500046,/1-232 TCAGAAAA.G AATATATACG A.TTGC.ATT GCAAATACT. AAC.GGATG.
ARSiRGRR00500047,/1-242 TCAAAAAA.G AATATATACG A.TTGC.ATT GCATATACT. AAC.GGATG.
ARSiRGRR00500048,/1-209 TCAAAAAA.G AATATATAGC A.TTGC.ATT GCATATACT. AAC.GGATG.
ARSiRGRR00500049,/1-233 TCAAAAAA.G AATATATACG A.TTGC.ATT GCATATACT. AAC.GGATG.
ARSiRGRR00500050,/1-220 TCAAAAAA.G AATATATACG A.TTGC.ATT GCATATACT. AAC.GGATG.
ARSiRGRR00500051,/1-238 TCAAAAAA.G AATATATACG A.TTGC.ATT GCATATACT. AAC.GGATG.
ARSiRGRR00500052,/1-208 TCAAAAAA.G AATATATACG A.TTCG.ATT CGATATACT. AAC.GGATG.
ARSiRGRR00500053,/1-245 TCAAAAAA.G AATATATACG A.TTGC.ATT GCATATACT. AAC.GGATG.
ARSiRGRR00500054,/1-235 TCAAAAAA.G AATATATACG A.TTGC.ATT GCATATACT. AAC.GGATG.
ARSiRGRR00500055,/1-235 TCAAAAAA.G AATATATACG A.TTGC.ATT GCATATACT. AAC.GGATG.
ARSiRGRR00500056,/1-221 TCAAAAAA.G AATATATACG A.TTGC.ATT GCATATACT. AAC.GGATG.
ARSiRGRR00500057,/1-257 TCAAAAAA.G AATATATACG A.TTGC.ATT GCATATACT. AAC.GGATG.
ARSiRGRR00500058,/1-249 TCAAAAAA.G AATATATACG A.TTGC.ATT GCATATACT. AAC.GGATG.
ARSiRGRR00500059,/1-270 TCAAAAAA.G AATATATACG A.TTGC.ATT GCATATACT. AAC.GGATG.
ARSiRGRR00500060,/1-236 TCAAAAAA.G AATATATACG A.TTGC.ATT GCATATACT. AAC.GGATG.
ARSiRGRR00500061,/1-242 TCAAAAAA.G AATATATACG A.TTGC.ATT GCATATACT. AAC.GGATG.
ARSiRGRR00500062,/1-245 TCAAAAAA.G AATATATACG A.TTGC.ATT GCATATACT. AAC.GGATG.
ARSiRGRR00500063,/1-245 TCAAAAAA.G AATATATACG A.TTGC.ATT GCATATACT. AAC.GGATG.
ARSiRGRR00500064,/1-250 TCAAAAAA.G AATATATACG A.TTGC.ATT GCATATACT. AAC.GGATG.
ARSiRGRR00500065,/1-151 .......... .......... ........TT GCATATACT. AAC.GGATG.
ARSiRGRR00500066,/1-247 TCAAAAAA.G AATATATACG A.TTGC.ATT GCATATACT. AAC.GGATG.
ARSiRGRR00500067,/1-126 .......... .......... .......... .......... AAC.GGATG.
ARSiRGRR00500068,/1-248 TCAAAAAA.G AATATATACG A.TTGC.ATT GCATATACT. AAC.GGATG.
ARSiRGRR00500069,/1-218 TCAAAAAA.G AATATATACG A.TTGC.ATT GCAAATACT. AAC.GGATG.
ARSiRGRR00500070,/1-246 TCAAAAAA.G AATATATACG A.TTGC.ATT GCATATACT. AAC.GGATG.
ARSiRGRR00500071,/1-222 TCAAAAAA.G AATATATACG A.TTGC.ATT GCAAATACT. AAC.GGATG.
ARSiRGRR00500072,/1-236 TCAAAAAA.G AATATATACG A.TTGC.ATT GCATATACT. AAC.GGATG.
ARSiRGRR00500073,/1-244 TCAAAAAA.G AATATATACG A.TTGC.ATT GCATATACT. AAC.GGATG.
ARSiRGRR00500074,/1-249 TCAAAAAA.G AATATATACG A.TTGC.ATT GCATATACT. AAC.GGATG.
ARSiRGRR00500075,/1-217 TCAAAAAA.G AATATATACG A.TTCG.ATT GCATATACT. AAC.GGATG.
ARSiRGRR00500076,/1-243 TCAAAAAA.G AATATATACG A.TTGC.ATT GCATATACT. AAC.GGATG.
ARSiRGRR00500077,/1-242 TCAAAAAA.G AATATATACG A.TTGC.ATT GCATATACT. AAC.GGATG.
ARSiRGRR00500078,/1-252 TCAAAAAA.G AATATATACG A.TTGC.ATT GCATATACT. AAC.GGATG.
ARSiRGRR00500079,/1-226 TCAAAAAA.G AATATATACG A.TTGC.ATT GCATATACT. AAC.GGATG.
ARSiRGRR00500081,/1-237 TCAAGAAA.G AATATATACG G.TTGC.ATT GCATATACT. AAC.GGATG.
ARSiRGRR00500082,/1-207 TCAAAAAA.G AATATATACG A.TTGC.ATT GCATATACT. AAC.GGATG.
ARSiRGRR00500083,/1-249 TCAAAAAA.G AATATATACG A.TTGCGATT GCATATACT. AAC.GGATG.
ARSiRGRR00500084,/1-205 TCAAAAAA.G AATATATACG A.TTGCGATT GCAAAATAT. AAC.GGATG.
ARSiRGRR00500086,/1-123 ~~~~~~~~~~ ~~~~~~~~~~ ~~~~GC.ATT GCATATACT. AAC.GGATG.
ARSiRGRR00500087,/1-162 ~~~~~~~~~~ ~~~~~~~~~~ ~~~~~~~~~~ ~~~~~~~~~~ AAC.GGATG.
ARSiRGRR00500088,/1-152 ~~~~~~~~~~ ~~TAGATAGC AGTTACG~TT ~CATATACT~ A~..GGATG.
ARSiRGRR00500089,/1-150 ~~~~~AAA.G A.TAGAT~GC A.T..G.~AT GCATATA~TC AAG..GATG.
ARSiRGRR00500090,/1-251 TCAAAAAA.G AATATATACG A.TTGC.ATT GCATATACT. AAC.GGATG.
ARSiRGRR00500091,/1-243 TCAAAAAA.G AATATATACG A.TTGC.ATT GCATATACT. AAC.GGATG.
ARSiRGRR00500092,/1-278 TCAAAAAA.G AATATATACG A.TTGC.ATT GCATATACT. AAC.GGATG.
ARSiRGRR00500093,/1-284 TCAAAAAA.G AATATATACG A.TTGC.ATT GCATATACT. AAC.GGATG.
ARSiRGRR00500094,/1-243 TCAAAAAA.G AATATATACG A.TTGC.ATT GCATATACT. AAC.GGATG.
ARSiRGRR00500095,/1-304 TCAAAAAA.G AATATATACG A.TTGC.ATT GCATATACT. AAC.GGATG.
ARSiRGRR00500096,/1-265 TCAAAAAA.G AATATATACG A.TTGC.ATT GCATATACT. AAC.GGATG.
ARSiRGRR00500097,/1-250 TCAAAAAA.G AATATATACG A.TTCG.ATT GCATATACT. AAC.GGATG.
ARSiRGRR00500098,/1-235 TCAAAAAA.G AATATATACG A.TTCG.ATT GCATATACT. AAC.GGATG.
ARSiRGRR00500099,/1-239 TCAAAAAA.G AATATATACG A.TTGC.ATT GCATATACT. AAC.GGATG.
ARSiRGRR00500100,/1-213 TCAAAAAA.G AATATATACG A.TTGC.ATT GCAAATACT. AAC.GGATG.
ARSiRGRR00500101,/1-183 ~~AAAAAA.G AATATATACG A.TTGC.ATT GCATATACT. AAC.GGATG.
ARSiRGRR00500102,/1-246 TCAAAAAA.G AATATACACG A.TTGC.ATT GCAAATACT. AAC.GGATG.
ARSiRGRR00500103,/1-217 TCAAAAAA.G AATATATACG A.TTGC.ATT GCATATACT. AAC.GGATG.
ARSiRGRR00500104,/1-207 TCAAAAAA.G AATATATACG A.TTCG.ATT GCAAATACT. AAC.GGATG.
ARSiRGRR00500105,/1-224 TCAAAAAA.G AGTATATACG A.TTGC.ATT GCATATACT. AAC.GGATG.
ARSiRGRR00500106,/1-292 TCAAAAAA.G AATATATACG A.TTGC.ATT GCATATACT. AAC.GGATG.
ARSiRGRR00500107,/1-201 TCAAAAAA.G AATATATACG A.TTGC.ATT GCAAATACT. AAC.GGATG.
ARSiRGRR00500108,/1-251 TCAAAAAA.G AATATATACG A.TTGC.ATT GCATATACT. AAC.GGATG.
ARSiRGRR00500109,/1-230 TCAAAAAA.G AATATATACG A.TTGC.ATT GCATATACT. AAC.GGATG.
ARSiRGRR00500110,/1-255 TCAAAAAA.G AATATATACG A.TTGC.ATT GCATATACT. AAC.GGATG.
ARSiRGRR00500111,/1-224 TCAAAAAA.G AATATATACG A.TTGC.ATT GCATATACT. AAC.GGATG.
ARSiRGRR00500112,/1-249 TCAAAAAA.G AATATATACG A.TTGC.ATT GCATATACT. AAC.GGATG.
ARSiRGRR00500113,/1-215 TCAAAAAA.G AATATATCAG A.TTCG.ATT CGATATACT. AAC.GGATG.
ARSiRGRR00500114,/1-263 TCAAAAAA.G AATATATACG A.TTGC.ATT GCAAATACT. AAC.GGATG.
ARSiRGRR00500115,/1-221 TCAAAAAA.G AATATATACG A.TTGC.ATT GCAAATACT. AAC.GGATG.
ARSiRGRR00500116,/1-225 TCAAAAAA.G AATATATACG A.TTGC.ATT GCAAATACT. AAC.GGATG.
ARSiRGRR00500117,/1-254 TCAAAAAA.G AATATATACG A.TTGC.ATT GCATATACT. AAC.GGATG.
ARSiRGRR00500118,/1-228 TCAAAAAA.G AATATATACG A.TTGC.ATT GCATATACT. AAC.GGATG.
ARSiRGRR00500119,/1-241 TCAAAAAA.G AATATATACG A.TTGC.ATT GCATATACT. AAC.GGATG.
ARSiRGRR00500120,/1-245 TCAAAAAA.G AATATATACG A.TTGC.ATT GCATATACT. AAC.GAATG.
ARSiRGRR00500121,/1-247 TCAAAAAA.G AATATATACG A.TTGC.ATT GCATATACT. AAC.GGATG.
ARSiRGRR00500122,/1-245 TCAAAAAA.G AATATATACG A.TTGC.ATT GCAAATACT. AAC.GGATG.
ARSiRGRR00500123,/1-247 TCAAAAAA.G AATATATACG A.TTGC.ATT GCATATACT. AAC.GGATG.
ARSiRGRR00500124,/1-235 TCAAAAAA.G AATATATACG A.TTGC.ATT GCAAATACT. AAC.GAATG.
ARSiRGRR00500125,/1-248 TCAAAAAA.G AATATATACG A.TTGC.ATT GCATATACT. AAC.GGATG.
ARSiRGRR00500128,/1-203 TCAAAAAA.G AATATATACG A.TTGC.ATT GCATATACT. AAC.GGATG.
ARSiRGRR00500129,/1-504 TCAAAAAA.G AATACATACG A.TTGC.ATT GCATGTAGT. AAC.GAATG.
ARSiRGRR00500130,/1-503 TCAAAAAA.G AATAAATACG A.TTGC.ATT GCATGTAGT. AAC.AGATG.
ARSiRGRR00500131,/1-510 TCAAAAAA.G AATAGATACG A.TTGC.ATT GCATTTAGT. AAC.AAATG.
ARSiRGRR00500132,/1-494 TCAAAAAA.G AATATATACG A.TTGC.ATT GCATGTAGT. ACC.GGATG.
ARSiRGRR00500133,/1-510 TCAAAAAA.G AATATATACG A.TTGC.ATT GCATGTAGT. AAC.GGATG.
ARSiRGRR00500134,/1-506 TCAAAAAA.G AATAGATACG A.TTGC.ATT GCATGTAGT. AAC.GGATG.
ARSiRGRR00500135,/1-514 TCAAAAAA.G AATACATACG A.TTGC.ATT GCATGTAGT. AAC.GAATG.
ARSiRGRR00500136,/1-505 TCAAAAAA.G AATAGATACG A.TTGC.ATT GCATGTAGT. AAC.GAATG.
ARSiRGRR00500137,/1-460 TCAAAAAA.G AATAGATACG A.TTGC.ATT GCATGTAGT. AAC.AGATG.
ARSiRGRR00500138,/1-466 TCAAAAAA.G AATAGATACG A.TTGC.ATT GCATGTAGT. AAC.GAATG.
ARSiRGRR00500139,/1-266 TCAAAAAA.G AATAGATATG A.TTGC.ATT GCATGTAGT. AAC.AGATG.
ARSiRGRR00500140,/1-289 TCAAAAAA.G AATAGATATG A.TTGC.ATT GCATGTAGT. AAC.AGATG.
ARSiRGRR00500141,/1-236 TCGAAAAA.G AATAGATATG A.TTGC.ATT GCATGTAGT. TAC.GGATG.
ARSiRGRR00500142,/1-275 TCAAAAAA.G AATAGATACG A.TTGC.ATT GCATGTAGT. TAC.GGATG.
ARSiRGRR00500143,/1-283 TCAAAAAA.G AATAGATACG A.TTGC.ATT GCATGTAGT. AAC.GGATG.
ARSiRGRR00500144,/1-265 TCAAAAAA.G AATAGATACG A.TTGC.ATT GCATGTAGT. TAC.GGATG.
ARSiRGRR00500145,/1-232 TCAAAAAA.G AATAGATTCG A.TTGC.ATT GCATGTAGT. AAC.AGATG.
ARSiRGRR00500146,/1-217 TCAAAAAA.G AATACATACG A.CTGC.ATT GCATGTAGT. AAC.GAATG.
ARSiRGRR00500147,/1-213 TAAAAAAA.T AATAGATACG A.TTGC.ATT GCATGTAGT. TAC.GGATG.
ARSiRGRR00500148,/1-210 TCAAAAAA.G AATAGATACG A.TTGT.ATT GCATGTTGT. AAC.AGATG.
ARSiRGRR00500149,/1-213 TCAAAAAA.G AATATATACG A.TTGC.ATT GCATGTAGT. AAC.GGATG.
ARSiRGRR00500150,/1-215 TCAAAAAA.G AATAGATATG A.TTGC.ATT GCATGTAGT. AAC.AGATG.
ARSiRGRR00500151,/1-209 TCAAAAAA.G AATAGATACG A.TTGC.ATT GCATGTAGT. AAC.GGATG.
ARSiRGRR00500152,/1-215 TGAAAAAA.G AATAGATACG A.TTGT.ATT GCATGTAGT. TAC.GGATG.
ARSiRGRR00500153,/1-213 TCAAAAAA.G AATACATACG A.TTGC.ATT GCATGTAGT. AAC.GAATG.
ARSiRGRR00500154,/1-457 TAAAAAAA.G AATAGATACG A.TTGC.ATT GCATATACT. AAC.GGATG.
ARSiRGRR00500155,/1-498 TCAAAAAA.A AATAGATACG A.TTGC.ATT GCATGTAGT. AAC.AGATG.
ARSiRGRR00500156,/1-501 TCAAAAAA.A AATAGATACG A.TTGC.ATT GCATGTAGT. AAC.ATATG.
ARSiRGRR00500157,/1-458 TCAAAAAA.G AATAGATACG A.TTGC.ATT GCATGTAGT. ACC.AGATG.
ARSiRGRR00500158,/1-503 TCAAAAAA.A AATAGATACG A.TTGC.ATT GCATGTAGT. AAC.AGATG.
ARSiRGRR00500159,/1-463 TCAAAAAA.A AATAGATACG A.TTGC.ATT GCATGTAGT. AAC.AGATG.
ARSiRGRR00500160,/1-236 TCAAAAAA.G AATAGATACG A.TTGC.AAT GCATGTAGT. AAC.ATATG.
ARSiRGRR00500161,/1-248 TCAAAAAA.G AATAGATACG A.TTGC.ATT GCATGTAGT. AAC.GGATG.
ARSiRGRR00500162,/1-264 T.AAAAAA.G AATAGATACG A.TTGC.ATT GCATGTATT. AAC.GGATG.
ARSiRGRR00500163,/1-237 TCAAAAAA.G AATAGATACG A.TTGC.ATT GCATGTAGT. AAC.AGATG.
ARSiRGRR00500164,/1-221 TAAAAAAA.G AATAGATACG A.TTGC.ATT GCATGTAGT. AAC.AGATG.
ARSiRGRR00500165,/1-231 TAAAAAAA.G AATAGATACG A.TTGC.ATT GCATGTAGT. AAC.AGATG.
ARSiRGRR00500166,/1-186 TCAAAAAA.G AATAGATACG AGTTAC.GTT AC.TGTAGT. AAC.AGAGT.
ARSiRGRR00500167,/1-209 TAAAAAAA.G AATAGATACG A.TTGC.ATT GCATGTAGT. AAC.AGATG.
ARSiRGRR00500168,/1-208 T.AAAAAA.G AATAGATACG A.TTGC.ATT GCATGTATT. AAC.GGATG.
ARSiRGRR00500169,/1-226 TTAAAAAA.G AATAGATACG A.TTAC.ATT GCATGTAGT. AAC.AGATG.
ARSiRGRR00500170,/1-210 TCAAAAAA.G AATAGATACG A.TTGC.ATT GCATGTAGT. AAC.AGATG.
ARSiRGRR00500171,/1-215 TCAAAAAA.G AATAGATACG A.TTGC.AAT CGATGTAGT. AAC.ATATG.
ARSiRGRR00500172,/1-252 TCAAAAAA.G AATAGATACG A.TTGC.ATT GCATGTAGT. AAC.GGATG.
ARSiRGRR00500173,/1-210 TCAAAAAA.G AATAGATACG A.TTCG.ATT CGATGTAGT. AAC.AGATG.
ARSiRGRR00500174,/1-211 TAAAAAAA.G AATAGATACG A.TTGC.ATT GCATGTAGT. AAC.AGATG.
ARSiRGRR00500175,/1-211 TCAAAAAA.G AATAGATACG A.TTGC.AAT GCATGTAGT. AAC.ATATG.
ARSiRGRR00500176,/1-217 TCAAAAAA.G AGTAGATACG A.TTGC.ATT GCATGTAGT. AAC.AGATG.
ARSiRGRR00500177,/1-216 TTAAAAAA.G AATAGATACC ATTGCA.TTT GCATTTAATT AAC.AGATG.
ARSiRGRR00500178,/1-209 TAAAAAAA.G AATAGATATG A.TTCG.ATT CGATGTAGT. AAC.AGATG.
ARSiRGRR00500179,/1-171 TCAAAAAAAG AATAGAT.CG A.TTGC.ATT CCATGTAGT. AAC.ATATG.
ARSiRGRR00500180,/1-173 TAAAAAAA.G AATAGATAGC A.TTGC.ATT GCATGTAGT. AAC.AGATG.
ARSiRGRR00500181,/1-175 TCAAAAAA.G AATAGATACG A.TTAC.ATT CGATGTAGT. AAC.GGATG.
ARSiRGRR00500182,/1-174 TAAAAAAA.G AATAGATACG A.TTCG.ATT CGATGTAGT. AAC.AGATG.
ARSiRGRR00500183,/1-174 TAAAAAAA.G AATAGATACG A.TTCG.ATT CGATGTAGT. AAC.AGATG.
ARSiRGRR00500184,/1-165 TAAAAAAA.G AATAGATACG A.TTGC.... ..ATGTAGT. AAC.AGATG.
ARSiRGRR00500185,/1-172 T.AAAAAA.G AATAGATACG A.TTGC.ATT GCATGTATT. AAC.GGATG.
ARSiRGRR00500186,/1-171 T.AAAAGA.G AATAGATAGC A.TTAC.ATT GCATGTA.GT AAC.ACATG.
ARSiRGRR00500187,/1-169 TCAAAAAA.T AATAGATACG A.TTGC.AA. GTACGTATGT AAC.AGATG.
ARSiRGRR00500188,/1-165 TCAAAAAA.G AATAGATACG A.TTCG.ATT CGTATGATG. AAC.AGATG.
ARSiRGRR00500189,/1-164 TCAAAAAA.G AATAGATACC A.TTCG.ATT GCATGTAGT. AAC.AGATG.
ARSiRGRR00500190,/1-172 TCAAAAAA.T AATAGATACG A.TTGC.AAT GCATATA.GT AAC.AGATG.
ARSiRGRR00500191,/1-191 TTAAAAAA.G AATAGATACC ATTGCA.TTT GCATTTAAT. AAC.AGATG.
ARSiRGRR00500192,/1-142 ~~~~~~~~~~ ~~~~~~~~~C ATCGCA.TTT GCATTTAAT. AAG.AGAGG.
ARSiRGRR00500193,/1-174 TAAACAAA.G AATAGATACG A.TTGC.ATT GCATATACT. AAC.GGATG.
ARSiRGRR00500194,/1-186 TCAAAAAA.G AATAGATACG A.TTGC.AAT CGTATGATG. AAC.ATATG.
ARSiRGRR00500195,/1-185 TCAAAAAA.G AATAGATACG A.TTGC.AAT GCATGTAGT. AAC.ATATG.
ARSiRGRR00500196,/1-180 TCAAAAAA.T AATAGATTCA A.TTGC.AAT GCATGTA.GT AAC.AGATGA
ARSiRGRR00500197,/1-177 TCAAAAAA.G AATAAATAGA C.GTT...AC TGTAGTAAA. ....GGATG.
ARSiRGRR00500198,/1-172 TCAAAAAA.T AATAGATACG A.TTGC.AAT GCATGTA.GT AAC.AGATG.
ARSiRGRR00500199,/1-168 TAAAAAAAAG AATAGATACG A.TTGC.ATT GCATGTAGT. AAC.AGATG.
ARSiRGRR00500200,/1-159 ~~AAAAAA.T AATAGATACG A.TTCG.AAT GCATGTA.GT AAC.AGATG.
ARSiRGRR00500201,/1-147 ~~~~~~~~~~ ~~~AGAT.CG A.TTCG.ATT CGATGTATTC AAC.GGATG.
ARSiRGRR00500202,/1-158 T.AAAAAA.G AATAGATACG A.TTG..... .CATGTAGT. AAC.GGATG.
ARSiRGRR00500203,/1-171 TCAAAAAA.T AAGATATAGC A.GTT..AAG CTAGCTATGT AAC.AGATG.
ARSiRGRR00500204,/1-175 TCAAAAAA.G AACATATAGC A.TTGC.GTT GCATGTAGT. AAC.GGATG.
ARSiRGRR00500205,/1-188 TTAAAAAA.G AATAGATACG T.CTAC.ATT GCATTTAGT. AAC.GATTG.
ARSiRGRR00500206,/1-163 TCAAAAAA.G AATATAT.CG A.TTGC.ATT GTATGTAGT. AAC.GGATG.
ARSiRGRR00500207,/1-171 TCAAAAAA.G AATAGATATG A.TTGC.ATT GCATGTA.GT AAC.ACATG.
ARSiRGRR00500208,/1-165 TTAAAAAA.G AATAGATACG T.CTAC.ATT CGATTTAGT. AAC.GATTG.
ARSiRGRR00500209,/1-134 ~~~~~~~~~~ ~~~~~~~~~~ ~~~~~~~~~~ GCATTTCAAT AAC.AGATG.
ARSiRGRR00500210,/1-168 TCAAAAAA.G AATAGATACG A.TTCG.ATT CGATGTAGT. AAC.GCATT.
ARSiRGRR00500211,/1-160 ~~AAAAAA.G AATAGATCAG A.TTCG.AAT CGATGTGGT. AAC.ATATC.
ARSiRGRR00500212,/1-238 TCAAAAAA.G AATATATACG A.TTGC.ATT GCATATACT. AAC.GGATG.
ARSiRGRR00500213,/1-505 TCAAAAAA.G AATATATACG A.TTGC.ATT GCAAATACT. AAC.GGATG.
ARSiRGRR00500214,/1-503 TCAAAAAA.G AATATATACG A.TTGC.ATT GCATATACT. AAC.GGATG.
ARSiRGRR00500215,/1-234 TCAAAAAA.G AATATATACG A.TTGC.ATT GCATATACT. AAC.GGATG.
ARSiRGRR00500216,/1-210 TCAAAAAA.G AATATATACG A.TTGC.ATT GCATATACT. AAC.GGATG.
ARSiRGRR00500217,/1-249 TCAAAAAA.G AATATATACG A.TTGC.ATT GCAAATACT. AAC.GGATG.
ARSiRGRR00500218,/1-514 TCAAAAAA.G AATATATACG A.TTGC.ATT GCATATACT. AAC.GGATG.
ARSiRGRR00500219,/1-511 TCAAAAAA.G AATATATACG A.TTGC.ATT GCATATACT. AAC.GGATG.
ARSiRGRR00500220,/1-511 TCAAAAAA.G AATATATACG A.TTGC.ATT GCATATACT. AAC.GGATG.
ARSiRGRR00500221,/1-228 TCAAAAAA.G AATATATACG A.TTGC.ATT GCATATACT. AAC.GGATG.
ARSiRGRR00500222,/1-177 TCAAAAAA.G AATATATACG A.TTGC.ATT GCATATACT. AAC.GGATG.
ARSiRGRR00500223,/1-222 TCAAAAAA.G AATATATACG A.TTGC.ATT GCATATACT. AAC.GGATG.
ARSiRGRR00500224,/1-125 ~~~~~~~~~~ ~~~~~~~~~~ ~~~~~~~~~~ ~~~~~~~~~~ AAC.GGATG.
ARSiRGRR00500225,/1-131 ~~~~~~~~~~ ~~~~~~~~~~ ~~~~~~~~~~ CGATATACT. AAC.GGATG.
ARSiRGRR00500227,/1-134 ~~~~~~~~~~ ~~~~~~~~~~ ~~~~~~~~~~ ~~~~~~~~~~ ~~~~GGATG.
ARSiRGRR00500229,/1-126 ~~~~~~~~~~ ~~~~~~~~~~ ~~~~~~~~~~ ~~~~~~~CT. AAC.GGATG.
ARSiRGRR00500230,/1-248 TCAAAAAA.G AATATATAAG A.TTGC.ATT GCATATACT. AAC.GGATG.
ARSiRGRR00500231,/1-241 TCAAAAAA.G AATATATACG A.TTGC.ATT GCATATACT. AAC.GGATG.
ARSiRGRR00500232,/1-225 TCAAAAAA.G AATATATACG A.TTGC.ATT GCATATACT. AAC.GGATG.
ARSiRGRR00500233,/1-195 TCAAAAGA.A GGATAAACAC G.ATTGCATT TTATGAACT. AAT.GGATG.
ARSiRGRR00500235,/1-194 TCAAAAAA.G AATATATACG A.TTGC.ATT GCATATACT. AAC.GGATG.
ARSiRGRR00500236,/1-244 TCAAAAAA.G AATATATACG A.TTGC.ATT GCATATACT. AAC.GGATG.
ARSiRGRR00500237,/1-253 TCAAAAAA.G AATATATACG A.TTGC.ATT GCATATACT. AAC.GGATG.
ARSiRGRR00500238,/1-249 TCAAAAAA.G AATATATACG A.TTGC.ATT GCATATACT. AAC.GGATG.
ARSiRGRR00500240,/1-202 TCAAAAAA.G AATATATACG A.TTGC.ATT GCATATACT. AAC.GGATG.
ARSiRGRR00500241,/1-253 TCAAAAAA.G AATATATACG A.TTGC.ATT GCATATACT. AAC.GGATG.
ARSiRGRR00500242,/1-238 TCAAAAAA.G AATATATACG A.TTGCGATT GCATATACT. AGC.GGATG.
ARSiRGRR00500243,/1-214 TCAAAAAA.G AATATATACG A.TTCG.ATT CGATATACT. AAC.GAATG.
ARSiRGRR00500244,/1-505 TCAAAAAA.G AATATATACG A.TTGC.ATT GCATATACT. AAC.GGATG.
ARSiRGRR00500245,/1-506 TCAAAAAA.G AATATATACG A.TTGC.ATT GCATATACT. AAC.GGATG.
ARSiRGRR00500246,/1-460 TCAAAAAA.G AATATATATG A.TTGC.ATT GCATATACT. AAC.GGATG.
ARSiRGRR00500247,/1-504 TCAAAAAA.G AATATATACG A.TTGC.ATT GCATATACT. AAC.GGATG.
ARSiRGRR00500248,/1-511 TCAAAAAA.G AATATATACG A.TTGC.ATT GCATATACT. AAC.GGATG.
ARSiRGRR00500249,/1-459 TCAAAAAA.G AATATATACG A.TTGC.ATT GCATATACT. AAC.GGATG.
ARSiRGRR00500250,/1-206 TCAAAAAA.G AATATATACG A.TTGC.ATT GCATATACT. AAC.GGATG.
ARSiRGRR00500251,/1-221 TCAAAAAA.G AATATATACG A.TTGC.ATT GCATATACT. AAC.GGATG.
ARSiRGRR00500252,/1-214 TCAAAAAA.G AATATATACG A.TTGC.ATT GCATATACT. AAC.GGATG.
ARSiRGRR00500253,/1-249 TCAAAAAA.G AATATATACG A.TTGC.ATT GCATATACT. AAC.GGATG.
ARSiRGRR00500254,/1-184 TCAAAAAA.G AATATATACG A.TTGC.ATT GCATATACT. AAC.GGATG.
ARSiRGRR00500255,/1-259 TCAAAAAA.G AATATATACG A.TTGC.ATT GCATATACT. AAC.GGATG.
ARSiRGRR00500256,/1-223 TCAAAAAA.G AATATATACG A.TTGC.ATT GCATATACT. AAC.GGATG.
ARSiRGRR00500257,/1-222 TCAAAAAA.G AATATATACG A.TTGC.ATT GCA.....T. AAC.GGATG.
ARSiRGRR00500258,/1-199 TCAAAAAA.G AATATATACG A.TTGC.ATT GCACATACT. AAC.GGATG.
ARSiRGRR00500259,/1-143 ~~~~~~~~~~ ~~~~~~~~~~ ~~~~~~~~~~ ~~~~~~~~T. AAC.GGATG.
ARSiRGRR00500260,/1-248 TCAAAGAA.G AATATATACG A.TTGC.ATT GCATATACT. AAC.GGATG.
ARSiRGRR00500261,/1-238 TCAAAAAA.G AATATATACG A.TTGC.ATT GCATATACT. AAC.GGATG.
ARSiRGRR00500262,/1-245 TCAAAAAA.G AATATATACG A.TTGC.ATT GCATATACT. AAC.GGATG.
ARSiRGRR00500263,/1-210 TCAAAAAA.G AATATATACG A.TTCG~ATT CGATAA.... ..C.GGATG.
ARSiRGRR00500264,/1-367 TCAAAAAA.G AATATATACG A..TGGCATT GCATATACT. AAC.GGATG.
ARSiRGRR00500265,/1-501 TCAAAAAA.G AATATATACG A~TTGC.ATT GCATATACT. AAC.GTATG.
ARSiRGRR00500266,/1-499 TCAAAAAA.G AATATATACG A~TTGC.ATT GCATATACT. AAC.GTATG.
ARSiRGRR00500267,/1-246 TCAAAAAA~G AATATATACG A.TSGC~ATG GCATATACT. AAC.GTATG.
ARSiRGRR00500269,/1-435 TCAAAAAA.G AATATATACG A~TTGC.ATT GCATATACT. AAC.GTATG.
ARSiRGRR00500270,/1-439 TCAAAAAA.G AATATATACG A~TTGC.ATT GCATATACT. AAC.GTATG.
ARSiRGRR00500271,/1-444 TAAAAAAA.G AATATATACG A~TTGC.ATT ACATATACT. AAC.GTATG.
ARSiRGRR00500272,/1-504 TCAAAAAA.G AATATATACG A~TTGC.ATT GCATATACT. AAC.GTATG.
ARSiRGRR00500273,/1-426 TCNAAAAA.G AATATATACG A~TTGC.ATT GCATATACT. NAC.GTATG.
ARSiRGRR00500274,/1-431 AAAAAAGA.A TATATAN..G A~TTGC.ATT GCATATACT. AA..NGTAG.
ARSiRGRR00500275,/1-501 TCAAAAAA.G AATATATACG A~TTGC.ATT GCATATACT. AAC.GTATG.
ARSiRGRR00500276,/1-461 TCAAAAAA.G AATATATACG A~TTGC.ATT GCATATACT. AAC.GTATG.
ARSiRGRR00500277,/1-502 TCAAAAAA.G AATATATACG A~TTGC.ATT GCATATACT. AAC.GTATG.
ARSiRGRR00500278,/1-462 TCAAAAAA~G NATATATACG AATTGCAATT GCATATACT. A.C.GTATG.
ARSiRGRR00500279,/1-502 TCAAAAAA.G AATATATACG A~TTGC.ATT GCATATACT. AAC.GTATG.
ARSiRGRR00500280,/1-412 TCAAAAAA~G GATATATACG A.TTGC~ATT GCATATACT. AAC.GTATG.
ARSiRGRR00500282,/1-443 TCAAAAAA.G AATATATACG A~TTGC.ATT GCATATACT. AAC.GTATG.
ARSiRGRR00500284,/1-495 TCAAAAAA.G AATATATACG A~TTGC.ATT GCATATACT. AAC.GTATG.
ARSiRGRR00500285,/1-462 AAAAGAAG.G AATATATAAC GATTGC.ATT GCATATACT. AAC~GTATGC
ARSiRGRR00500287,/1-459 TCAAAAAA.G CATATATACG A~TTGC.ATT GCATATACT. AAC.GTATG.
ARSiRGRR00500288,/1-488 TCAAAAAA.G AATATATACG A~TTGC.ATT GCATATACT. AAC.GTATG.
ARSiRGRR00500289,/1-415 TCAAAAAA.G AATAGATACG A.TTGC.ATT CCATGTAGT. AAC.AGATG.
ARSiRGRR00500290,/1-361 TAAAAAAA.G AATAGATACG A.TTGC.ATT GCATGTAGT. AAC.AGCTA.
ARSiRGRR00500291,/1-358 TCAAAAAA.. AATATATATG A.TTGC.ATT GCATGTAGT. AAC.TGATG.
ARSiRGRR00500292,/1-367 TAAAAAAA.G AATAGATACG A.TTGC.ATT GCATGTAGT. AAC.AGATG.
ARSiRGRR00500293,/1-369 TCAAAAAA.G AATATATATA A.TTGC.ATT GCATGTAGT. AAC.GAATG.
ARSiRGRR00500294,/1-319 TCAAAAAA.G AATATATATA A.TTGC.ATT GCATGTAGT. AAC.GAATG.
ARSiRGRR00500295,/1-365 TCAAAAAA.G AATATATATA A.TTGC.ATT ACATGTAGT. AAC.AGCTA.
ARSiRGRR00500296,/1-211 TAAAAAAA.G AATATATACG A.TTGC.ATT GCATATACT. AAC.GGATG.
ARSiRGRR00500297,/1-211 TAAAAAAA.G AATATATACG A.TTGC.ATT GCATATACT. AAC.GGATG.
ARSiRGRR00500298,/1-212 TAAAAAAA.G AATATATACG A.TTGC.ATT GCATATACT. AAC.GGATG.
ARSiRGRR00500299,/1-213 TAAAAAAA.G AATATATACG A.TTGC.ATT GCATATACT. AAC.GGATG.
ARSiRGRR00500300,/1-212 TAAAAAAA.G AATATATACG A.TTGC.ATT GCATATACT. AAC.GGATG.
ARSiRGRR00500301,/1-211 TAAAAAAA.G AATATATACG A.TTGC.ATT GCATATACT. AAC.GGATG.
ARSiRGRR00500302,/1-213 TAAAAAAAAG AATATATACG A.TTGC.ATT GCATATACT. AAC.GGATG.
ARSiRGRR00500303,/1-213 TAAAAAAA.G AATATATACG A.TTGC.ATT GCATATACT. AAC.GGATG.
ARSiRGRR00500312,/1-211 TAAAAAAA.G AATATATACG A.TTGC.ATT GCATATACT. AAC.GGATG.
ARSiRGRR00500313,/1-210 TAAAAAAA.G AATATATACG A.TTGC.ATT GCATATACT. AAC.GGATG.
ARSiRGRR00500314,/1-214 TAAAAAAA.G AATATATACG A.TTGC.ATT GCATATACT. AAC.GGATG.

ARSiRGRR00500011,/1-499 CGATCATACC AGCACTAATG CA.CCGGA.T CCC.ATCAGA A.CTCCGCAG
ARSiRGRR00500012,/1-499 CGATCATACC AGCACTAATG CA.CCGGA.T CCC.ATCAGA A.CTCCGCAG
ARSiRGRR00500013,/1-499 CGATCATACC AGCACTAATG CA.CCGGA.T CCC.ATCAGA A.CTCCGCAG
ARSiRGRR00500014,/1-393 CGATCATACC AGCACTAATG CA.CCGGA.T CCC.ATCAGA A.CTCCGCAG
ARSiRGRR00500015,/1-496 CGATCATACC AGCACTAATG CA.CCGGA.T CCC.ATCAGA A.CTCCGCAG
ARSiRGRR00500016,/1-460 CGATCATACC AGCACTAATG CA.CCGGA.T CCC.ATCAGA A.CTCCGCAG
ARSiRGRR00500017,/1-456 CGATCATACC AGCACTAATG CA.CCGGA.T CCC.ATCAGA A.CTCCGCAG
ARSiRGRR00500018,/1-451 CGATCATACC AGCACTAATG CA.CCGGA.T CCC.ATCAGA A.CTCCGCAG
ARSiRGRR00500019,/1-500 CGATCATATC AGCACTAATG CA.CCGGA.T CCC.ATCAGA A.CTCCGCAG
ARSiRGRR00500020,/1-497 CGATCATACC AGCACTAATG CA.CCGGA.T CCC.ATCAGA A.CTCCGCAG
ARSiRGRR00500021,/1-495 CGATCATACC AGCACTAATG CA.CCGGA.T CCC.ATAAGA A.CTCCGCAG
ARSiRGRR00500022,/1-494 CGATCATACC AGCACTAATG CA.CCGGA.T CCC.ATCAGA A.CTCCGCAG
ARSiRGRR00500023,/1-497 CGATCATACC AGCACTAATG CA.CCGGA.T CCC.ATCAGA A.CTCCGCAG
ARSiRGRR00500024,/1-497 CGATCATACC AGCACTAATG CA.CCGGA.T CCC.ATAAGA A.CTCCGCAG
ARSiRGRR00500025,/1-492 CGATCATACC AGCACTAATG CA.CCGGA.T CCC.ATCAGA A.CTCCGCAG
ARSiRGRR00500026,/1-498 CGATCATATC AGCACTAATG CA.CCGGA.T CCC.ATCAGA A.CTCCGCAG
ARSiRGRR00500027,/1-498 CGATCATACC AGCACTAATG CA.CCGGA.T CCC.ATAAGA A.CTCCGCAG
ARSiRGRR00500028,/1-500 CGATCATACT AGCACTAATG CA.CCGGA.T CCC.ATCAGA A.CTCCGCAG
ARSiRGRR00500029,/1-497 CGATCATACC AGCACTAATG CA.CCGGA.T CCC.ATCAGA A.CTCCGCAG
ARSiRGRR00500030,/1-499 CGATCATACC AGCACTAATG CA.CCGGA.T CCC.ATCAGA A.CTCCGCAG
ARSiRGRR00500031,/1-498 CGATCATACC AGCACTAATG CA.CCGGA.T CCC.ATCAGA A.CTCCGCAG
ARSiRGRR00500032,/1-498 CGATCATACC AGCACTAATG CA.CCGGA.T CCC.ATCAGA A.CTCCGCAG
ARSiRGRR00500033,/1-498 CGATCATACC AGCACTAATG CA.CCGGA.T CCC.ATCAGA A.CTCCGCAG
ARSiRGRR00500034,/1-496 CGATCATACC AGCACTAATG CA.CCGGA.T CCC.ATCAGA A.CTCCGCAG
ARSiRGRR00500035,/1-493 CGATCATACC AGCACTAATG CA.CCGGA.T CCC.ATAAGA A.CTCCGCAG
ARSiRGRR00500036,/1-241 CGATCATGCC AGCACTAATG CA.CCGGA.T CCC.ATCAGA A.CTCCGCAG
ARSiRGRR00500037,/1-196 CGATCATACC AGCACTAATG CA.CCGGA.T CCC.ATCAGA A.CTCCGCAG
ARSiRGRR00500039,/1-205 CGATCATACC AGCACTAATG CA.CCGGA.T CCC.ATCAGA A.CTCCGCAG
ARSiRGRR00500040,/1-204 CGATCATACC AGCACTAATG CA.CCGGA.T CCC.ATCAGA A.CTCCGCAG
ARSiRGRR00500041,/1-251 CGATCATGCC AGCACTAATG CA.CCGGA.T CCC.ATCAGA A.CTCCGCAG
ARSiRGRR00500042,/1-248 CGATCATACC AGCACTAATG CA.CCGGA.T CCC.ATCAGA A.CTCCGCAA
ARSiRGRR00500043,/1-261 CGATCATACC AGCACTAATG CA.CCGGA.T CCC.ATCAGA A.CTCCGCAG
ARSiRGRR00500044,/1-250 CGATCATACC AGCACTAATG CA.CCGGA.T CCC.ATCAGA A.CTCCGCAG
ARSiRGRR00500045,/1-201 CGATCATACC AGCACTAATG CA.CCGGA.T CCC.ATCAGA A.CTCCGCAG
ARSiRGRR00500046,/1-232 CGATCATACC AGCACTAATG CA.CCGGA.T CCC.ATCAGA A.CTCCGCAG
ARSiRGRR00500047,/1-242 CGATCATGCC AGCACTAATG CA.CCGGA.T CCC.ATCAGA A.CTCCGCAG
ARSiRGRR00500048,/1-209 CGATCATGCC AGCACTAATG CA.CCGGA.T CCC.ATCAGA A.CTCCGCAG
ARSiRGRR00500049,/1-233 CGATCATACC AGCACTAATG CA.CCGGA.T CCC.ATCAGA A.CTCCGCAG
ARSiRGRR00500050,/1-220 CGATCATACC AGCACTAATG CA.CCGGA.T CCC.ATCAGA A.CTCCGCAG
ARSiRGRR00500051,/1-238 CGATCATGCC AGCACTAATG CA.CCGGA.T CCC.ATCAGA A.CTCCGCAG
ARSiRGRR00500052,/1-208 CGATCATGCC AGCACTAATG CA.CCGGA.T CCC.ATCAGA A.CTCCGCAG
ARSiRGRR00500053,/1-245 CGATCATGCC AGCACTAATG CA.CCGGA.T CCC.ATCAGA A.CTCCGCAG
ARSiRGRR00500054,/1-235 CGATCATACC AGCACTAATG CA.CCGGA.T CCC.ATCAGA A.CTCCGCAG
ARSiRGRR00500055,/1-235 CGATCATGCC AGCACTAATG CA.CCGGA.T CCC.ATCAGA A.CTCCGCAG
ARSiRGRR00500056,/1-221 CGATCATACC AGCACTAATG CA.CCGGA.T CCC.ATCAGA A.CTCCGCAG
ARSiRGRR00500057,/1-257 CGATCATACC AGCACTAATG CA.CCGGA.T CCC.ATCAGA A.CTCCGCAG
ARSiRGRR00500058,/1-249 CGATCATGCC AGCACTAATG CA.CCGGA.T CCC.ATCAGA A.CTCCGCAG
ARSiRGRR00500059,/1-270 CGATCATGCC AGCACTAATG CA.CCGGA.T CCC.ATCAGA A.CTCCGCAG
ARSiRGRR00500060,/1-236 CGATCATACC AGCACTAATG CA.CCGGA.T CCC.ATCAGA A.CTCCGCAG
ARSiRGRR00500061,/1-242 CGATCATGCC AGCACTAATG CA.CCGGA.T CCC.ATCAGA A.CTCCGCAG
ARSiRGRR00500062,/1-245 CGATCATACC AGCACTAATG CA.CCGGA.T CCC.ATCAGA A.CTCCGCAG
ARSiRGRR00500063,/1-245 CGATCATACC AGCACTAATG CA.CCGGA.T CCC.ATCAGA A.CTCCGCAG
ARSiRGRR00500064,/1-250 CGATCATGCC AGCACTAATG CA.CCGGA.T CCC.ATCAGA A.CTCCGCAG
ARSiRGRR00500065,/1-151 CGATCATGCC AGCACTAATG CA.CCGGA.T CCC.ATCAGA A.CTCCGCAG
ARSiRGRR00500066,/1-247 CGATCATACC AGCACTAATG CA.CCGGA.T CCC.ATCAGA A.CTCCGCAG
ARSiRGRR00500067,/1-126 CGATCATACC AGCACTAATG CA.CCGGA.T CCC.ATCAGA A.CTCCGCAG
ARSiRGRR00500068,/1-248 CGATCATACC AGCACTAATG CA.CCGGA.T CCC.ATCAGA A.CTCCGCAG
ARSiRGRR00500069,/1-218 CGATCATACC AGCACTAATG CA.CCGGA.T CCC.ATCAGA A.CTCCGCAG
ARSiRGRR00500070,/1-246 CGATCATACC AGCACTAATG CA.CCGGA.T CCC.ATCAGA A.CTCCGCAG
ARSiRGRR00500071,/1-222 CGATCATACC AGCACTAATG CA.CCGGA.T CCC.ATCAGA A.CTCCGCAG
ARSiRGRR00500072,/1-236 CGATCATACC AGCACTAATG CA.CCGGA.T CCC.ATCAGA A.CTCCGCAG
ARSiRGRR00500073,/1-244 CGATCATACC AGCACTAATG CA.CCGGA.T CCC.ATCAGA A.CTCCGCAG
ARSiRGRR00500074,/1-249 CGATCATACC AGCACTAATG CA.CCGGA.T CCC.ATCAGA A.CTCCGCAG
ARSiRGRR00500075,/1-217 CGATCATACC AGCACTAATG CA.CCGGA.T CCC.ATCAGA A.CTCCGCAG
ARSiRGRR00500076,/1-243 CGATCATACC AGCACTAATG CA.CCGGA.T CCC.ATCAGA A.CTCCGCAG
ARSiRGRR00500077,/1-242 CGATCATACC AGCACTAATG CA.CCGGA.T CCC.ATCAGA A.CTCCGCAG
ARSiRGRR00500078,/1-252 CGATCATACC AGCACTAATG CA.CCGGA.T CCC.ATCAGA A.CTCCGCAG
ARSiRGRR00500079,/1-226 CGATCATACC AGCACTAATG CA.CCGGA.T CCC.ATCAGA A.CTCCGCAG
ARSiRGRR00500081,/1-237 CGATCATACC AGTACTAATG CA.CCGGA.T CCC.ATCAGA A.CTCCGCAG
ARSiRGRR00500082,/1-207 CGATCATACC AGCACTAATG CA.CCGGA.T CCC.ATCAGA A.CTCCGCAG
ARSiRGRR00500083,/1-249 CGATCATACC AGCACTAATG CA.CCGGA.T CCC.ATCAGA A.CTCCGCAA
ARSiRGRR00500084,/1-205 CGATCATACC AGCACTAATG CA.CCAGA.T CCC.ATCAGA A.CTCCGCAG
ARSiRGRR00500086,/1-123 CGATCATACC AGCACTAATG CA.CCGGA.T CCC.ATCAGA A.CTCCGCAG
ARSiRGRR00500087,/1-162 CGATCATACC AGCACTAATG CA.CCGGA.T CCC.ATCAGA A.CTCCGCAG
ARSiRGRR00500088,/1-152 CGATCATACC AGCACTAAGT CA.CCGGA.T CCC.ATCAGA A.CTCCGCAG
ARSiRGRR00500089,/1-150 CGATCACACC AGCACTAATG CA.CCGGA.T CCC.ATAAGA A.CTCCGCAG
ARSiRGRR00500090,/1-251 CGATCATGCC AGCACTAATG CATC..GAAT CCC.ATCAGA A.CTCCGCAG
ARSiRGRR00500091,/1-243 CGATCATGCC AGCACTAATG CA.CCGGA.T CCC.ATCAGA A.CTCCGCAG
ARSiRGRR00500092,/1-278 CGATCATACC AGCACTAATG CA.CCGGA.T CCC.ATTAGA A.CTCTGCAG
ARSiRGRR00500093,/1-284 CGATCATACC AGCACTAATG CA.CCGGA.T CCC.GTCAGA A.CTCCGCAG
ARSiRGRR00500094,/1-243 CGATCATACC AGCACTAATG CA.CCGGA.T CCC.ATTAGA A.CTCTGCAG
ARSiRGRR00500095,/1-304 CGATCATGCC AGCACTAATG CA.CCGGA.T CCC.ATCAGA A.CTCCGCAG
ARSiRGRR00500096,/1-265 CGATCATACC AGCACTAATG CA.CCGGA.T CCC.ATCAGA A.CTCCGCAG
ARSiRGRR00500097,/1-250 CGATCATACC AGCACTAATG CA.CCGGA.T CCC.ATCAGA A.CTCCGCAG
ARSiRGRR00500098,/1-235 CGATCATACC AGCACTAATG CA.CCGGA.T CCC.ATTAGA A.CTCTGCAG
ARSiRGRR00500099,/1-239 CGATCATGCC AGCACTAATG CA.CTGGA.T CCC.ATCAGA A.CTCCGCAG
ARSiRGRR00500100,/1-213 CGATCATACC AGCACTAATG CA.CCAGA.T CCC.ATCAGA A.CTCCGCAG
ARSiRGRR00500101,/1-183 CGATCATACC AGCACTAATG CA.CCGGA.T CCC.ATCAGA A.CTCCGCAG
ARSiRGRR00500102,/1-246 CGATCATACC AGCACTAATG CA.CCGGA.T CCC.ATCAGA A.CTCCGCAG
ARSiRGRR00500103,/1-217 CGATCATACC AGCACTAATG CA.CCGGA.T CCC.ATCAGA A.CTCCGCAG
ARSiRGRR00500104,/1-207 CGATCATACC AGCACTAATG CA.CCGGA.T CCC.ATCAGA A.CTCCGCAG
ARSiRGRR00500105,/1-224 CGATCGTGCC AGCACTAATG CA.CCGGA.T CCC.ATCAGA A.CTCCGCAG
ARSiRGRR00500106,/1-292 CGATCATACC AGCACTAATG CA.CCGGA.T CCC.ATCAGA A.CTCCGCAG
ARSiRGRR00500107,/1-201 CGATCATACC AGCACTAATG CA.CCGGA.T CCC.ATCAGA A.CTCCGCAG
ARSiRGRR00500108,/1-251 CGATCATACC AGCACTAATG CA.CCGGA.T CCC.ATCAGA A.CTCCGTAG
ARSiRGRR00500109,/1-230 CGATCATACC AGCACTAATG CA.CCGGA.T CCC.ATCAGA A.CTCCGCAG
ARSiRGRR00500110,/1-255 CGATCATGCC AGCACTAATG CA.CCGGA.T CCC.ATCAGA A.CTCCGCAG
ARSiRGRR00500111,/1-224 CGATCATACC AGCACTAATG CA.CCGGA.T CCC.ATCAGA A.CTCCGCAG
ARSiRGRR00500112,/1-249 CGATCATACC AGCACTAATG CA.CCGGA.T CCC.ATCAGA A.CTCCGCAA
ARSiRGRR00500113,/1-215 CGATCATGCC AGCACTAATG CA.CCGGA.T CCC.ATCAGA A.CTCCGCAG
ARSiRGRR00500114,/1-263 CGATCATACC AGCACTAATG CA.CCGGA.T CCC.ATCAGA A.CTCCGCAG
ARSiRGRR00500115,/1-221 CGATCATACC AGCACTAATG CA.CCGGA.T CCC.ATCAGA A.CTCCGCAG
ARSiRGRR00500116,/1-225 CGATCATACC AGCACTAATG CA.CCAGA.T CCC.ATCAGA A.CTCCGCAG
ARSiRGRR00500117,/1-254 CGATCATACC AGCACTAATG CA.CCGGA.T CCC.ATCAGA A.CTCCGCAG
ARSiRGRR00500118,/1-228 CGATCATACC AGCACTAATG CA.CCGGA.T CCC.ATCAGA A.CTCCGCAG
ARSiRGRR00500119,/1-241 CGATCATACC AGCACTAATG CA.CCGGA.T CCC.ATCAGA A.CTCCGCAG
ARSiRGRR00500120,/1-245 CGATCATACC AGCACTAATG CA.CCGGA.T CCC.ATCAGA A.CTCCGCAG
ARSiRGRR00500121,/1-247 CGATCATGCC AGCACTAATG CA.CCGGA.T CCC.ATCAGA A.CTCCGCAG
ARSiRGRR00500122,/1-245 CGATCATACC AGCACTAATG CA.CCGGA.T CCC.ATCAGA A.CTCCGCAG
ARSiRGRR00500123,/1-247 CGATCATACC AGCACTAATG CA.CCGGA.T CCC.ATCAGA A.CTCCGCAA
ARSiRGRR00500124,/1-235 CGATCATACC AGCACTAATG CA.CCGGA.T CCC.ATCAGA A.CTCCGCAG
ARSiRGRR00500125,/1-248 CGATCATACC AGCACTAATG CA.CCGGA.T CCC.ATCAGA A.CTCCGCAG
ARSiRGRR00500128,/1-203 CGATCATACC AGCACTAATG CA.CCGGA.T CCC.ATCAGA A.CTCCGCAG
ARSiRGRR00500129,/1-504 CGATCATACC AGCACTAATG CA.CCAGA.T CCC.ATTTGA A.CTCCGCAG
ARSiRGRR00500130,/1-503 CGATCATACC AGCACTAATG GA.CCGGA.T CCC.ATCAGA A.CTCCGCAG
ARSiRGRR00500131,/1-510 CGATCATACC AGCACTAATG GA.CCGGA.T CCC.ATTTGA A.CGCCGCAG
ARSiRGRR00500132,/1-494 CGATCATACC AGCACTAATG CA.CCAGA.T CCC.ATCAAA A.CTCCGCAG
ARSiRGRR00500133,/1-510 CGATCATACC AGCACTAATG CA.CCGGA.T CCC.ATCACA ..CTCCGCAG
ARSiRGRR00500134,/1-506 CGATCATACC AGCAATAATG CA.CCAGA.T CCT.ATCAAA A.ATCCGCAG
ARSiRGRR00500135,/1-514 CGATCATACT AGCACTAATG CA.CCAGA.T CCC.ATTTGA A.CTCCGCAG
ARSiRGRR00500136,/1-505 CGATCATACC AGCACTAATG CA.CCAGA.T CCC.ATAAAA A.AACCGCAG
ARSiRGRR00500137,/1-460 CGATCATACC AGCACTAATG CA.CCAGA.T CCC.ATCAAA A.CTCCGCAG
ARSiRGRR00500138,/1-466 CGATCATACC AGCACTAATG GA.CCGGA.T CCC.ATCAGA A.CTCCGTAG
ARSiRGRR00500139,/1-266 CGATCATACC AACACTAATG CA.CCGGA.T CCC.ATCAGA A.CTCCACAG
ARSiRGRR00500140,/1-289 CGATCATACC AACACTAATG CA.CCGGA.T CCC.ATCAGA A.CTCCGCAG
ARSiRGRR00500141,/1-236 CGATCATACC .......... .......... .......... ......GCAG
ARSiRGRR00500142,/1-275 CGATCATACC .......... .......... .......... ......GCAG
ARSiRGRR00500143,/1-283 CGATCATACA AGCACTAATG GA.CCAGA.T CCC.ATCAAA A.CTCCGCAG
ARSiRGRR00500144,/1-265 CGATCATACC .......... .......... .......... ......GCAG
ARSiRGRR00500145,/1-232 CGATCATACC ATCACTAATG CA.CCGGA.T CCC.ATCAGA A.CTCTGCAG
ARSiRGRR00500146,/1-217 CGATCATACC AGCACTAATG CA.CCAGA.T CCC.ATTTGA A.CTCCGCAG
ARSiRGRR00500147,/1-213 CGATCATACC .......... .......... .......... ......GCAG
ARSiRGRR00500148,/1-210 CGATCATACC AGCACTAATG CA.CCGGA.T CCC.ATCAGA A.CTCCGCAG
ARSiRGRR00500149,/1-213 CGATCATACC AGCACTAATG CA.CCAGA.T CCC.ATCAAA A.CTCCGCAG
ARSiRGRR00500150,/1-215 CGATCATACC AACACTAATG CA.CCGGA.T CCC.ATCAGA A.CTCCGCAG
ARSiRGRR00500151,/1-209 CGATCATACA AGCACTAATG GA.CCAGA.T CCC.ATCAAA A.CTCTACAG
ARSiRGRR00500152,/1-215 CGATCATACC AGCACTAATG CA.CCAGA.T CCCCATCAGA A.CTCCGCAG
ARSiRGRR00500153,/1-213 CGATCATACT AGCACTAATG CA.CCAGA.T CCC.ATTTGA A.CTCCGCAG
ARSiRGRR00500154,/1-457 CGATCATACC AGCACTAATG CA.CCGGA.T CCC.ATCAGA A.CTCCGCAG
ARSiRGRR00500155,/1-498 CGATCATACC AGCACTAATG CA.CCGGA.T CCC.ATCAGA A.CTCCGTAG
ARSiRGRR00500156,/1-501 CGATCATATC AGCATTAATG CA.CCGTA.T CCC.ATCAGA A.CTCTAAAG
ARSiRGRR00500157,/1-458 CGATCATACC AACAATAATG CA.CCGGA.T GCA.ATCAGA A.CTCCGCAG
ARSiRGRR00500158,/1-503 CGATCATACC AGCACTAATG CA.CCGGA.T CCC.ATCAGA A.CTCCGTAG
ARSiRGRR00500159,/1-463 CGATCATACC AGCACTAATG CA.CCGGA.T CCC.ATCAGA A.CTCCGTAG
ARSiRGRR00500160,/1-236 CTTTCATACT AGCACTAATG CA.CCGGA.T CCC.ATCAGA A.CTCCGCAG
ARSiRGRR00500161,/1-248 CGATCATACC AGCATTAATG CA.CCGGA.T CCC.ATCAGA A.CTCTGCAG
ARSiRGRR00500162,/1-264 CGATTATACC AGCATTAATG CA.CTGGA.T CCC.ATCAGA A.ATCTGTAG
ARSiRGRR00500163,/1-237 CTACCATACC AGCACTAATG CA.CCGGA.T CCC.ATCAGA A.CTCCGCAG
ARSiRGRR00500164,/1-221 CGATCATACC AGCACTAATG CA.CCGGA.T CCC.ATCAGA A.CTCCGCAG
ARSiRGRR00500165,/1-231 CGATCATACC AGCACTAATG CA.CCGGA.T CCC.ATCAGA A.CTCCGCAG
ARSiRGRR00500166,/1-186 CTACCATACC AGCACTAATG CA.CCGGA.T CCC.ATACGA A.CTCCGCAG
ARSiRGRR00500167,/1-209 CGATCATACC AGCACTAATG CA.CCGGA.T CCC.ATTAGA A.CTCCGCAG
ARSiRGRR00500168,/1-208 CGATTATACC AGCATTAATG CA.CTGGA.T CCC.ATCAGA A.ATCTGTAG
ARSiRGRR00500169,/1-226 CGATCATACC AGCACTAATG CA.CTTGA.T CCC.ATCAGA A.CTCCCCAG
ARSiRGRR00500170,/1-210 CTACCATACC AGCACTAATG CA.CCGGA.T CCC.ATCAGA A.CTCCGCAG
ARSiRGRR00500171,/1-215 CTTTCATACT AGCACTAATG CA.CCGGA.T CCC.ATCAGA A.CTCCGCAG
ARSiRGRR00500172,/1-252 CGATCATACC ACGATTAATG CA.CCGGA.T CCC.ATCAGG A.CTCTACAG
ARSiRGRR00500173,/1-210 CGATCATACC AGCACTAATG CA.CCGGA.T CCC.ATTAGA A.CTCCGCAG
ARSiRGRR00500174,/1-211 CGATCATACC AGCACTAATG CA.CCGGA.T CCC.ATCAGA A.CTCCGCAG
ARSiRGRR00500175,/1-211 CTT.CATACT AGCACTAATG CA.CCGGA.T CCC.ATCAGA A.CTCCGCAG
ARSiRGRR00500176,/1-217 CGATCATACC AGCACTAATG CA.CCAGA.T CCC.ATCAGA A.CTCCGCAG
ARSiRGRR00500177,/1-216 CGATCATACC AGCACTAATG CA.CCGGA.T CCC.ATTAGA A.CTCCGCAG
ARSiRGRR00500178,/1-209 CGATCATACC AGCACTAATG CA.CCGGA.T CCC.ATCAGA A.CTCCGCAG
ARSiRGRR00500179,/1-171 CGATCATACC AGCACTAATG CA.TTGGA.T CCC.ATCAGA A.CTCCGCAG
ARSiRGRR00500180,/1-173 CGATCATACC AGCACTAATG CA.CCGGA.T CCC.ATCAGA A.CTCCGCAG
ARSiRGRR00500181,/1-175 CGATCATACC AGCATTAATG CA.CCGGA.T CCC.ATCAGA A.CTCTACAG
ARSiRGRR00500182,/1-174 CGATCATACC AGCACTAATG CA.CCGGA.T CCC.ATTAGA A.CTCCGCAG
ARSiRGRR00500183,/1-174 CGATCATACC AGCACTAATG CA.CCGGA.T CCC.ATCAGA A.CTCCGCAG
ARSiRGRR00500184,/1-165 CGATCATACC AGCACTAATG CA.CCGGA.T CCC.ATTAGA A.CTCCGCAG
ARSiRGRR00500185,/1-172 CGATTATACC AGCATTAATG CA.CTGGA.T CCC.ATCAGA A.ATCTGTAG
ARSiRGRR00500186,/1-171 CGATCATACC AGCACTAATG CA.CCGGA.T CCC.ATCAGA A.CTCCGCAG
ARSiRGRR00500187,/1-169 CTTTCATACT AGCACTAATG CA.CCGGA.T CCC.ATCAGA A.CTACGTAG
ARSiRGRR00500188,/1-165 CGATCATACC AGCACTAATG CG.ACGGA.T CCC.ATCAGA A.CTCCGCAG
ARSiRGRR00500189,/1-164 CGATCATACC AGCACTAATG CA.CCATA.T CCC.ATCAGA A.CTCCGCAG
ARSiRGRR00500190,/1-172 CTTTCATACT AGCACTAATG CA.CCGGA.T CCC.ATCAGA A.CTACGTAG
ARSiRGRR00500191,/1-191 CGATCATACC AGCACTAATG CA.CCGGA.T CCC.ATTAGA A.CTCCGCAG
ARSiRGRR00500192,/1-142 CGA.CATACC AGCACTAATG CA.CCGGA.T CCC.ATTAGA A.CTCCGCAG
ARSiRGRR00500193,/1-174 CGATCATACC AGCACTAATG CA.CCGGA.T CCC.ATCAGA A.CTCCGCAG
ARSiRGRR00500194,/1-186 CTTTCATACT AGCACTAATG CA.CCGGA.T CCC.ATCAGA A.CTCCGCAG
ARSiRGRR00500195,/1-185 CTTTCATACT AGCACTAATG CA.CCGGA.T CCC.ATCAGA A.CTCCGCAG
ARSiRGRR00500196,/1-180 CTTTCATACT AGCACTAATG CA.CCGGA.T CCC.ATCAGA A.CTACGTAG
ARSiRGRR00500197,/1-177 CTATCATACC AGCACTAATG CG.CCGGA.T CCA.ATCAGA A.TTTCGTAG
ARSiRGRR00500198,/1-172 CTTTCATACT AGCACTAATG CA.CCGGA.T CCC.ATCAGA A.CTACGTAG
ARSiRGRR00500199,/1-168 CGATCATACC AGCACTAATG CA.CCGGA.T CCC.ATTAGA A.CTCCGCAG
ARSiRGRR00500200,/1-159 CTTTCATACT AGCACTAATG CA.CCGGA.T CCC.ATCAGA A.CTACGTAG
ARSiRGRR00500201,/1-147 C.ATTATACC AGCATTAATG CA.CTGGA.T CCC.ATCAGA A.ATCTGTAG
ARSiRGRR00500202,/1-158 CGATTATACC AGCATTAATG CA.CCAGA.T CCC.ATCAGA A.ATCTGCAG
ARSiRGRR00500203,/1-171 CTTTCATACT AGCACTAAGT CA.CCGGA.T CCC.ATCAGA A.CTAGCTAG
ARSiRGRR00500204,/1-175 CGATCATACC AGCACTAATG CA.CTGGA.T CCC.ATAAGA A.TTCCGCAG
ARSiRGRR00500205,/1-188 CGATCATACC AGCACTAATG CA.CCGGA.T CCC.ATCAGA A.CTCCGCAG
ARSiRGRR00500206,/1-163 CAATCATACC AGCACTAATG CA.CCAGA.T CCC.AT.AAA A.CTCCGTAG
ARSiRGRR00500207,/1-171 CGATCATACC AGCACTAATG CA.CCGGA.T CCC.ATCAGA A.CTCCGCAG
ARSiRGRR00500208,/1-165 CGATCATACC AGCACTAATG CA.CCGGA.T CCC.ATCAGA A.CTCCGCAG
ARSiRGRR00500209,/1-134 CGATCATACC AGCACTAATG CA.CCGGA.T CCC.ATTAGA A.CTCCGCAG
ARSiRGRR00500210,/1-168 TGATCATACC AGCATTAATG CA.CTGGA.T CCC.ATCAGA A.CTCTACAG
ARSiRGRR00500211,/1-160 GTTTCATACT AGCACTAATG CA.CCGGA.T CCC.ATCAGA A.CTCCGCAG
ARSiRGRR00500212,/1-238 CGATCATACC AGCACTAATG CA.CCGGA.T CCC.ATCAGA A.CTCCGCAA
ARSiRGRR00500213,/1-505 CGATCATACC AGCACTAATG CA.CCGGA.T CCC.ATCAGA A.CTCCGCAG
ARSiRGRR00500214,/1-503 CGATCATACC AGCACTAATG CA.CCGGA.T CCC.ATCAGA A.CTCCGCAG
ARSiRGRR00500215,/1-234 CGATCATACC AGCACTAATG CA.CCGGA.T CCC.ATCAGA A.CTCCGCAG
ARSiRGRR00500216,/1-210 CGATCATACC AGCACTAATG CA.CCGGA.T CCC.ATCAGA A.CTCTGCAG
ARSiRGRR00500217,/1-249 CGATCATACC AGCACTAATG CA.CCGGA.T CCC.ATCAGA A.CTCCGCAG
ARSiRGRR00500218,/1-514 CGATCATACC AGCACTAATG CA.CCGGA.T CCC.ATCAGA A.CTCCGCAG
ARSiRGRR00500219,/1-511 CGATCATACC AGCACTAATG CA.CCGGA.T CCC.ATCAGA A.CTCCGCAG
ARSiRGRR00500220,/1-511 CGATCATACC AGCACTAATG CA.CCGGA.T CCC.ATCAGA A.CTCCGCAG
ARSiRGRR00500221,/1-228 CGATCATACC AGCACTAATG CA.CCGGA.T CCC.ATCAGA A.CTCCGCAG
ARSiRGRR00500222,/1-177 CGATCATACC AGTACTAATG CA.CCGGA.T CCC.ATCAGA A.CTCCGCAG
ARSiRGRR00500223,/1-222 CGATCATACC AGCACTAATG CA.CCGGA.T CCC.ATCAGA A.CTCCGCAG
ARSiRGRR00500224,/1-125 CGATCATACC AGCACTAATG CA.CCGGA.T CCC.ATCAGA A.CTCCGCAG
ARSiRGRR00500225,/1-131 CGATCATACC AGCACTAATG CA.CCGGA.T CCC.ATCAGA A.CTCCGCAG
ARSiRGRR00500227,/1-134 CGATCATACC AGCACTAATG CA.CCGGA.T CCC.ATCAGA A.CTCCGCAG
ARSiRGRR00500229,/1-126 CGATCATACC AGCACTAATG CA.CCGGA.T CCC.ATCAGA A.CTCCGCAG
ARSiRGRR00500230,/1-248 CGATCATACC AGCACTAATG CA.CCGGA.T CCC.ATCAGA A.CTCCGCAG
ARSiRGRR00500231,/1-241 CGATCATACC AGCACTAATG CA.CCGGA.T CCC.ATCAGA A.CTCCGCAG
ARSiRGRR00500232,/1-225 CGATCATACC AGCACTAATG CA.CCGGA.T CCC.ATCAGA A.CTCCGCAG
ARSiRGRR00500233,/1-195 TGATCATACC AGCACTAATG CA.CCGGA.T CCC.ATCAGA A.CTCCGCAG
ARSiRGRR00500235,/1-194 CGATCATACC AGCACTAATG CA.CCGGA.T CCC.ATCAGA A.CTCCGCAG
ARSiRGRR00500236,/1-244 CGATCATACC AGTACTAATG CA.CCGGA.T CCC.ATCAGA A.CTCCGCAG
ARSiRGRR00500237,/1-253 CGATCATACC AGCACTAATG CA.CCGGA.T CCC.ATTAGA A.CTCCGCAG
ARSiRGRR00500238,/1-249 CGATCATACC AGCACTAATG CA.CCGGA.T CCC.ATCAGA A.CTCCGCAG
ARSiRGRR00500240,/1-202 CGATCATACC AGCACTAATG CA.CCGGA.T CCC.ATCAGA A.CTCCGCAG
ARSiRGRR00500241,/1-253 CGATCATACC AGCACTAATG CA.CCGGA.T CCC.ATCAGA A.CTCCGCAG
ARSiRGRR00500242,/1-238 CGATCATACC AGCACTAATG CA.CCGGA.T CCC.ATCAGA A.CTCCGCAG
ARSiRGRR00500243,/1-214 CGATCATACC AGCACTAATG CA.CCGGA.T CCC.ATCAGA A.CTCCGCAG
ARSiRGRR00500244,/1-505 CGATCATACC AGCACTAATG CA.CCGGA.T CCC.ATCAGA A.CTCCGCAG
ARSiRGRR00500245,/1-506 CGATCATACC AGCACTAATG CA.CCGGA.T CCC.ATCAGA A.CTCCGCAG
ARSiRGRR00500246,/1-460 CGATCATACC AGCACTAATG CA.CCGGA.T CCC.ATCAGA A.CTCCGCAG
ARSiRGRR00500247,/1-504 CGATCATACC AGCACTAATG CA.CCGGA.T CCC.ATCAGA A.CTCCGCAG
ARSiRGRR00500248,/1-511 CGATCATACC AGCACTAATG CA.CCGGA.T CCC.ATCAGA A.CTCCGCAG
ARSiRGRR00500249,/1-459 CGATCATACC AGCACTAATG CA.CCGGA.T CCC.ATCAGA A.CTCCGCAG
ARSiRGRR00500250,/1-206 CGATCATACC AGCACTAATG CA.CCGGA.T CCC.ATCAGA A.CTCCGCAG
ARSiRGRR00500251,/1-221 CGATCATACC AGCACTAATG CA.CCGGA.T CCC.ATCAGA A.CTCCGCAG
ARSiRGRR00500252,/1-214 CGATCATACC AGCACTAATG CA.CCGGA.T CCC.ATCAGA A.CTCCGCAG
ARSiRGRR00500253,/1-249 CGATCATACC AGCACTAATG CA.CCGGA.T CCC.ATCAGA A.CTCCGCAG
ARSiRGRR00500254,/1-184 CGATCATACC AGCACTAATG CA.CCGGA.T CCC.ATCAGA A.CTCCGCAG
ARSiRGRR00500255,/1-259 CGATCATACC AGCACTAATG CA.CCGGA.T CCC.ATCAGA A.CTCCGCAG
ARSiRGRR00500256,/1-223 CGATCATACC AGCACTAATG CA.CCGGA.T CCC.ATCAGA A.CTCCGCAG
ARSiRGRR00500257,/1-222 CGATCATACC AGCACTAATG CA.CCGGA.T CCC.ATCAGA A.CTCCGCAG
ARSiRGRR00500258,/1-199 CGATCATACC AGCACTAATG CA.CCGGA.T CCC.ATCAGA A.CTCCGCAG
ARSiRGRR00500259,/1-143 CGATCATACC AGCACTAATG CA.CCGGA.T CCC.ATCAGA A.CTCCGCAG
ARSiRGRR00500260,/1-248 CGATCATACC AGCACTAATG CA.CCGGA.T CCC.ATCAGA A.CTCCGCAG
ARSiRGRR00500261,/1-238 CGATCATACC AGCACTAATG CA.CCGGA.T CCC.ATCAGA A.CTCCGCAG
ARSiRGRR00500262,/1-245 CGATCATACC AGCACTAATG CA.CCGGA.T CCC.ATCAGA A.CTCCGCAG
ARSiRGRR00500263,/1-210 CGATCATACC AGCACTAATG CA.CCGGA.T CCC.ATCAGA A.CTCCGCAG
ARSiRGRR00500264,/1-367 CGATCATACC AGCACTAATG CA.CCGGA.T CCC.ATCAGA A.CTCCGCAG
ARSiRGRR00500265,/1-501 CGATCATACC AGCACTAATA CA.CGAGA.T CCC.ATCAGA A.CTCCGCAG
ARSiRGRR00500266,/1-499 CGATCATACC AGCACTAATA CA.CGAGA.T CCC.ATCAGA A.CTCCGCAG
ARSiRGRR00500267,/1-246 CGATCATACC AGCACTAATA CA.CCACA.T CCC.ATCAGA A.CTCCGCAG
ARSiRGRR00500269,/1-435 CGATCATACC AGCACTAATA CA.CGAGA.T CCC.ATCAGA A.CTCCGCAG
ARSiRGRR00500270,/1-439 CGATCATACC AGCACTAATA CA.CGAGA.T CCC.ATCAGA A.CTCCGCAG
ARSiRGRR00500271,/1-444 CGATCATACC AGCACTAATA CA.CGAGA.T CCC.ATCAGA A.CTCCGCAG
ARSiRGRR00500272,/1-504 CGATCATACC AGCACTAATA CAACGAGA.T CCC.ATCAGA A.CTCCGCAG
ARSiRGRR00500273,/1-426 CGATCATACC AGCACTNATA CA.CGAGA.T CCC.ATCAGA A.CTCCGCAG
ARSiRGRR00500274,/1-431 GGATCATACC AGCANTNATA CA.CGAGA.T CCC.ATCAGA A.CTCCGCAG
ARSiRGRR00500275,/1-501 CGATCATACC AGCACTAATA CA.CGAGA.T CCC.ATCAGA A.CTCCGCAG
ARSiRGRR00500276,/1-461 CGATCATACC AGCACTAATA CA.CGAGA.T CCC.ATCAGA A.CTCCGCAG
ARSiRGRR00500277,/1-502 CGATCATACC AGCACTAATA CA.CGAGA.T CCC.ATCAGA A.CTCCGCAG
ARSiRGRR00500278,/1-462 CGATCATACC AGCACTNATA CA.CGAGA.T CCC.ATCAGA A.CTCCGCAG
ARSiRGRR00500279,/1-502 CGATCATACC AGCACTAATA CA.CGAGA.T CCC.ATCAGA A.CTCCGCAG
ARSiRGRR00500280,/1-412 CGATCATACC AGCACTAATA CA.CGAGA.T CCC.ATCAGA A.CTCCGCAG
ARSiRGRR00500282,/1-443 CGATCATACC AGCACTAATA CA.CGAGA.T CCC.ATCAGA A.CTCCGCAG
ARSiRGRR00500284,/1-495 CGATCATACC AGCACTAATA CA.CGAGA.T CCC.ATCAGA A.CTCCGCAG
ARSiRGRR00500285,/1-462 GATCATACCA GCCACTAATA CA.CGAGA.T CCC.ATCAGG GACTCCGCAG
ARSiRGRR00500287,/1-459 CGATCATACC AGCACTAATA CA.CGAGA.T CCC.ATCAGA A.CTCCGCAG
ARSiRGRR00500288,/1-488 CGATCATACC AGCACTAATA CA.CGAGA.T CCC.ATCAGA A.CTCCGCAG
ARSiRGRR00500289,/1-415 CGATCATACC AGCACTAATG CA.CCGGA.T CCC.ATCAAA A.CTCCACAG
ARSiRGRR00500290,/1-361 CGATCATACC AGCACTAATG AA.CCGGA.T CCC.ATCAGA A.CTCTACAG
ARSiRGRR00500291,/1-358 CGATCATACC AGCACTAATG CA.CCGGA.T CCT.ATCAGA A.CTCTGCAG
ARSiRGRR00500292,/1-367 CGATCATACC AGCACTAATG CA.CCGGA.T CCC.ATCAGA A.CTCCGCAG
ARSiRGRR00500293,/1-369 CGATCCTACC AGCACTAATG CA.CTTGA.T CCT.ATCAGA A.CACCGCAG
ARSiRGRR00500294,/1-319 CGATCCTACC AGCACTAATG CA.CTTGA.T CCT.ATCAGA A.CACCGCAG
ARSiRGRR00500295,/1-365 CGATCATACC AGCACTAATG AA.CCGGA.T CCC.ATCAGA A.CTCTACAG
ARSiRGRR00500296,/1-211 CGATCATACC AGCACTAATG CA.CCGGA.T CCC.ATCAGA A.CTCCGTAG
ARSiRGRR00500297,/1-211 CGATCATACC AGCACTAATG CA.CCGGA.T CCC.ATCAGA A.CTCCGCAG
ARSiRGRR00500298,/1-212 CGATCATACC AGCACTAATG CA.CCGGA.T CCC.ATCAGA A.CTCCGCAG
ARSiRGRR00500299,/1-213 CGATCATACC AGCACTAATG CA.CCGGA.T CCC.ATCAGA A.CTCCGCAG
ARSiRGRR00500300,/1-212 CGATCATACC AGCACTAAAG CA.CCGGA.T CCC.ATCAGA A.CTCCGCAG
ARSiRGRR00500301,/1-211 CGATCATACC AGCACTAATG CA.CCGGA.T CCC.ATCAGA A.CTCCGCAG
ARSiRGRR00500302,/1-213 CGATCATACC AGCACTAATG CA.CCGGA.T CCC.ATCAGA A.CTCCGCAG
ARSiRGRR00500303,/1-213 CGATCATACC AGCACTAATG CA.CCGGA.T CCC.ATCAGA A.CTCCGCAG
ARSiRGRR00500312,/1-211 CGATCATACC AACACTAATG CA.CCGGA.T CCC.ATCAGA A.CTCCGCAG
ARSiRGRR00500313,/1-210 CGATCATACC AGCACTAATG CA.CCGGA.T CCC.ATCAGA A.CTCCGCAG
ARSiRGRR00500314,/1-214 CGATCATACC AGCACTAATG CA.CCGGA.T CCC.ATCAGA A.CTCCGCAG

ARSiRGRR00500011,/1-499 CTAAGCGTGC TTGGG.CGAG AGTAGTAC.T AG.GATGGG. TG.ATCTCCC
ARSiRGRR00500012,/1-499 TTTAGCGTGC TTGGG.CGAG AGTAGTAC.T AG.GATGGG. TG.ACCTCCC
ARSiRGRR00500013,/1-499 TTAAGCGTGC TTGGG.CGAG AGTAGTAC.T AG.GATGGG. TG.ATCTCCC
ARSiRGRR00500014,/1-393 TTAAGCGTGC TTGGG.CGAG AGTAGTAC.T AG.GATGGG. TG.ACCTCCC
ARSiRGRR00500015,/1-496 TTAAGCGTGC TTGGG.CGAG AGTAGTAC.T AG.GATGGG. TG.ATCTCCC
ARSiRGRR00500016,/1-460 CTAAGCGTGC TTGGG.CGAG AGTAGTAC.T AG.GATGGG. TG.ATCTCCC
ARSiRGRR00500017,/1-456 CTAAGCGTGC TTGGG.CGAG AGTAGTAC.T AG.GATGGG. TG.ATCTCCC
ARSiRGRR00500018,/1-451 TTAAGCGTGC TTGGG.CGAG AGTAGTAT.T AG.GATGGG. TG.ACCTCCC
ARSiRGRR00500019,/1-500 TTTAGCGTGC TTGGG.CGAG AGTAGTAC.T AG.GATGGG. TG.ACCTCCC
ARSiRGRR00500020,/1-497 TTTAGCGTGC TTGGG.CGAG AGTAGTAC.T AG.GATGGG. TG.ACCTCCC
ARSiRGRR00500021,/1-495 TTAAGCGTGC TTGGG.CGAG AGTAGTAC.T AG.GATGGG. TG.ACCTCCC
ARSiRGRR00500022,/1-494 TTAAGCGTGC TTGGG.CGAG AGTAGTAC.T AG.GATGGG. TG.ACCTCCC
ARSiRGRR00500023,/1-497 TTTAGCGTGC TTGGG.CGAG AGTAGTAC.T AG.GATGGG. TG.ACCTCCC
ARSiRGRR00500024,/1-497 TTAAGCGTGC TTGGG.CGAG AGTAGTAC.T AG.GATGGG. TG.ACCTCCC
ARSiRGRR00500025,/1-492 TTAAGCGTGC TTGGG.CAAG AGTAGTAC.T AG.GATGGG. TG.ACCTCCC
ARSiRGRR00500026,/1-498 TTTAGCGTGC TTGGG.CGAG AGTAGTAC.T AG.GATGGG. TG.ACCTCCC
ARSiRGRR00500027,/1-498 TTAAGCGTGC TTGGG.CGAG AGTAGTAC.T AG.GATGGG. TG.ACCTCCC
ARSiRGRR00500028,/1-500 TTAAGCGTGC TTGGG.CGAG AGTAGTAC.T AG.GATGGG. TG.ACCTCCC
ARSiRGRR00500029,/1-497 TTAAGCGTGC TTGGG.CGAG AGTAGTAC.T AG.GATGGG. TG.ACCTCCC
ARSiRGRR00500030,/1-499 TTAAGCGTGC TTGGG.CGAG AGTAGTAC.T AG.GATGGG. TG.ACCTCCC
ARSiRGRR00500031,/1-498 TTAAGCGTGC TTGGG.CGAG AGTAGTAC.T AG.GATGGG. TG.ATCTCCC
ARSiRGRR00500032,/1-498 TTAAGCGTGC TTGGG.CGAG AGTAGTAT.T AG.GATGGG. TG.ACCTCCC
ARSiRGRR00500033,/1-498 TTAAGCGTGC TTGGG.CGAG AGTAGTAT.T AG.GATGGG. TG.ACCTCCC
ARSiRGRR00500034,/1-496 TTAAGCGTGC TTGGG.CGAG AGTAGTAC.T AG.GATGGG. TG.ACCTCCC
ARSiRGRR00500035,/1-493 TTAAGCGTGC TTGGG.CGAG AGTAGTAC.T AG.GATGGG. TG.ACCTCCC
ARSiRGRR00500036,/1-241 TCAAGCGTGC TTGGG.CGAG AGTAGTAC.T AG.GATGGG. TG.ACCTCCC
ARSiRGRR00500037,/1-196 TCAAGCGTGC TTGGG.CGAG AGTAGTAC.T AG.GATGGG. TG.ACCTCCC
ARSiRGRR00500039,/1-205 TCAAGCGTGC TTGGG.CGAG AGTAGTAC.T AG.GATGGG. TG.ACCTCCC
ARSiRGRR00500040,/1-204 TCAAGCGTGC TTGGG.CGAG AGTAGTAC.T AG.GATGGG. TG.ACCTCCC
ARSiRGRR00500041,/1-251 TCAAGCGTGC TTGGG.CGAG AGTAGTAC.T AG.GATGGG. TG.ACCTCCC
ARSiRGRR00500042,/1-248 TTAAGCGTGC TTGGG.CGAG AGTAGTAC.T AG.GATGGG. TG.ACCTCCC
ARSiRGRR00500043,/1-261 TCAAGCGTGC TTGGG.CGAG AGTAGTAC.T AG.GATGGG. TG.ACCTCCC
ARSiRGRR00500044,/1-250 TCAAGCGTGC TTGGG.CGAG AGTAGTAC.T AG.GATGGG. TG.ACCTCCC
ARSiRGRR00500045,/1-201 TTAAGCGTGC TTGGG.CGAG AGTAGTAC.T AG.GATGGG. TG.ACCTCCC
ARSiRGRR00500046,/1-232 TCAAGCGTGC TTGGG.CGAG AGTAGTAC.T AG.GATGGG. TG.ACCTCCC
ARSiRGRR00500047,/1-242 TCAAGCGTGC TTGGG.CGAG AGTAGTAC.T AG.GATGGG. TG.ACCTCCC
ARSiRGRR00500048,/1-209 TCAAGCGTGC TTGGG.CGAG AGTAGTAC.T AG.GATGGG. TG.ACCTCCC
ARSiRGRR00500049,/1-233 TCAAGCGTGC TTGGG.CGAG AGTAGTAC.T AG.GATGGG. TG.ACCTCCC
ARSiRGRR00500050,/1-220 TCAAGCGTGC TTGGG.CGAG AGTAGTAC.T AG.GATGGG. TG.ACCTCCC
ARSiRGRR00500051,/1-238 TCAAGCGTGC TTGGG.CGAG AGTAGTAC.T AG.GATGGG. TG.ACCTCCC
ARSiRGRR00500052,/1-208 TCAAGCGTGC TTGGG.CGAG AGTAGTAC.T AG.GATGGG. TG.ACCTCCC
ARSiRGRR00500053,/1-245 TCAAGCGTGC TTGGG.CGAG AGTAGTAC.T AG.GATGGG. TG.ACCTCCC
ARSiRGRR00500054,/1-235 TCAAGCGTGC TTGGG.CGAG AGTAGTAC.T AG.GATGGG. TG.ACCTCCC
ARSiRGRR00500055,/1-235 TCAAGCGTGC TTGGG.CGAG AGTAGTAC.T AG.GATGGG. TG.ACCTCCC
ARSiRGRR00500056,/1-221 TCAAGCGTGC TTGGG.CGAG AGTAGTAC.T AG.GATGGG. TG.ACCTCCC
ARSiRGRR00500057,/1-257 TCAAGCGTGC TTGGG.CGAG AGTAGTAC.T AG.GATGGG. TG.ACCTCCC
ARSiRGRR00500058,/1-249 TCAAGCGTGC TTGGG.CGAG AGTAGTAC.T AG.GATGGG. TG.ACCTCCC
ARSiRGRR00500059,/1-270 TCAAGCGTGC TTGGG.CGAG AGTAGTAC.T AG.GATGGG. TG.ACCTCCC
ARSiRGRR00500060,/1-236 TCAAGCGTGC TTGGG.CGAG AGTAGTAC.T AG.GATGGG. TG.ACCTCCC
ARSiRGRR00500061,/1-242 TCAAGCGTGC TTGGG.CGAG AGTAGTAC.T AG.GATGGG. TG.ACCTCCC
ARSiRGRR00500062,/1-245 TCAAGCGTGC TTGGG.CGAG AGTAGTAC.T AG.GATGGG. TG.ACCTCCC
ARSiRGRR00500063,/1-245 TCAAGCGTGC TTGGG.CGAG AGTAGTAC.T AG.GATGGG. TG.ACCTCCC
ARSiRGRR00500064,/1-250 TCAAGCGTGC TTGGG.CGAG AGTAGTAC.T AG.GATGGG. TG.ACCTCCC
ARSiRGRR00500065,/1-151 TCAAGCGTGC TTGGG.CGAG AGTAGTAC.T AG.GATGGG. TG.ACCTCCC
ARSiRGRR00500066,/1-247 TTAAGCGTGC TTGGG.CGAG AGTAGTAC.T AG.GATGGG. TG.ATCTCCC
ARSiRGRR00500067,/1-126 TTAAGCGTGC TTGGG.CGAG AGTAGTAC.T AG.GATGGG. TG.ACCTCCC
ARSiRGRR00500068,/1-248 TTAAGCGTGC TTGGG.CGAG AGTAGTAC.T AG.GATGGG. TG.ACCTCCC
ARSiRGRR00500069,/1-218 TTAAGCGTGC TTGGG.CGAG AGTAGTAC.T AG.GATGGG. TG.ACCTCCC
ARSiRGRR00500070,/1-246 TTAAGCGTGC TTGGG.CGAG AGTAGTAC.T AG.GATGGG. TG.ACCTCCC
ARSiRGRR00500071,/1-222 TTAAGCGTGC TTGGG.CGAG AGTAGTAC.T AG.GATGGG. TG.ACCTCCC
ARSiRGRR00500072,/1-236 TTAAGCGTGC TTGGG.CGAG AGTAGTAC.T AG.GATGGG. TG.ACCTCCC
ARSiRGRR00500073,/1-244 TTAAGCGTGC TTGGG.CGAG AGTAGTAC.T AG.GATGGG. TG.ACCTCCC
ARSiRGRR00500074,/1-249 TTAAGCGTGC TTGGG.CGAG AGTAGTAC.T AG.GATGGG. TG.ACCTCCC
ARSiRGRR00500075,/1-217 TTAAGCGTGC TTGGG.CGAG AGTAGTAC.T AG.GATGGG. TG.ACCTCCC
ARSiRGRR00500076,/1-243 TTAAGCGTGC TTGGG.CGAG AGTAGTAC.T AG.GATGGG. TG.ACCTCCC
ARSiRGRR00500077,/1-242 TTAAGCGTGC TTGGG.CGAG AGTAGTAC.T AG.GATGGG. TG.ACCTCCC
ARSiRGRR00500078,/1-252 TTAAGCGTGC TTGGG.CGAG AGTAGTAC.T AG.GATGGG. TG.ACCTCCC
ARSiRGRR00500079,/1-226 TTAAGCGTGC TTGGG.CGAG AGTAGTAC.T AG.GATGGG. TG.ACCTCCC
ARSiRGRR00500081,/1-237 TTAAGCGTGC TTGGG.CGAG AGTAGTAC.T AG.GATGGG. TG.ACTTCCC
ARSiRGRR00500082,/1-207 TCAAGCGTGC TTGGG.CGAG AGTAGTAC.T AG.GATGGG. TG.ACCTCCC
ARSiRGRR00500083,/1-249 TTAAGCGTGC TTGGG.CGAG AGTAGTAC.T AG.GATGGG. TG.ACCTCCC
ARSiRGRR00500084,/1-205 TTAAGCGTGC TTGGG.CGAG AGTAGTAC.A AG.GATGGG. TG.ACCTCCC
ARSiRGRR00500086,/1-123 TCAAGCGTGC TTGGG.CGAG AGTAGTAC.T AG.GATGGG. TG.ACCTCCC
ARSiRGRR00500087,/1-162 TTAAGCGTGC TTGGG.CGAG AGTAGTAC.T AG.GATGGG. TG.ACCTCCC
ARSiRGRR00500088,/1-152 TTTAGCGTGC TTGGG.CGAG AGTAGTAC.T AG.GATGGG. TG.ACCTCCC
ARSiRGRR00500089,/1-150 TTAAGCGTGC TTGGG.CGAG AGTAGTAC.T AG.GATGGG. TG.ACCTCCC
ARSiRGRR00500090,/1-251 TTAAGCGTGC TTGGG.CGAG AGTAGTAC.T AG.GATGGG. TG.ACCTCTC
ARSiRGRR00500091,/1-243 TCAAGCGTGC TTGGG.CGAG AGTAGTAC.T AG.GATGGG. TG.ACCTTC.
ARSiRGRR00500092,/1-278 TTAAGCGTGC TTGGG.CGAG AGTAGTAC.T AG.GATGGG. TG.ACCTCCC
ARSiRGRR00500093,/1-284 TTAAGCGTGC TTGGG.CGAG AGTAGTAC.T AG.GATGGG. TG.ACCTCCC
ARSiRGRR00500094,/1-243 TTAAGCGTGC TTGGG.CGAG AGTAGTAC.T AG.GATGGG. TG.ACCTCCC
ARSiRGRR00500095,/1-304 TCAAGCGTGC TTGGG.CGAG AGTAGTAC.T AG.GATGGG. TG.ACCTCCC
ARSiRGRR00500096,/1-265 TCAAGCGTGC TTGGG.CGAG AGTAGTAC.T AG.GATGGG. TG.ATCTCCC
ARSiRGRR00500097,/1-250 TTAAGCGTGC TTGGG.CGAG AGTAGTAC.T AG.GATGGG. TG.ACCTCCC
ARSiRGRR00500098,/1-235 TTAAGCGTGC TTGGG.CGAG AGTAGTAC.T AG.GATGGG. TG.ACCTCCC
ARSiRGRR00500099,/1-239 TCAAGCGTGC TTGGG.CGAG AGTAGTAC.T AG.GATGGG. TG.ACCTCCC
ARSiRGRR00500100,/1-213 TTAAGCGTGC TTGGG.CGAG AGTAGTAC.A AG.GATGGG. TG.ACCTCCC
ARSiRGRR00500101,/1-183 TTAAGCGTGC TTGGG.CCAG AGTAGTAC.T AG.GATGGG. TG.ACCTCCC
ARSiRGRR00500102,/1-246 TTAAGCGTGC TTGGG.CGAG AGTAGTAC.T AG.GATGGG. TG.ACCTCCC
ARSiRGRR00500103,/1-217 TTAAGCGTGC TTGGG.CGAG AGTAGTAC.T AG.GATGGG. TG.ACCTCCC
ARSiRGRR00500104,/1-207 TTAAGCGTGC TTGGG.CGAG AGTAGTAA.T AG.GATGGG. TG.ACCTCCC
ARSiRGRR00500105,/1-224 TCAAGCGTGC TTGGG.CGAG AGTAGTAC.T AG.GATGGG. TG.ACCTCCC
ARSiRGRR00500106,/1-292 TTAAGCGTGC TTGGG.CGAG AGTAGTAC.T AG.GATGGG. TG.ACCTCCC
ARSiRGRR00500107,/1-201 TTAAGCGTGC TTGGG.CGAG AGTAGTAC.T AG.GATGGG. TG.ACCTCCC
ARSiRGRR00500108,/1-251 TTAAGCGTGC TTGGG.CGAG AGTAGTAC.T AG.GATGGG. TG.ACCTCCC
ARSiRGRR00500109,/1-230 TTAAGCGCGC TTGGG.CGAG AGTAGTAC.T AG.GATGGG. TG.ACCTCCC
ARSiRGRR00500110,/1-255 TTAAGCGTGC TTGGG.CGAG AGTAGTAC.T AG.GATGGG. TG.ACCTCCC
ARSiRGRR00500111,/1-224 TTAAGCGTGC TTGGG.CGAG AGTAGTAC.T AG.GATGGG. TG.ACTTCCC
ARSiRGRR00500112,/1-249 TTAAGCGTGC TTGGG.CGAG AGTAGTAC.T AG.GATGGG. TG.ACCTCCC
ARSiRGRR00500113,/1-215 TCAAGCGTGC TTGGG.CGAG AGTAGTAC.T AG.GATGGG. TG.AC.TCCC
ARSiRGRR00500114,/1-263 TTAAGCGTGC TTGGG.CGAG AGTAGTAC.T AG.GATGGG. TG.ACCTCCC
ARSiRGRR00500115,/1-221 TTAAGCGTGC TTGGG.CGAG AGTAGTAC.T AG.GATGGG. TG.ACCTCCC
ARSiRGRR00500116,/1-225 TTAAGCGTGC TTGGG.CGAG AGTAGTAC.A AG.GATGGG. TG.ACCTCCC
ARSiRGRR00500117,/1-254 TTAAGCGTGC TTGGG.CGAG AGTAGTAC.T AG.GATGGG. TG.ACCTCCC
ARSiRGRR00500118,/1-228 TTAAGCGTGC TTGGG.CGAG AGTAGTAC.T AG.GATGGG. TG.ACCTCCC
ARSiRGRR00500119,/1-241 TTAAGCGTGC TTGGG.CGAG AGTAGTAC.T AG.GATGGG. TG.ACCTCCC
ARSiRGRR00500120,/1-245 TTAAGCGTGC TTGGG.CGAG AGTAGTAC.T AG.GATGGG. TG.ACCTCCC
ARSiRGRR00500121,/1-247 TCAAGCGTGC TTGGG.CGAG AGTAGTAC.T AG.GATGGG. TG.ACTTCCC
ARSiRGRR00500122,/1-245 GTAAGCGTGC TTGGG.CGAG AGTAGTAC.T AG.GATGGG. TG.ACCTCCC
ARSiRGRR00500123,/1-247 TTAAGCGTGC TTGGG.CGAG AGTAGTAC.T AG.GATGGG. TG.ATCTCCC
ARSiRGRR00500124,/1-235 TTAAGCGTGC TTGGG.CGAG AGTAGTAC.T AG.GATGGG. TG.ACCTCCC
ARSiRGRR00500125,/1-248 TTAAGCGTGC TTGGG.CGAG A.TAGTAG.T AG.GATGGG. TG.ACCTCCC
ARSiRGRR00500128,/1-203 TTAAGCGTGC TTGGG.CGAG AGTAGTAC.T AG.GATGGG. TG.ATCTCCC
ARSiRGRR00500129,/1-504 TTAAGCGTGC TTGGG.TGAG AGTAGTAC.T AG.GATGGG. TG.ACCTCCA
ARSiRGRR00500130,/1-503 TTAAGCGTGC TTGGG.CGAG AGTAGTAC.T AG.GATTGG. TG.ACCTCTA
ARSiRGRR00500131,/1-510 TTAAGCGTGC TTGGG.CAAG AGTAGTAC.T AG.GATGGG. TG.ACCTCCA
ARSiRGRR00500132,/1-494 TTAAGCGTGC TTGGG.CGAG AGTAGTAC.T AG.GATGGG. TG.ACCTCCT
ARSiRGRR00500133,/1-510 TTAAGCGTGC TTGGG.CGAG AGTAGTAC.T AG.GATGGG. TG.ACCTACA
ARSiRGRR00500134,/1-506 TTAAGCGTGC TTGGG.CGAG AGTAGTAC.T AG.GATGGG. TG.ACCTCCA
ARSiRGRR00500135,/1-514 TTAAGCCTGC TTGAG.CGAG AGTAGTAT.T AG.GATGGG. TG.ACCTCCA
ARSiRGRR00500136,/1-505 TTAAGCGTGC TTGGG.CGAG AGTAGTAC.T AG.GATGGG. TG.ACCTCCT
ARSiRGRR00500137,/1-460 TTAAGCGTGC TTGGG.CGAG AGTAGTAC.T AG.GATGGG. TG.ACCTCCA
ARSiRGRR00500138,/1-466 TTAAGCGTGT TTGGG.TGAG AGTAGTAC.T AG.GATGGG. TG.ACCTCCC
ARSiRGRR00500139,/1-266 TTAAGCGTGC TTGGG.CGTG AGTTGTAGAT AGAGATGGG. TG.ACCTCCT
ARSiRGRR00500140,/1-289 TTAAGCTTGC TTAGG.CGAG AGTAGTAC.T AG.GATGTG. TT.ACCTCCA
ARSiRGRR00500141,/1-236 TTAAGCGTGC TTGGG.CGAG AGTAGTAC.T AG.GATGGG. TG.ACATCCA
ARSiRGRR00500142,/1-275 TTAAGCGTGC TTGGG.CGAG AGTAGTAC.T AG.GATGGG. TG.ATATCCA
ARSiRGRR00500143,/1-283 TTAAGCATGC TTGGA.CGAG AGTAGTAC.T AG.GATGGG. TG.ACCTCCA
ARSiRGRR00500144,/1-265 TTAAGCGTGC TTGGG.CGAG AGTAGTAC.T AG.GATGGG. TG.ACATCCA
ARSiRGRR00500145,/1-232 TTAAGCGTGC AAGGG.TGAG AGTAGTAC.T AG.GAAGGG. TG.ACCTTCA
ARSiRGRR00500146,/1-217 TTAAGCCTGC TTAGG.CGAG AGTAGTAT.T AG.GATGGG. TG.ACCTCCA
ARSiRGRR00500147,/1-213 TTAAGCGTGC TTGGG.CGAG AGTAGTAC.T AG.GATGGG. TG.ACATCCA
ARSiRGRR00500148,/1-210 TTAAGCATGC TTGGG.CGAG AGTAGTAC.T AG.GATGGG. TG.ACCTCCA
ARSiRGRR00500149,/1-213 TTAAGCGTGC TTGGG.CGAG AGTAATAC.T AG.GATGGA. TG.ACCTCCA
ARSiRGRR00500150,/1-215 TTAAGCTTGC TTAGG.CGAG AGTAGTAC.T AG.GATGTG. TT.ACCTCCA
ARSiRGRR00500151,/1-209 TTAAGCGTGC TTGGA.CGAG AGTAGTAC.T AG.GATGGG. TG.ACCTCCA
ARSiRGRR00500152,/1-215 TTAAGCGTGC TTGGG.CGAG AGTAGTAC.T AG.CATGGG. TG.ACCTCCA
ARSiRGRR00500153,/1-213 TTAAGCCTGC TTGAG.CGAG AGTAGTAT.T AG.GATGGG. TG.ACCTCCA
ARSiRGRR00500154,/1-457 TTAAGCGTGC TTGGG.CGAG AGTAGTAC.T AG.GATGGG. TG.ACCTCCC
ARSiRGRR00500155,/1-498 TTAAGCGTAC TTGGG.CGAG AGTAGTAC.G AG.GATGGG. TG.ACCTC.A
ARSiRGRR00500156,/1-501 TTAAGCGTTC T.GGG.CGAG AGTAGTAC.T AG.GATGGG. TG.ACCTCCC
ARSiRGRR00500157,/1-458 TTAAGTGTGC TTCGG.CGAG AGTTGTAC.T AG.GATGGG. TG.ACCTCCA
ARSiRGRR00500158,/1-503 TTAAGCGTAC TTGGG.CGAG AGTAGTAT.G AG.GATGGG. TG.ACCTC.A
ARSiRGRR00500159,/1-463 TTAAGCGTAC TTGGG.CGAG AGTAGTAC.G AG.GATGGG. TG.ACCTC.A
ARSiRGRR00500160,/1-236 TTAAGCGTGC TTGGG.CGAG AGTAGTAC.G AG.GATGGG. TG.ACCTTGA
ARSiRGRR00500161,/1-248 TTAAGCGTGC TTGGG.CGAG AGTAGTAC.T AG.GATGGG. TG.AT.TCTC
ARSiRGRR00500162,/1-264 TTAAGCGTGC TTGGG.CGAG AGTTGTAC.T AG.GATGGG. TG.ACCTCCA
ARSiRGRR00500163,/1-237 TTAAGCGTGC TTGGG.AGAG AGTAGTAC.T AG.GATGGG. TG.ACCTCAT
ARSiRGRR00500164,/1-221 TTAAGTGTGC TTGGG.CGAG AGTAGTAC.T AA.GATGGG. TG.ACCTCGA
ARSiRGRR00500165,/1-231 TTAAGTGTGC TTGGG.CGAG AGTAGTAC.T AA.GATGGG. TG.ACCTC.A
ARSiRGRR00500166,/1-186 TTAAGCGTGC TTGGG.AGAG AGTAGTAC.T AG.GATGGG. TG.ACCTCTC
ARSiRGRR00500167,/1-209 TTAAGCGTGC TTGGG.CGAG AGTAGTAC.T AG.GATGGG. TG.ACCTCGA
ARSiRGRR00500168,/1-208 TTAAGCGTGC TTGGG.CGAG AGTTGTAC.T AG.GATGGG. TG.ACCTCCA
ARSiRGRR00500169,/1-226 TTAAGGGTGC TTGTG.CGAG TGTAGTAC.T AG.GATGGG. TG.ACCTGCC
ARSiRGRR00500170,/1-210 TTAAGCGTGC TTGGG.AGAG AGTAGTAC.T AG.GATGGG. TG.ACCTCTC
ARSiRGRR00500171,/1-215 TTAAGCGTGC TTGGG.CGAG AGTAGTAC.G AG.GATGGG. TG.ACCTTGA
ARSiRGRR00500172,/1-252 TTAAGCGTGC TTGGG.TGAG AGTAGTAC.T AG.GATGGG. TG.ACCTCTC
ARSiRGRR00500173,/1-210 TTAAGCGTGC TTGGG.CGAG AGTAGTAC.T AG.GATGGG. TG.ACCTCGA
ARSiRGRR00500174,/1-211 TTAAGTGTGC TTGGG.CGAG AGTAGTAC.T AA.GATGGG. TG.ACCTCGA
ARSiRGRR00500175,/1-211 TTAAGCGTGC TTGGG.CGAG AGTAGTAC.G AG.GATGGG. TG.ACCTTGA
ARSiRGRR00500176,/1-217 TTAAGCGTGT TTGGG.CTAG AGTAGTAC.T AG.GATGGG. TG.ACCTCCA
ARSiRGRR00500177,/1-216 TTAAGCATGC TTCGG.CGAG AGTAGTAC.T AG.GATGGG. TG.ACCTCCC
ARSiRGRR00500178,/1-209 TTAAGCGTGC TTGGG.CGAG AGTAGTAC.T AG.GATGGG. TG.ACCTCGA
ARSiRGRR00500179,/1-171 TTAAGCGTGC TTGGG.CGAG AGTAGTAC.G AG.GATGGG. TG.ACCTCGA
ARSiRGRR00500180,/1-173 TTAAGCGTGC TTGGG.CGAG AGTAGTAC.T AG.GATGGG. TG.ACCTCGA
ARSiRGRR00500181,/1-175 TTAAGCGTGC TTGGG.TGAG AGTAGTAC.T AG.GATGGA. TG.ACCTCTC
ARSiRGRR00500182,/1-174 TTAAGCGTGC TTGGG.CGAG AGTAGTAC.T AG.GATGGG. TG.ACCTCGA
ARSiRGRR00500183,/1-174 TTAAGCGTGC TTGGG.CGAG AGTAGTAC.T AG.GATGGG. TG.ACCTCGA
ARSiRGRR00500184,/1-165 TTAAGCGTGC TTGGG.CGAG AGTAGTAC.T AG.GATGGG. TG.ACCTCGA
ARSiRGRR00500185,/1-172 TTAAGCGTGC TTGGG.CGAG AGTTGTAC.T AG.GATGGG. TG.ACCTCCA
ARSiRGRR00500186,/1-171 TTAAGGGTGC TTGGG.CGAG AGTAGTAC.T AG.GATGGG. TG.ACTTCCC
ARSiRGRR00500187,/1-169 TTAAGCGTGC TTGGG.CGAG AGTAGTAC.G AG.GATGGG. TG.ACCTCGA
ARSiRGRR00500188,/1-165 TTAAGGGTGC TTGTG.AGAG AGTAGTAC.T AG.GATGGG. TG.ACCTCAA
ARSiRGRR00500189,/1-164 TTAAGCGTGT TTGGG.CAAG AGTAGTAC.T AG.GATGGG. TG.ACCTCCC
ARSiRGRR00500190,/1-172 TTAAGCGTGC TTGGG.CGAG AGTAGTAC.G AG.GATGGG. TG.ACCTCGA
ARSiRGRR00500191,/1-191 TTAAGCATGC TTCGG.CGAG AGTAGTAC.T AG.GATGGG. TG.ACCTCCC
ARSiRGRR00500192,/1-142 TTAAGCATGC TTCGG.CGAG AGTAGTAC.T AG.GATGGG. TG.ACCTCCC
ARSiRGRR00500193,/1-174 CTAAGCGTGC TTGGG.CGAG AGTAGTAC.T AG.GATGGG. TG.ACCTCCC
ARSiRGRR00500194,/1-186 TTAAGCGTGC TTGGG.CGAG AGTAGTAC.G AG.GATGGG. TG.ACCTTGA
ARSiRGRR00500195,/1-185 TTAAGCGTGC TTGGG.CGAG AGTAGTAC.G AG.GATGGG. TG.ACCTTGA
ARSiRGRR00500196,/1-180 TTAAGCGTGC TTGGG.CGAG AGTAGTAC.G AG.GATGGG. TG.ACCTCGA
ARSiRGRR00500197,/1-177 TTAAGAGTGC TTGGG.CAAG AGTAGTAA.T AG.TATGTG. TG.ACCTCCC
ARSiRGRR00500198,/1-172 TTAAGCGTGC TTGGG.CGAG AGTAGTAC.G AG.GATGGG. TG.ACCTCGA
ARSiRGRR00500199,/1-168 TTAAGCGTGC TTGGG.CGAG AGTAGTAC.T AG.GATGGG. TG.ACCTCGA
ARSiRGRR00500200,/1-159 TTAAGCGTGC TTGGG.CGAG AGTAGTAC.G AG.GATGGG. TG.ACCTCGA
ARSiRGRR00500201,/1-147 TTAAGCGTGC TTGGG.CGAG AGTTGTAC.T AG.GATGGG. TG.ACCTCCA
ARSiRGRR00500202,/1-158 TTAAGCGTGC TTTGG.CGAG AGTTGTAC.T AG.GATGGG. TG.ACCTACA
ARSiRGRR00500203,/1-171 TTAAGCGTGC TTGGG.CGAG AGTAGTAG.C AG.GATGGG. TG.ACCTGCA
ARSiRGRR00500204,/1-175 TTAAGCCTGC TTTGG.CGAG ACTTGTAC.T AG.GATGAA. TG.ACCTCCA
ARSiRGRR00500205,/1-188 TTAAGCATGC TTGGG.CGAG AGTAGTAC.T AG.GATGGG. TG.ACCTCCT
ARSiRGRR00500206,/1-163 TTAAGCGTGC TTGGG.CGAG AGTAGTAT.T AG.GATGGG. TG.ACCTCCC
ARSiRGRR00500207,/1-171 TTAAGTGTGC TTGGG.CGAG AGTAGTAC.T AG.GATGGG. TG.ACCTCCA
ARSiRGRR00500208,/1-165 TTAAGCATGC TTGGG.CGAG AGTAGTAC.T GG.GATGGG. TG.ACCTCCT
ARSiRGRR00500209,/1-134 TTAAGCATGC TTCGG.CGAG AGTAGTAC.T AG.GATGGG. TG.ACCTCCC
ARSiRGRR00500210,/1-168 TTAAGCGTGC TTGGG.TGAG AGTAGTAC.T AG.GATGGG. TG.ACCTTCC
ARSiRGRR00500211,/1-160 TTAAGCGTGC TTGGG.CGAG AGTAGTACAG AG.GATGGG. TG.ACCTTAG
ARSiRGRR00500212,/1-238 TTAAGCGTGC TTGGG.CGAG AGTAGTAC.T AG.GATGGG. TG.ACCTCCC
ARSiRGRR00500213,/1-505 TTAAGCGCGC TTGGG.CGAG AGTAGTAC.T AG.GATGGG. TG.ACCTCCC
ARSiRGRR00500214,/1-503 TTAAGCGTGC TTGGG.CGAG AGTAGTAC.T AG.GATGGG. TG.ATCTCCC
ARSiRGRR00500215,/1-234 CTAAGCGTGC TTGGG.CGAG AGTAGTAC.T AG.GATGGG. TG.ACCTCCC
ARSiRGRR00500216,/1-210 TTAAGCGTGC TTGGG.CGAG AGTAGTAC.T AG.GATGGG. TG.ACCTCCC
ARSiRGRR00500217,/1-249 TTAAGCGCGC TTGGG.CGAG AGTAGTAC.T AG.GATGGG. TG.ACCTCCC
ARSiRGRR00500218,/1-514 TTAAGCGTGC TTGGGGCGAG AGTAGTAC.T AG.GATGGG. TG.ATCTCCC
ARSiRGRR00500219,/1-511 TTAAGCGTGC TTGGGGCGAG AGTAGTAC.T AG.GATGGG. TG.ACCTCCC
ARSiRGRR00500220,/1-511 TTAAGCGTGC GTGGG.CGAG AGTAGTAT.T AG.GATGGG. TG.ACCTCCC
ARSiRGRR00500221,/1-228 TTAAGCGTGC TTGGG.CGAG AGTAGTAC.T AG.GATGGG. TG.ACCTCCC
ARSiRGRR00500222,/1-177 TTAAGCGTGC TTGGG.CGAG AGTAGTAC.T AG.GATGAG. TG.ACCTCCC
ARSiRGRR00500223,/1-222 TTAAGCGTGC TTGGG.CGAG GGTAGTAC.T AG.GATGGG. TG.ACCTCCC
ARSiRGRR00500224,/1-125 TTAAGCGTGC TTGGG.CGAG AGTAGTAC.T AG.GATGGG. TG.ACCTCCC
ARSiRGRR00500225,/1-131 TTAAGCGTGC TTGGG.CGAG AGTAGTAC.T AG.GACGGG. TG.ACCTCCC
ARSiRGRR00500227,/1-134 TTAAGCGAGC TTGGG.CGAG AGTAGTAC.T AG.GATGGG. TG.ATCTCCC
ARSiRGRR00500229,/1-126 TTAAGCGTGC TTGGG.CGAG AGTAGTAC.T AG.GATGGG. TG.ACCTCCC
ARSiRGRR00500230,/1-248 TTAAGCGTGC TTGGG.CGAG AGTAGTAC.T AG.GATGGG. TG.ACCACCC
ARSiRGRR00500231,/1-241 TTAAGCGTGC TTGGG.CGAG AGTAGTAG.T AG.GATGGG. TG.ACCTCCT
ARSiRGRR00500232,/1-225 TTAAGCGTGC TTGGG.CGAG AGTAGTAC.T AG.GATGGG. TG.ACCTCCC
ARSiRGRR00500233,/1-195 TTAAGCGTGC TTGGG.CGAG AGTAGTAC.T AG.GATGGG. TG.ATCTCCC
ARSiRGRR00500235,/1-194 TTAAGCGAGC TTGGG.CGAG AGTAGTAC.T AG.GATGGG. TG.ACCTCCC
ARSiRGRR00500236,/1-244 TTAAGCGTGC TTGGG.CGAG AGTAGTAC.T AG.GATGGG. TG.ACCTCCC
ARSiRGRR00500237,/1-253 TTAAGCGTGC TTGGG.CGAG AGTAGTAC.T AG.GATGGG. TG.ACCTCCC
ARSiRGRR00500238,/1-249 TTAAGCGTGC TTGGG.CGAG AGTAGTAC.T AG.GATGGG. TG.ACCTCCC
ARSiRGRR00500240,/1-202 TTAAGCGTGC TTGGG.CGAG AGTAGTAC.T AG.GATGGG. TG.ACCTCCC
ARSiRGRR00500241,/1-253 TTAAGCGTGC TTGAG.CGAG AGTAGTAC.T AG.GATGGG. TG.ACCTCCC
ARSiRGRR00500242,/1-238 TGAAGCGTGC TTGGG.CGAG AGTAGTAC.T AG.GATGGG. TG.ACCTCCC
ARSiRGRR00500243,/1-214 TTAAGCGTGC TTGGG.CGAG AGTAGTAC.T AG.GATGGG. TG.ACCTCCC
ARSiRGRR00500244,/1-505 TTAAGCGTGC TTGGG.CGAG AGTAGTAC.T AG.GATGGG. TG.ACCTCCC
ARSiRGRR00500245,/1-506 TTAAGCGTGC TTGGG.CGAG AGTAGTAC.T AG.GATGGG. TG.ACCTCCC
ARSiRGRR00500246,/1-460 TTAAGCGTGC TTGGG.CGAG AGTAGTAC.T AG.GATGGG. TG.ACCTCCC
ARSiRGRR00500247,/1-504 TTAAGCGTGC TTGGG.CGAG AGTAGTAC.T AG.GATGGG. TG.ACCTCCC
ARSiRGRR00500248,/1-511 TTAAGCGTGC TTGGG.CGAG AGTAGTAC.T AG.GATGGG. TG.ACCTCCC
ARSiRGRR00500249,/1-459 TTAAGCGTGC TTGGG.CGAG AGTAGTAC.T AG.GATGGG. TG.ACCTCCC
ARSiRGRR00500250,/1-206 TTAAGCGTGC TTGGG.CGAG AGTAGTAC.T AG.GATGGG. TG.ACCTCCC
ARSiRGRR00500251,/1-221 TTAAGCGTGC TTGGG.CGAG AGTAGTAC.T AG.GATGGG. TG.ACCTCCC
ARSiRGRR00500252,/1-214 TTAAGCGTGC TTGGG.CGAG AGTAGTAC.T AG.GATGGG. TG.ACCTCCC
ARSiRGRR00500253,/1-249 TTAAGCGTGC TTGGG.CGAG AGTAGTAC.T AG.GATGGG. TG.ACCTCCC
ARSiRGRR00500254,/1-184 TTAAGCGTGC TTGGG.CGAG AGTAGTAC.T AG.GATGGG. TG.ACCTCCC
ARSiRGRR00500255,/1-259 TTAAGCGTGC TTGGG.CGAG AGTAGTAC.T AG.GATGGG. TG.ACCTCCC
ARSiRGRR00500256,/1-223 TTAAGCGTGC TTGGG.CGAG AGTAGTAC.T AG.GATGGG. TG.ACCTCCC
ARSiRGRR00500257,/1-222 TTAAGCGTGC TTGGG.CGAG AGTAGTAC.T AG.GATGGG. TG.ACCTCCC
ARSiRGRR00500258,/1-199 TTAAGCGTGC TTGGG.CGAG AGTAGTAC.T AG.GATGGG. TG.ACCTCCC
ARSiRGRR00500259,/1-143 TTAAGCGTGC TTGGG.CGAG AGTAGTAC.T AG.GATGGG. TG.ACCTCCC
ARSiRGRR00500260,/1-248 TTAAGCGTGC TTGGG.CGAG AGTAGTAC.T AG.GATGGG. TG.ACCTCCC
ARSiRGRR00500261,/1-238 TTAAGCGTGC TTGGG.CGAG AGTAGTAC.T AG.GATGGG. TG.ACCTCCC
ARSiRGRR00500262,/1-245 TTAAGCGTGC TTGGG.CGAG AGTAGTAC.T AG.GATGGG. TG.ACCTCCC
ARSiRGRR00500263,/1-210 TTAAGCGTGC TTGGG.CGAG AGTAGTAC.T AG.GATGGG. TG.ACCTCCC
ARSiRGRR00500264,/1-367 TTAAGCGTGC TTGGG.CGAG AGTAGTAC.T AG.GATGGG. TG.ACCTCCC
ARSiRGRR00500265,/1-501 TTAAGCGTGC TTGGG~CGAA TATTGTAC~T AG.GATGGG. TG.ACCTCCC
ARSiRGRR00500266,/1-499 TTAAGCGTGC TTGGG~CGAA TATTGTAC~T AG.GATGGG. TG.ACCTCCC
ARSiRGRR00500267,/1-246 TTAAGCGTGC TTGGG.CGAA TATAGTAC.T AG.GATGGG. TG.ACCTCCC
ARSiRGRR00500269,/1-435 TTAAGCGTGC TTGGG~CGAA TATTGTAC.T AG.GATGGG. TG.ACCTCCC
ARSiRGRR00500270,/1-439 TTAAGCGTGC TTGGG~CGAA TATTGTAC.T AG.GATGGG. TG.ACCTCCC
ARSiRGRR00500271,/1-444 TTAAGCGTGC TTGGG~CGAA TATTGTAC.T AG.GATGGG. TG.ACCTCCC
ARSiRGRR00500272,/1-504 TTAAGCGTGC TTGGG~CGAA TATTGTAACT AG.GATGGG. TG.ACCTCCC
ARSiRGRR00500273,/1-426 TTAAGCGTGC TTGGG~CGAA TATTGTAA.T AG.GATGGG. TG.ACCTCCC
ARSiRGRR00500274,/1-431 TTAAGNGTGC TTGGG~CGAA TATTGTAA.T AG.GATGGG. TG.ACCTCCC
ARSiRGRR00500275,/1-501 TTAAGCGTGC TTGGG~CAAG AGTAGTAC~T AG.GATGGG. TG.ACCTCCC
ARSiRGRR00500276,/1-461 TTAAGCGTGC TTGGG~CGAA TATTGTAC.T AG.GATGGG. TG.ACCTCCC
ARSiRGRR00500277,/1-502 TTAAGCGTGC TTGGG~CGAA TATTGTAC.T AG.GATGGG. TG.ACCTCCC
ARSiRGRR00500278,/1-462 TTAAGCGTGC TTGGG.CGGA TATTGTAC.T AG.GATGGG. TG.ACCTCCC
ARSiRGRR00500279,/1-502 TTAAGCGTGC TTGGG~CGAA TATTGTAC.T AG.GATGGG. TG.ACCTCCC
ARSiRGRR00500280,/1-412 TTAAGCGTGC TTGGG.CGAA TATTGTAC.T AG.GATGGG. TG.ACCTCCC
ARSiRGRR00500282,/1-443 TTAAGCGTGC TTGGG~CGAA TATTGTAC.T AG.GATGGG. TG.ACCTCCC
ARSiRGRR00500284,/1-495 TTAAGCGTGC TTGGG~CGAA TATTGTAC.T AG.GATGGG. TG.ACCTCCC
ARSiRGRR00500285,/1-462 TTAAGCGTGC TTGGGCGGAA TATTGTAC.T AG.GAAGGG. TG.ACCTCCC
ARSiRGRR00500287,/1-459 TTAAGCGTGC TTGGG~CGAA TATTGTAC.T AG.GATGGG. TG.ACCTCCC
ARSiRGRR00500288,/1-488 TTAAGCGTGC TTGGG~CGAA TATTGTAC.T AG.GATGGGG TGAACCTCCC
ARSiRGRR00500289,/1-415 TTAAGCGTGC TTGGG.CGAG AGTAGTAC.G AG.GATGGG. TG.ACCTCAC
ARSiRGRR00500290,/1-361 TTAAGCGTGC TTGGG.CGAG AGTTGTAC.T AG.GATGAG. TG.AGCTCCA
ARSiRGRR00500291,/1-358 TTAAGCGTGA TTGGG.CGAG AGTAGTAC.T AG.GATGGT. TG.ACCTCAT
ARSiRGRR00500292,/1-367 TTAAGTGTGC TTGGG.CGAG AGTAGTAC.T AA.GATGGG. TG.ACCTCGA
ARSiRGRR00500293,/1-369 TTAAGCGTGC TTGGG.CGAG AGTAGTAC.T AG.GATGGG. TG.ACCTCCA
ARSiRGRR00500294,/1-319 TTAAGCGTGC TTGGG.CTAG AGTAGTAC.T AG.GATGGG. TG.ACCTTCC
ARSiRGRR00500295,/1-365 TTAAGCGTGC TTGGG.CGAG AGTTGTAC.T AG.GATGAG. TG.AGCTCCA
ARSiRGRR00500296,/1-211 TTAAGCGTGC TTGGG.CGAG AGTAGTAC.T AG.GATGGG. TG.ACCTCCC
ARSiRGRR00500297,/1-211 TTAAGCGTGC TTGGG.CGAG AGTAGTAC.T AG.GATGGG. TG.ACTTCCC
ARSiRGRR00500298,/1-212 TTAAGCGTGC TTGGG.CGAG AGTAGTAC.T AG.GATGGG. TG.ACCTCCC
ARSiRGRR00500299,/1-213 TTAAGCGTGC TTGGG.CGAG AGTAGTAC.T AG.GATGGG. TG.ACCTCTC
ARSiRGRR00500300,/1-212 TTAAGCGTGC TTGGG.CGAG AGTAGTAC.T AG.GATGGG. TG.ACCTCCC
ARSiRGRR00500301,/1-211 TTAAGCGTGC TTGGG.CGAG AGTAGTAC.T AG.GATGGG. TG.ACCTCCC
ARSiRGRR00500302,/1-213 TTAAGCGTGC TTGGG.CGAG AGTAGTAC.T AG.GATGGG. TG.ACCTCTC
ARSiRGRR00500303,/1-213 TTAAGCGTGC TTGGG.CGAG AGTAGTAC.T AG.GATGGG. TG.ACCTCTC
ARSiRGRR00500312,/1-211 TTAAGCGTGC TTGGG.CGAG AGTAGTAC.T AG.GATGGG. TG.ACCTCCC
ARSiRGRR00500313,/1-210 TTAAGCGTGC TTGGG.CGAG AGTAGTAC.T AG.GATGGG. TG.ACCTCCC
ARSiRGRR00500314,/1-214 TTAAGCGTGC TTGGG.CGAG AGTAGTAC.T AG.GATGGA. TG.ACCTCCC

ARSiRGRR00500011,/1-499 .GGGAAGTCC TC.GTGTT.G CATC.CCTCT TTTTTTTTTT TTTTTTTTTT
ARSiRGRR00500012,/1-499 .GGGAAGTCC TC.GTGTT.G CATC.CCTCT TTTTTTTTTT TTTTTTTTTT
ARSiRGRR00500013,/1-499 .GGGAAGTCC TC.GTGTT.G CATC.CCTCT TTTTTTTTTT TTTTTTTTT.
ARSiRGRR00500014,/1-393 .GGGAAGTCC TC.GTGTT.G CATC.CCTCT TTTTTTTTTT TTTTTTTT..
ARSiRGRR00500015,/1-496 .GGGAAGTCC TC.GTGTT.G CATC.CCTCT TTTTTTTTTT TTTTTTTT..
ARSiRGRR00500016,/1-460 .GGGAAGTCC TC.GTGTT.G CATC.CCTCT TTTTTTTTTT TTTTTTTTT.
ARSiRGRR00500017,/1-456 .GGGAAGTCC TC.GTGTT.G CATC.CCTCT TTTTTTTTTT TTTTTTTTT.
ARSiRGRR00500018,/1-451 .GGGAAGTCC TC.GTGTT.G CATC.CCTCT TTTTTTTTTT TTTTTTT...
ARSiRGRR00500019,/1-500 .GGGAAGTCC TC.GTGTT.G CATC.CCTCT TTTTTTTTTT TTTTTTTTTT
ARSiRGRR00500020,/1-497 .GGGAAGTCC TC.GTGTT.G CATC.CCTCT TTTTTTTTTT TTTTTTTT..
ARSiRGRR00500021,/1-495 .GGGAAGTCC TC.GTGTT.G CATC.CCTCT TTTTTTTTTT TTTTTTT...
ARSiRGRR00500022,/1-494 .GGGAAGTCC TC.GTGTT.G CATC.CCTCT TTTTTTTTTT TTTTTTTT..
ARSiRGRR00500023,/1-497 .GGGAAGTCC TC.GTGTT.G CATC.CCTCT TTTTTTTTTT TTTTTTTTT.
ARSiRGRR00500024,/1-497 .GGGAAGTCC TC.GTGTT.G CATC.CCTCT TTTTTTTTTT TTTTTTTTT.
ARSiRGRR00500025,/1-492 .GGGAAGTCC TC.GTGTT.G CATC.CCTTT TTTTTTTTTT TTTTTTTT..
ARSiRGRR00500026,/1-498 .GGGAAGTCC TC.GTGTT.G CATC.CCTCT TTTTTTTTTT TTTTTTTTT.
ARSiRGRR00500027,/1-498 .GGGAAGTCC TC.GTGTT.G CATC.CCTCT TTTTTTTTTT TTTTTTTTT.
ARSiRGRR00500028,/1-500 .GGGAAGTCC TC.GTGTT.G CATC.CCTCT TTTTTTTTTT TTTTTTTTT.
ARSiRGRR00500029,/1-497 .GGGAAGTCC TC.GTGTT.G CATC.CCTCT TTTTTTTTTT TTTTTTTT..
ARSiRGRR00500030,/1-499 .GGGAAGTCC TC.GTGTT.G CATC.CCTCT TTTTTTTTTT TTTTTTTTT.
ARSiRGRR00500031,/1-498 .GGGAAGTCC TC.GTGTT.G CATC.CCTCT TTTTTTTTTT TTTTTTTTT.
ARSiRGRR00500032,/1-498 .GGGAAGTCC TC.GTGTT.G CATC.CCTCT TTTTTTTTTT TTTTTTTT..
ARSiRGRR00500033,/1-498 .GGGAAGTCC TC.GTGTT.G CATC.CCTCT TTTTTTTTTT TTTTTTTTT.
ARSiRGRR00500034,/1-496 .GGGAAGTCC TC.GTGTT.G CATC.CCTCT TTTTTTTTTT TTTTTTTT..
ARSiRGRR00500035,/1-493 .GGGAAGTCC TC.GTGTT.G CATC.CCTCT TTTTTTTTTT TTTTTTTTT.
ARSiRGRR00500036,/1-241 .GGGAAGTCC TC.GTGTT.G CATC.TCC.T TTTACGTTTA ACCTTTTTTT
ARSiRGRR00500037,/1-196 .GGGAAGTCC TC.GTGTT.G CATC.CCTC~ ~~~~~~~~~~ ~~~~~~~~~~
ARSiRGRR00500039,/1-205 .GGGAAGTCC TC.GTGTT.G CATC.CCTCT TTTATGTTTA ACCTTTTTTT
ARSiRGRR00500040,/1-204 .GGGAAGTCC TC.GTGTT.G CATC.CCTCT TTTATGTTTA ACCTTTTTTT
ARSiRGRR00500041,/1-251 .GGGAAGTCC TC.GTGTT.G CATC.CCTC~ ~~~~~~~~~~ ~~~~~~~~~~
ARSiRGRR00500042,/1-248 .GGGAAGTCC TC.GTGTT.G CATC.CCTCT TTTATATTTA ACCTCTTT~~
ARSiRGRR00500043,/1-261 .GGGAAGTCC TC.GTGTT.G CATC.CCTCT TTTATGTTTA ACC~~~~~~~
ARSiRGRR00500044,/1-250 .GGGAAGTCC TC.GTGTT.G CATC.CCTCT TTTATGTTTA ACCTTTTT~~
ARSiRGRR00500045,/1-201 .GGGAAGTCC ~~~~~~~~~~ ~~~~~~~~~~ ~~~~~~~~~~ ~~~~~~~~~~
ARSiRGRR00500046,/1-232 .GGGAAGTCC TC.GTGTT.G CATC.CCTC~ ~~~~~~~~~~ ~~~~~~~~~~
ARSiRGRR00500047,/1-242 .GGGAAGTCC TC.GTGTT.G CATC.CCTCT TTTATGTTTA ACCTTTTTTT
ARSiRGRR00500048,/1-209 .GGGAAGTCC TC.GTGTT.G CATC.CCTCT TTTATGTTTA ACCTTTTTTT
ARSiRGRR00500049,/1-233 .GGGAAGTCC TC.GTGTT.G CATC.CCTCC TTTATGTTTA ACCTTTTTTT
ARSiRGRR00500050,/1-220 .GGGAAGTCC TC.GTGTT.G CATC.CCTCT TTTATGTTTA ACCTTTTTTT
ARSiRGRR00500051,/1-238 .GGGAAGTCC TC.GTGTT.G CATC.CCTCT TTTGTGTTTA ACCTTTTTTT
ARSiRGRR00500052,/1-208 .GGGAAGTCC TC.GTGTT.G CATC.CCTCT TTTATGTTTA ACCTTTTTTT
ARSiRGRR00500053,/1-245 .GGGAAGTCC TC.GTGTT.G CATC.CCTCT TTTATGTTTA ACCTTTTTTT
ARSiRGRR00500054,/1-235 .GGGAAGTCC TC.GTGTT.G CATC.CCTCT T~~~~~~~~~ ~~~~~~~~~~
ARSiRGRR00500055,/1-235 .GGGAAGTCC TC.GTGTT.G CATC.CCTCT T~~~~~~~~~ ~~~~~~~~~~
ARSiRGRR00500056,/1-221 .GGGAAGTCC TC.GTGTT.G CATC.CCTCT TTT~~~~~~~ ~~~~~~~~~~
ARSiRGRR00500057,/1-257 .GGGAAGTCC TC.GTGTT.G CATC.CCTCT TTTATGTTTA ACCTTTTTTT
ARSiRGRR00500058,/1-249 .GGGAAGTCC TC.GTGTT.G CATC.CCTCT TTTATGTTTA ACC~~~~~~~
ARSiRGRR00500059,/1-270 .GGGAAGTCC TC.GTGTT.G CATC.CCTCT TTTATGTTTA ACCTTTTTTT
ARSiRGRR00500060,/1-236 .GGGAAGTCC TC.GTGTT.G CATC.CCTCT TTTATGTTTA ACCTTTTTTT
ARSiRGRR00500061,/1-242 .GGGAAGTCC TC.GTGTT.G CATC.CCTCT TTTATGTTTA ACCTTTTTTT
ARSiRGRR00500062,/1-245 .GGGAAGTCC TC.GTGTT.G CATC.CCTCT TTTATGTTTA ACCTTTTT~~
ARSiRGRR00500063,/1-245 .GGGAAGTCC TC.GTGTT.G CATC.CCTCT TTTATGTTTA ACCTTTTT~~
ARSiRGRR00500064,/1-250 .GGGAAGTCC TC.GTGTT.G CATC.CCTCT TTTATGTTTA ACCTTTTTTT
ARSiRGRR00500065,/1-151 .GGGAAGTCC TC.GTGTT.G CATC.CCTCT TTTATGTTTA ACC~~~~~~~
ARSiRGRR00500066,/1-247 .GGGAAGTCC TC.GTGTT.G CATC.CCTCT TTTATGTTTA ACC~~~~~~~
ARSiRGRR00500067,/1-126 .GGGAAGTCC TC.GTGTT.G CATC.CCTC~ ~~~~~~~~~~ ~~~~~~~~~~
ARSiRGRR00500068,/1-248 .GGGAAGTCC TC.GTGTT.G CATC.CCTCT TTTATGTTTA ACC~~~~~~~
ARSiRGRR00500069,/1-218 .GGGAAGTCC TC.GTGTT.G CATC.CCTC~ ~~~~~~~~~~ ~~~~~~~~~~
ARSiRGRR00500070,/1-246 .GGGAAGTCC TC.GTGTT.G CATC.CCTCT TTAATGTTTA ACCTTTTTTT
ARSiRGRR00500071,/1-222 .GGGAAGTCC TC.GTGTT.G CATC.CCTCT TTTATGTTTA ACCTTTTTTT
ARSiRGRR00500072,/1-236 .GGGAAGTCC TC.GTGTT.G CATC.CCTCT TTTATGTTTA ACCTTTTTTT
ARSiRGRR00500073,/1-244 .GGGAAGTCC TC.GTGTT.G CATC.CCTCT TTTATATTTA ACCTCTTTTT
ARSiRGRR00500074,/1-249 .GGGAAGTCC TC.GTGTT.G CATC.CCTCT TTTATGTTTA ACCTTTTTTT
ARSiRGRR00500075,/1-217 .GGGAAGTCC TC.GTGTT.G CATC.CCTCT TTTATGTTTA AC~~~~~~~~
ARSiRGRR00500076,/1-243 .GGGAAGTCC TC.GTGTT.G CATC.CCTCT TTTATGTTTA ACCTTTTTTT
ARSiRGRR00500077,/1-242 .GGGAAGTCC TC.GTGTT.G CATC.CCTCT TTTATGTT~~ ~~~~~~~~~~
ARSiRGRR00500078,/1-252 .GGGAAGTCC TC.GTGTT.G CATC.CCTCT TTTATGTTTA ACCTTTTTTT
ARSiRGRR00500079,/1-226 .GGGAAGTCC TC.GTGTT.G CATC.CCTCT TTTATGTTTA ACC~~~~~~~
ARSiRGRR00500081,/1-237 .GTGAAGTCC TC.GTGTT.G CATC.CCTCT TTTATGTTTA ACCTTTTTTT
ARSiRGRR00500082,/1-207 .GGGAAGTCC TC.GTGTT.G CATC.CCTCT TTTATGTTTA ACCTTTTTTT
ARSiRGRR00500083,/1-249 .GTGAAGTCC TC.GTGTT.G CATC.CCCCT TTTATGTTTA ACCTTTTTTT
ARSiRGRR00500084,/1-205 .GGGAAGTCC TC.GTGTT.G CATC.CCTCT TTTATGTTTA ACCTTTT~~~
ARSiRGRR00500086,/1-123 .GGGAAGTCC T~~~~~~~~~ ~~~~~~~~~~ ~~~~~~~~~~ ~~~~~~~~~~
ARSiRGRR00500087,/1-162 .GTGAAGTCC TC.GTGTT.G CATC.CCTCT TTTATGTTTA ACCTGTTTAC
ARSiRGRR00500088,/1-152 .GGGAAGTCC TC.GTGTT.G CATC.CCTCT ~~~~~~~~~~ ~~~~~~~~~~
ARSiRGRR00500089,/1-150 .GGGAAGTCC TC.GTGTT.G CATC.CC~~~ ~~~~~~~~~~ ~~~~~~~~~~
ARSiRGRR00500090,/1-251 .GGGAAGTCC TC.GTGTT.G CATC.CCTCT TTTA~~~~~~ ~~~~~~~~~~
ARSiRGRR00500091,/1-243 .GGGAAGTCC TC.GTGTT.G CATC.CCTCT TTTATGTTTA ACCTTTTT~~
ARSiRGRR00500092,/1-278 .GGGAAGTCC TC.GTGTT.G CATC.CCTCT TTTATGTTTA ACCTCTTTTT
ARSiRGRR00500093,/1-284 .GTGAAGTCC TC.GTGTT.G CATC.CCTCT TTTATGTTTA ACCTTTTTT~
ARSiRGRR00500094,/1-243 .GGGAAGTCC TC.GTGTT.G CATC.CCTCT TTTATGTTTA ACCTTTTTT~
ARSiRGRR00500095,/1-304 .GTGAAGTCC TC.GTGTT.G CATC.CCTCT TTTATGTTTA ACCTTTTT~~
ARSiRGRR00500096,/1-265 .GGGAAGTCC TC.GTGTT.G CATC.CCTCT TTTATGTTTA ACCTTTTTTT
ARSiRGRR00500097,/1-250 .GTGAAGTCC TC.GTGTT.G CATC.CCTCT TTTATGTTTA ACCTTTTTTT
ARSiRGRR00500098,/1-235 .GGGAAGTCC TC.GTGTT.G CATC.CCTCT TTTATGTTTA ACCTTTTTTT
ARSiRGRR00500099,/1-239 .GGGAAGTCC TC.GTGTT.G CATC.CCTCT TTTATGTTTA ACCTTTTTTT
ARSiRGRR00500100,/1-213 .GTGAAGTCC TC.GTGTT.G CATC.CCTCT TTTATGTTTA ACCTTTTTTT
ARSiRGRR00500101,/1-183 .GGGAAGTCC TC.GTGTT.G CATC.CCCCC TTTATGTTTA ACCTTTTTTT
ARSiRGRR00500102,/1-246 .GGGAAGTCC TC.GTGTT.G CATC.TCC.T TTTATGTTTA ACCTTTTTTT
ARSiRGRR00500103,/1-217 .GTAAAGTCC TC.GTGTT.G CATC.CCTCT TTTATGTTTA ACCTTTTTTT
ARSiRGRR00500104,/1-207 .GGGAAGTCC TC.GTGTT.G CATC.CCTCT TTTATGTTTA AC~TTTTTTT
ARSiRGRR00500105,/1-224 .GTAAAGTCC TC.GTGTT.G CATC.CCTCT TTTATGTTTA ACCTTTTTTT
ARSiRGRR00500106,/1-292 .GTGAAGTCC TC.GTGTT.G CATC.CCTCT TTTATGTTTA ACCTTTTTTT
ARSiRGRR00500107,/1-201 .GGGAAGTCC TC.GTGTT.G CATC.TC.CT TTTATGTTTA ACCTTTTTTT
ARSiRGRR00500108,/1-251 .GGGAAGTCC TC.GTGTT.G CATC.TCC.T TTTATGTTTA ACCTTTTTTT
ARSiRGRR00500109,/1-230 .GGGAAGTCC TC.GTGTT.A CATC.CCTCT TTTATGTTTA ACCTTTTTTT
ARSiRGRR00500110,/1-255 .GGGAAGTCC TC.GTGTT.G CATC.CCTCT TTTATGTTTA ACCTTTTTTT
ARSiRGRR00500111,/1-224 .GTGAAGTCC TC.GTGTT.G CATC.CCTCT TTTATGTTTA ACCTTTTTTT
ARSiRGRR00500112,/1-249 .GTGAAGTCC TC.GTGTT.G CATC.CCTCT TTTATGTTTA ACCTTTTTTT
ARSiRGRR00500113,/1-215 .GGGAAGTCC TC.GTGTT.G CATC.CCTCT TTTATGTTTA ACCTTTTTTT
ARSiRGRR00500114,/1-263 .GTGAAGTCC TC.GTGTT.G CATC.CCTCT TTTATGTTTA ACCTTTTTTT
ARSiRGRR00500115,/1-221 .GGGAAGTCC TC.GTGTT.G CATC.TCC.T T......... ..........
ARSiRGRR00500116,/1-225 .GTGAAGTCC TC.GTGTT.G CATC.CCTC. .......... ..........
ARSiRGRR00500117,/1-254 .GTGAAGTCC TC.GTGTT.G CATC.CCTCT TTTATGTTTA CCCTTTTTTT
ARSiRGRR00500118,/1-228 .GTAAAGTCC TC.GTGTT.G CATC.CCTCT TTTGT..... ..........
ARSiRGRR00500119,/1-241 .GTAAAGTCC TC.GTGTT.G CATC.CCTCT TTTATGTTTA ACC~~~~~~~
ARSiRGRR00500120,/1-245 .GTGAAGTCC TC.GTGTT.G CATC.CCTCT TTTATGTTTA ACC~~~~~~~
ARSiRGRR00500121,/1-247 .GGGAAGTCC TC.GTGTT.G CATC.CCTCT TTTATGTTTA ACC~~~~~~~
ARSiRGRR00500122,/1-245 .GTGAAGTCC TC.GTGTT.G CATC.CCTCT TTTATGTTTA ACCTTTTT~~
ARSiRGRR00500123,/1-247 .GGGAAGTCC TC.GTGTT.G CATC.CCTCT TTTATGTTTA ACCTTTTTT~
ARSiRGRR00500124,/1-235 .GTAAAGTCC TC.GTGTT.G CATC.CCTCT TTT~~~~~~~ ~~~~~~~~~~
ARSiRGRR00500125,/1-248 .GGGAAGTCC TC.GTGTT.G CATC.CCTCT TTTATGTTTA ACCTTTTTTT
ARSiRGRR00500128,/1-203 .GG....... .......... .......... .......... ..........
ARSiRGRR00500129,/1-504 .GGAAAGTCC TC.GTGTT.G CATC.CCTCT TTTTTCC~~G GTTTT.CTCT
ARSiRGRR00500130,/1-503 .GGAAAGTCC TC.GTGTT.G CATC.CCTCT TTTTTTC~~G GTTTTTCTCT
ARSiRGRR00500131,/1-510 .GGAAAGTCC TC.GTGTT.G CATC.CCTCT TTTTTTC~~G GCTTTTCTCT
ARSiRGRR00500132,/1-494 .GGAAAGTCC TC.GTGTT.G CATC.CCTCT TTTTTTTT.G GTTTTTCTGT
ARSiRGRR00500133,/1-510 .GGAAAGTCC TC.GTGTT.G CATA.CCTCT TTTTTTC~~G GTTTTTCAAT
ARSiRGRR00500134,/1-506 .GGAAAGTCC TC.GTGTT.G CATC.CCTCT TTTTTTTTTG GTTTTTTCTC
ARSiRGRR00500135,/1-514 .GGAAAGTCC TC.GTGTT.G CATC.CCTCT TTTTTTC~~G GTTTTTCTCT
ARSiRGRR00500136,/1-505 .GGAAAGTCC TC.GTGTT.G CATC.CCTCT TTTTTTTT.G GTTTTTCTCT
ARSiRGRR00500137,/1-460 .GGAAAGTCC TC.GTGTT.G CATC.CCTCT TTTTTTC~~G GTTTTTCTCT
ARSiRGRR00500138,/1-466 .GGAAAGTCC TC.GTGTT.G CATC.CCTCT TTTTTTC~~G GTTTTTCTCT
ARSiRGRR00500139,/1-266 .AGAAAGTCC TC.GTGTT.G CATC.CCTC. ......~~~~ ~~~~~~~~~~
ARSiRGRR00500140,/1-289 .GGAAAGTCC TC.GCGTTTG AATC.CCTCT TTTT~~C~~G GTTTTTTTTT
ARSiRGRR00500141,/1-236 .AGAAAGTCC TC.GTGTG.T CATC.CCTCT TTTTTTT~~~ ~~~~~~~~~~
ARSiRGRR00500142,/1-275 .AGAAAGTCC TC.GTGTG.T CATC.CCTCT TTT~~~~~~~ ~~~~~~~~~~
ARSiRGRR00500143,/1-283 .GGAAAGTCC AC.GTGTT.G CATA.CCTCT TTTTT~C..G GTTTTTCTCT
ARSiRGRR00500144,/1-265 .AGAAAGTCC TC.GTGTG.T CATC.CCTCT TT~~~~~~~~ ~~~~~~~~~~
ARSiRGRR00500145,/1-232 .GGAAAGTCC TC.GTGTT.G CGTC.CCTC~ ~~~~~~~~~~ ~~~~~~~~~~
ARSiRGRR00500146,/1-217 .GGAAAGTCC TC.GTGTT.G CATA.CCTCT TTTTT~~~~~ ~~~~~~~~~~
ARSiRGRR00500147,/1-213 .AGAAAGTCC TC.GTGTG.T CATC.CCTCT TT~~~~~~~~ ~~~~~~~~~~
ARSiRGRR00500148,/1-210 .GGAAAGTCC TC.GTGTT.G CATC.CCTC~ ~~~~~~~~~~ ~~~~~~~~~~
ARSiRGRR00500149,/1-213 .GGAAAGTCC TC.GTGTT.G CATC.CCTCT TTTT~~~~~~ ~~~~~~~~~~
ARSiRGRR00500150,/1-215 .GGAAAGTCC TC.GCGTT.G AATC.CCTCT TTTT~~~~~~ ~~~~~~~~~~
ARSiRGRR00500151,/1-209 .GGAAAGTCC TC.GTGTT.G CATC.CC.CT T~~~~~~~~~ ~~~~~~~~~~
ARSiRGRR00500152,/1-215 .GAAAAGTCC CT.C~~~~~~ ~~~~~~~~~~ ~~~~~~~~~~ ~~~~~~~~~~
ARSiRGRR00500153,/1-213 .GGAAAGTCC TC.GTGTT.G CATC.CCTCT TTTTTTCGG~ ~~~~~~~~~~
ARSiRGRR00500154,/1-457 .GGGAAGTCC TC.GTGTT.G CATC.CCTCT TTTTTTTTTT TTTTTTTTT.
ARSiRGRR00500155,/1-498 CGGAAAGTCC TC.GTGTT.G CATT.CCTCT TTTTTTT..G GTTTTTCTCT
ARSiRGRR00500156,/1-501 .GGAATGTCC AC.GTGTT.G CATC.CCTCT TTTTCC...A GTTTTTCTC.
ARSiRGRR00500157,/1-458 .GGAAAGTCC TC.GTGTT.A CATC.CCTCT TTTTTT..CC GTTTTTCTCT
ARSiRGRR00500158,/1-503 CGGAAAGTCC TC.GTGTT.G CATT.CCTCT TTTTTC...G GTTTTCCTCT
ARSiRGRR00500159,/1-463 CGGAAAGTCC TC.GTGTT.G CATT.CCTCT TTTTTC...G GTTTTCCTCT
ARSiRGRR00500160,/1-236 .GGAATGTCC TC.GTATT.G CATC.CCTC~ ~~~~~~~~~~ ~~~~~~~~~~
ARSiRGRR00500161,/1-248 .GGAAAGTCC TT.GTGTT.G CATC.CCTC~ ~~~~~~~~~~ ~~~~~~~~~~
ARSiRGRR00500162,/1-264 .GGAAAGTCC TC.GTAGTTG CATT.TCCCT TTTTTTT~~~ ~~~~~~~~~~
ARSiRGRR00500163,/1-237 CGGAATGTCC TC~~~~~~~~ ~~~~~~~~~~ ~~~~~~~~~~ ~~~~~~~~~~
ARSiRGRR00500164,/1-221 .AGAATGTCC TC.GTGTT.G CATC.CCTC~ ~~~~~~~~~~ ~~~~~~~~~~
ARSiRGRR00500165,/1-231 .AGAATGTCC TC.GTGTT.G CATC.CCTC~ ~~~~~~~~~~ ~~~~~~~~~~
ARSiRGRR00500166,/1-186 .GGAATGTCC TC.TCGTT.G CTAC.CCTC~ ~~~~~~~~~~ ~~~~~~~~~~
ARSiRGRR00500167,/1-209 .AGAATGTCC TC.GTGTT.G CATC.CCTC~ ~~~~~~~~~~ ~~~~~~~~~~
ARSiRGRR00500168,/1-208 .GGAAAGTCC TC.GTGTT.G CATT.CCCC~ ~~~~~~~~~~ ~~~~~~~~~~
ARSiRGRR00500169,/1-226 .GGAAAGTCC TC.GTGTT.G CATC.CCTC~ ~~~~~~~~~~ ~~~~~~~~~~
ARSiRGRR00500170,/1-210 .GGAATGTCC TC.GTTTT.G CATC.CCTC~ ~~~~~~~~~~ ~~~~~~~~~~
ARSiRGRR00500171,/1-215 .GGAATGTCC TC.GTATT.G CATC.CCTC~ ~~~~~~~~~~ ~~~~~~~~~~
ARSiRGRR00500172,/1-252 .GGAAAGTCC TC.GTGTT.G CATC.CCTC~ ~~~~~~~~~~ ~~~~~~~~~~
ARSiRGRR00500173,/1-210 .AGAATGTCC TC.GTGTT.G CATC.CCTC~ ~~~~~~~~~~ ~~~~~~~~~~
ARSiRGRR00500174,/1-211 .AGAATGTCC TC.GTGTT.G CATC.CCTC~ ~~~~~~~~~~ ~~~~~~~~~~
ARSiRGRR00500175,/1-211 .GGAATGTCC TC.GTATT.G CATC.CCTC~ ~~~~~~~~~~ ~~~~~~~~~~
ARSiRGRR00500176,/1-217 .GGAAAGTCC TC.GTGTT.G CATC.CCTC~ ~~~~~~~~~~ ~~~~~~~~~~
ARSiRGRR00500177,/1-216 .GGAATGTCC TCTGTGTT.G CATC.CCTC~ ~~~~~~~~~~ ~~~~~~~~~~
ARSiRGRR00500178,/1-209 .AGAATGTCC TC.GTGTT.G CATC.CCTC~ ~~~~~~~~~~ ~~~~~~~~~~
ARSiRGRR00500179,/1-171 .GGAATGTCC TC.TTGTT.G CATC.CCTC~ ~~~~~~~~~~ ~~~~~~~~~~
ARSiRGRR00500180,/1-173 .AGAATGTCC TC.GTGTT.G CATC.CCTC~ ~~~~~~~~~~ ~~~~~~~~~~
ARSiRGRR00500181,/1-175 .GGAAAGTCC TC.GTGTT.G CATC.CCTC~ ~~~~~~~~~~ ~~~~~~~~~~
ARSiRGRR00500182,/1-174 .AGAATGTCC TC.GTGTT.G CATC.CCTC~ ~~~~~~~~~~ ~~~~~~~~~~
ARSiRGRR00500183,/1-174 .AGAATGTCC TC.GTGTT.G CATC.CCTC~ ~~~~~~~~~~ ~~~~~~~~~~
ARSiRGRR00500184,/1-165 .AGAATGTCC TC.GTGTT.G CATC.CCTC~ ~~~~~~~~~~ ~~~~~~~~~~
ARSiRGRR00500185,/1-172 .GGAAAGTCC TC.GTGTT.G CATT.CCTC~ ~~~~~~~~~~ ~~~~~~~~~~
ARSiRGRR00500186,/1-171 .GGAAAGTCC TC.GTGTT.G CATC.CCTC~ ~~~~~~~~~~ ~~~~~~~~~~
ARSiRGRR00500187,/1-169 .GGAATGTCC TC.GTATT.G CATC.TCTC~ ~~~~~~~~~~ ~~~~~~~~~~
ARSiRGRR00500188,/1-165 .GGAATGTCC TC.GTGAT.G CATC.CCTC~ ~~~~~~~~~~ ~~~~~~~~~~
ARSiRGRR00500189,/1-164 .GGAAAGTCC TC.GTGTT.G CATC.CCTC~ ~~~~~~~~~~ ~~~~~~~~~~
ARSiRGRR00500190,/1-172 .GGAATGTCC TC.GTATT.G CATC.TCTC~ ~~~~~~~~~~ ~~~~~~~~~~
ARSiRGRR00500191,/1-191 .GGAATGTCC TC.GTGTT.G CATC.CCTC~ ~~~~~~~~~~ ~~~~~~~~~~
ARSiRGRR00500192,/1-142 .GGAATGTCC TC.GTGTT.G CATC.CTTC~ ~~~~~~~~~~ ~~~~~~~~~~
ARSiRGRR00500193,/1-174 .GGAAAGTCC TC.GTGTT.G CATC.CCTC~ ~~~~~~~~~~ ~~~~~~~~~~
ARSiRGRR00500194,/1-186 .GGAATGTCC TC.GTATT.G CATC.CCTC~ ~~~~~~~~~~ ~~~~~~~~~~
ARSiRGRR00500195,/1-185 .GGAATGTCC TC.GTATT.G CATC.CCTC~ ~~~~~~~~~~ ~~~~~~~~~~
ARSiRGRR00500196,/1-180 .GGAATGTCC TT.GTATT.G CATC.TCTC~ ~~~~~~~~~~ ~~~~~~~~~~
ARSiRGRR00500197,/1-177 .GGAAAGTCC TC.GTGTT.G CATC.CCTCC ~~~~~~~~~~ ~~~~~~~~~~
ARSiRGRR00500198,/1-172 .GGAATGTCC TC.GTATT.G CATC.TCTCT TT~~~~~~~~ ~~~~~~~~~~
ARSiRGRR00500199,/1-168 .AGAATGTCC TC.GTGTT.G CATC.CCTC~ ~~~~~~~~~~ ~~~~~~~~~~
ARSiRGRR00500200,/1-159 .GGAATGTCC TC.GTATT.G CATCATCTC~ ~~~~~~~~~~ ~~~~~~~~~~
ARSiRGRR00500201,/1-147 .GGAAAGTCC TC.GT.GTCG CATT.CCTC~ ~~~~~~~~~~ ~~~~~~~~~~
ARSiRGRR00500202,/1-158 .GGAAAGTCC TC.GTGTT.G CATT.CCTC~ ~~~~~~~~~~ ~~~~~~~~~~
ARSiRGRR00500203,/1-171 .GGAATGTCC TC.GTATT.G CATC.TCTC~ ~~~~~~~~~~ ~~~~~~~~~~
ARSiRGRR00500204,/1-175 .GGAAAGTCC TC.GTGTT.G CATC.CCTC~ ~~~~~~~~~~ ~~~~~~~~~~
ARSiRGRR00500205,/1-188 .AGAAAGGCC TC.GTGTT.G CATC.CCTC~ ~~~~~~~~~~ ~~~~~~~~~~
ARSiRGRR00500206,/1-163 .GGAAAGTCC TC.GTGTT.G CATC.CCTC~ ~~~~~~~~~~ ~~~~~~~~~~
ARSiRGRR00500207,/1-171 .GGAAAGTCC TC.GTGTT.G CATC.CCTC~ ~~~~~~~~~~ ~~~~~~~~~~
ARSiRGRR00500208,/1-165 .AGAAAGGCC TC.GTGTT.G CATC.CCTC~ ~~~~~~~~~~ ~~~~~~~~~~
ARSiRGRR00500209,/1-134 .GGAATGTCC TC.GTGTT.G CATC.CCTC~ ~~~~~~~~~~ ~~~~~~~~~~
ARSiRGRR00500210,/1-168 .AGAAATACC TC.GTGTT.G AATC.CTTC~ ~~~~~~~~~~ ~~~~~~~~~~
ARSiRGRR00500211,/1-160 AGGAATGTCC TC.GTATT.G CATC.CCTC~ ~~~~~~~~~~ ~~~~~~~~~~
ARSiRGRR00500212,/1-238 .GGGAAGTCC TC.GTGTT.G CATC.CCTCT TTTATGTTTA ACCTTTTTTT
ARSiRGRR00500213,/1-505 .GGGAAGTCC TC.GTGTT.G CATC.CCTCT TTTATGTTTA ACCTTTTTTT
ARSiRGRR00500214,/1-503 .GGGAAGTCC TC.GTGTT.G CATC.CCTCT TTTATGTTTA ACCTTTTTTT
ARSiRGRR00500215,/1-234 .GGGAAGTCC TC.GTGTT.G CATC.CCTCT TTTATGTTTT AACC~~~~~~
ARSiRGRR00500216,/1-210 .GGGAAGTCC TC.GTGTT.G CATC.CCTCT TTTATGTTTA ACC~~~~~~~
ARSiRGRR00500217,/1-249 .GGGAAGTCC TC.GTGTT.G CATC.CCTCT TTTATGTTTA ACCTTTTTTT
ARSiRGRR00500218,/1-514 .GGGAAGTCC TC.GTGTT.G CATC.CCTCT TTTATGTTTA ACCTTTTTTT
ARSiRGRR00500219,/1-511 .GGGAAGTCC TC.GTGTT.G CATC.CCTCT TTTATGTTTA ACCTTTTTTT
ARSiRGRR00500220,/1-511 .GGGAAGTCC TC.GTGTT.G CATC.CCTCT TTTATGTTTA ACCTTTTTTT
ARSiRGRR00500221,/1-228 .GGGAAGTCC TC.GGGTT.G CATC.CCTC~ ~~~~~~~~~~ ~~~~~~~~~~
ARSiRGRR00500222,/1-177 .GTGAAGTCC TC.GTGTT.G CATC.CCTC~ ~~~~~~~~~~ ~~~~~~~~~~
ARSiRGRR00500223,/1-222 .GGGAAGTCC TC.GTGTT.G CATC.CCTC~ ~~~~~~~~~~ ~~~~~~~~~~
ARSiRGRR00500224,/1-125 .GTAAAGTCC TC.GTGTT.G CATC.CCTCT ~~~~~~~~~~ ~~~~~~~~~~
ARSiRGRR00500225,/1-131 .GGGAAGTCC TC.GTGTT.G CATC.CC~~~ ~~~~~~~~~~ ~~~~~~~~~~
ARSiRGRR00500227,/1-134 .GGGAAGTCC TC.GTGTT.G CATC.CCTCT TTTATGTT.A ACC~~~~~~~
ARSiRGRR00500229,/1-126 .GTGAAGTCC TC.GTGGT.G CATC.CCTC~ ~~~~~~~~~~ ~~~~~~~~~~
ARSiRGRR00500230,/1-248 .GGGAAGTCC TC.GTGTT.G CATC.CCTCT TTTATGTTTA ACCTTTTTTT
ARSiRGRR00500231,/1-241 .AGGAAGTCC TC.GTGTT.G CATC.CCTCT TTTATGTTTA ACCTTTTTTT
ARSiRGRR00500232,/1-225 .GTGAAGTCC TC.GTGTT.G CATC.CCTCT TTT~~~~~~~ ~~~~~~~~~~
ARSiRGRR00500233,/1-195 .GGGAAGTCC TC.GTGTT.G CATC.CCTCT TTTATGTTTA ACCTTTTTTT
ARSiRGRR00500235,/1-194 .GGGAAGTCC TC.GTGTT.G CATC.CCTCT TTTATATTTA ACCTCTTTTT
ARSiRGRR00500236,/1-244 .GGGAAGTCC TC.GTGTT.G CATC.CCTCT TTTATGTTTA ACCTTTTTTT
ARSiRGRR00500237,/1-253 .GGGAAGTCC TC.GTGTT.G CATC.CCTCT TTTATATTTA ACCTCTTTTT
ARSiRGRR00500238,/1-249 .GTAAAGTCC TC.GTGTT.G CATC.CCTCT TTTATGTTTA ACTTTTTT~~
ARSiRGRR00500240,/1-202 .GTGAAGTCC TC.GTGTT.G CATC.CCTCT TTTATGTTTA ACCT~~~~~~
ARSiRGRR00500241,/1-253 .GGGAAGTCC TC.GTGTT.G CATC.CCTCT TTTATGTTTA ACC~~~~~~~
ARSiRGRR00500242,/1-238 .GGGAAGTCC TC.GTGTT.G CATC.CCTCT TTTGTGTTAA ACC~~~~~~~
ARSiRGRR00500243,/1-214 .GTGAAGTCC TC.GTGTT.G CATC.CCTCT TTTATGTTTA ACC~~~~~~~
ARSiRGRR00500244,/1-505 .GGGAAGTCC TC.GTGTT.G CATC.CCTCT TTTATGTTTA ACCTTTTTCT
ARSiRGRR00500245,/1-506 .GGGAAGTCC TC.GTGTT.G CATC.CCTAT TTTATGTTTA ACCTTTTTTT
ARSiRGRR00500246,/1-460 .GGGAAGTCC TC.GTGTT.G CATC.CCTCT TTTATGTTTA AC.TTTTTTT
ARSiRGRR00500247,/1-504 .GGGAAGTCC TC.GTGTT.G CATC.CCTCT TTTATGTTTA ACCTTTTTTT
ARSiRGRR00500248,/1-511 .GGGAAGTCC TC.GTGTT.G CATC.CCTCT TTTATGTTTA ACCTTTTTTT
ARSiRGRR00500249,/1-459 .GGGAAGTCC TC.GTGTT.G CATC.CCTCT TTTATGTTTA ACCTTTTTTT
ARSiRGRR00500250,/1-206 .GGGAAGTCC TC.GTGTT.G CATC.CCTC~ ~~~~~~~~~~ ~~~~~~~~~~
ARSiRGRR00500251,/1-221 .GGGAAGTCC TC.GTGTT.G CATC.CCTCT TTTATATTTA ACCTCT~~~~
ARSiRGRR00500252,/1-214 .GGGAAGTCC TC.GTGTT.G CATC.CCTCT ~~~~~~~~~~ ~~~~~~~~~~
ARSiRGRR00500253,/1-249 .GGGAAGTCC TC.GTGTT.G CATC.CCTCT TTTATGTGTA ACCTTTTTTT
ARSiRGRR00500254,/1-184 .GGGAAGTCC TC.GTGTT.G CATC.CCTC~ ~~~~~~~~~~ ~~~~~~~~~~
ARSiRGRR00500255,/1-259 .GGGAAGTCC TC.GTGTT.G CATC.CCTCC TTTATGTTTA ACTTTTTTTT
ARSiRGRR00500256,/1-223 .GGGAAGTCC TC.GTGTT.G CATC.CCTCT TTTATGTTTA ACTTTTTTTT
ARSiRGRR00500257,/1-222 .GGGAAGTCC TC.GTGTT.G CATC.CCTCT TTT~~~~~~~ ~~~~~~~~~~
ARSiRGRR00500258,/1-199 .GGGAAGTCC TC.GTGTT.G CATC.CCTCT TTTATGTTTA ACCTTTTTTT
ARSiRGRR00500259,/1-143 .GGGAAGTCC TC.GTGTT.G CATC.CCTCT TTTATGTTTA ACCTTTT~~~
ARSiRGRR00500260,/1-248 .GGGAAGTCC TC.GTGTT.G CATC.CCTCT TTTATGTTT~ ~~~~~~~~~~
ARSiRGRR00500261,/1-238 .GGGAAGTCC TC.GTGTT.G CATC.CCTCT TTTATGTTTA AC.TTTTTTT
ARSiRGRR00500262,/1-245 .GGGAAGTCC TC.GTGTT.G CATC.CCTCT TTTATATTTA ACC~~~~~~~
ARSiRGRR00500263,/1-210 .GGGAAGTCC TC.GTGTT.G CATC.CCTCT TT~~~~~~~~ ~~~~~~~~~~
ARSiRGRR00500264,/1-367 .GGGAAGTCC TC.GTGTT.G CATC.CCTCT TTTATGTTTA ACCTTTTTTT
ARSiRGRR00500265,/1-501 .GGGAAGTCC TC.GTGTT.G CATC.CCTCT TTTTTTTT.A ATTTGTTTTT
ARSiRGRR00500266,/1-499 .GGGAAGTCC TC.GTGTT.G CATC.CCTCT TTTTTTTT.A ATTTGTTTTT
ARSiRGRR00500267,/1-246 .GGGAAGTCC TC.GTGTG.G CATC.CCTCT TT~~~~~~~~ ~~~~~~~~~~
ARSiRGRR00500269,/1-435 .GGGAAGTCC TC.GTGTT.G CATC.CCTCT TTTTTTTT.A ATTTGTTTTT
ARSiRGRR00500270,/1-439 .GGGAAGTCC TC.GTGTT.G CATC.CCTCT TTTTTTTT.A ATTTGTTTTT
ARSiRGRR00500271,/1-444 .GGGAAGTCC TC..TGTT.G CATC.CCTCT TTTTTTTT.A ATTTGTTTTT
ARSiRGRR00500272,/1-504 .GGGAAGTCC TC.GTGTT.G CATC.CCTCT TTTTTTTT.A ATTTGTTTTT
ARSiRGRR00500273,/1-426 .GGGAAGTCC TC.GTGTT.G CATC.CCTCT TTTTTTTT.A ATTTGTTTTT
ARSiRGRR00500274,/1-431 .GGGAAGTCC TN.GTGTT.G CATC.CCTCT TTTTTTTT.A ATTTGTTTTT
ARSiRGRR00500275,/1-501 .GGGAAGTCC TC.GTGTT.G CATC.CCTCT TTTTTTT..A ATTT.TTTTC
ARSiRGRR00500276,/1-461 .GGGAAGTCC TC.GTGTT.G CATC.CCTCT TTTTTTTT.A ATTTGTTTTT
ARSiRGRR00500277,/1-502 .GGGAAGTCC TC.GTGTT.G CATC.CCTCT TTTTTTTT.A ATTTGTTTTT
ARSiRGRR00500278,/1-462 GGGAAAGTCC TC.GTGTT.G CATC.CCTCT TTTTTTTT.A ATTTGTTTTT
ARSiRGRR00500279,/1-502 .GGGAAGTCC TC.GTGTT.G CATC.CCTCT TTTTTTTT.A ATTTGTTTTT
ARSiRGRR00500280,/1-412 .GGGAAGTCC TC.GTGTT.G CATC.CCTCT TTTTTTTT.A ATTTGTTTTT
ARSiRGRR00500282,/1-443 .GGGAAGTCC TC.GTGTT.G CATC.CCTCT TTTTTTTT.A ATTTGTTTTT
ARSiRGRR00500284,/1-495 .GGGAAGTCC TC.GTGTT.G CATC.CCTCT TTTTTTTT.A ATTTGTTTTT
ARSiRGRR00500285,/1-462 .GGGAAGTCC TC.GTGTT.G CATC.CCTCT TTTTTTTT.A ATTTGTTTTT
ARSiRGRR00500287,/1-459 .GGGAAGTCC TC.GTGTT.G CATC.CCTCT TTTTTTTT.A ATTTGTTTTT
ARSiRGRR00500288,/1-488 .GGGAAGTCC TC.GTGTT.G CATC.CCTCT TTTTTTTT.A ATTTGTTTTT
ARSiRGRR00500289,/1-415 .GGAAAGTCC TC.GTGTT.G CATC.CCTCT TTTTTCGGTT TTCCTCTATT
ARSiRGRR00500290,/1-361 .GGAAAGTCC TC.GTGTT.G CATC.CCTCT TTTTTTCGGT TTTTCTCTTT
ARSiRGRR00500291,/1-358 .GGAAAGTCC CTTGTGTT.G CATT.CTTCT TTTTTTCGGT TTTTCTCTTT
ARSiRGRR00500292,/1-367 .AGAATGTCC TC.GTGTT.G CATC.CCTCT TTTTTTTCAG TTTTTCTCTT
ARSiRGRR00500293,/1-369 GGACAAGTCT TC.GTGTT.G CATC.CCTCT TTTTTTTGGT TTTTCTCTAT
ARSiRGRR00500294,/1-319 .GGAAAGTCC TC.GTGTT.G CATC.CCTCT TTGTTTTCGG TT~~~~~~~~
ARSiRGRR00500295,/1-365 .GGAAAGTCC TC.GTGTT.G CATC.CCTCT TTTTTTCGGT TTTTCTCTTT
ARSiRGRR00500296,/1-211 .GGGAAGTCC TC.GTGTT.G CATC.CCTCT TTTTTTTTTT TTTTTTTTT.
ARSiRGRR00500297,/1-211 .GGGAAGTCC TC.GTGTT.G CATC.CCTCT TTTTTTTTTT TTTTTTTTT.
ARSiRGRR00500298,/1-212 .GGGAAGTCC TC.GTGTT.G CATC.CCTCT TTTTTTTTTT TTTTTTTTTT
ARSiRGRR00500299,/1-213 .GGGAAGTCC TC.GTGTT.G CATC.CCTCT TTTTTTTTTT TTTTTTTTTT
ARSiRGRR00500300,/1-212 .GGGAAGTCC TC.GTGTT.G CATC.CCTCT TTTTTTTTTT TTTTTTTTTT
ARSiRGRR00500301,/1-211 .GGGAAGTCC TC.GTGTT.G CATC.CCTCT TTTTTTTTTT TTTTTTTTT.
ARSiRGRR00500302,/1-213 .GGGAAGTCC TC.GTGTT.G CATC.CCTCT TTTTTTTTTT TTTTTTTTTT
ARSiRGRR00500303,/1-213 .GGGAAATCC TC.GTGTT.G CATC.CCTCT TTTTTTTTTT TTTTTTTTTT
ARSiRGRR00500312,/1-211 .GGGAAGTCC TC.GTGTT.G CATC.CCTCT TTTTTTTTTT TTTTTTTTT.
ARSiRGRR00500313,/1-210 .GGGAAGTCC TC.GTGTT.G CATC.CCTCT TTTTTTTTTT TTTTTTTT..
ARSiRGRR00500314,/1-214 .GGGAAGTCC TC.GTGTT.G CATC.CCTCT TTTTTTTTTT TTTTTTTTTT

ARSiRGRR00500011,/1-499 .........G GTTAAAACTT TATGACTC.. TATAACTTCT ATACCGTGAG
ARSiRGRR00500012,/1-499 .........G GTTAAAACTT TATGACTC.. TATAACTTCT ATACCGTGAG
ARSiRGRR00500013,/1-499 .........G GTTAAAACTT TATGACTC.. TATAACTTCT ATACCGTGAG
ARSiRGRR00500014,/1-393 .........G GTTAAAACTT TATGACTC.. TATAACTTCT ATACCGTGAG
ARSiRGRR00500015,/1-496 .........G GTTAAAACTT TATGACTC.. TATAACTTCT ATACCGTGAG
ARSiRGRR00500016,/1-460 .........G GTTAAAACTT TATGACTC.. TATAACTTCT ATACCGTGAG
ARSiRGRR00500017,/1-456 .........G GTTAAAACTT TATGACTC.. TATAACTTCT ATACCGTGAG
ARSiRGRR00500018,/1-451 .........G GTTAAAACTT TATGACTC.. TATAACTTCT ATACCGTGAG
ARSiRGRR00500019,/1-500 .........G GTTAAAACTT TATGACTC.. TATAACTTCT ATACCGTGAG
ARSiRGRR00500020,/1-497 .........G GTTAAAACTT TATGACTC.. TATAACTTCT ATACCGTGAG
ARSiRGRR00500021,/1-495 .........G GTTAAAACTT TATGACTC.. TATAACTTCT ATACCGTGAG
ARSiRGRR00500022,/1-494 .........G GTTAAAACTT TATGACTC.. TATAACTTCT ATACCGTGAG
ARSiRGRR00500023,/1-497 .........G GTTAAAACTT TATGACTC.. TATAACTTCT ATACCGTGAG
ARSiRGRR00500024,/1-497 .........G GTTAAAACTT TATGACTC.. TATAACTTCT ATACCGTGAG
ARSiRGRR00500025,/1-492 .........G GTTAAAACTT TATGACTC.. TATAACTTCT ATACCGTGAG
ARSiRGRR00500026,/1-498 .........G GTTAAAACTT TATGACTC.. TATAACTTCT ATACCGTGAG
ARSiRGRR00500027,/1-498 .........G GTTAAAACTT TATGACTC.. TATAACTTCT ATACCGTGAG
ARSiRGRR00500028,/1-500 .........G GTTAAAACTT TATGACTC.. TATAACTTCT ATACCGTGAG
ARSiRGRR00500029,/1-497 .........G GTTAAAACTT TATGACTC.. TATAACTTCT ATACCGTGAG
ARSiRGRR00500030,/1-499 .........G GTTAAAACTT TATGACTC.. TATAACTTCT ATACCGTGAG
ARSiRGRR00500031,/1-498 .........G GTTAAAACTT TATGACTC.. TATAACTTCT ATACCGTGAG
ARSiRGRR00500032,/1-498 .........G GTTAAAACTT TATGACTC.. TATAACTTCT ATACCGTGAG
ARSiRGRR00500033,/1-498 .........G GTTAAAACTT TATGACTC.. TATAACTTCT ATACCGTGAG
ARSiRGRR00500034,/1-496 .........G GTTAAAACTT TATGACTC.. TATAACTTCT ATACCGTGAG
ARSiRGRR00500035,/1-493 .........G GTTAAAACTT TATGACTC.. TATAACTTCT ATACCGTGAG
ARSiRGRR00500036,/1-241 TTTTT~~~~~ ~~~~~~~~~~ ~~~~~~~~~~ ~~~~~~~~~~ ~~~~~~~~~~
ARSiRGRR00500037,/1-196 ~~~~~~~~~~ ~~~~~~~~~~ ~~~~~~~~~~ ~~~~~~~~~~ ~~~~~~~~~~
ARSiRGRR00500039,/1-205 T~~~~~~~~~ ~~~~~~~~~~ ~~~~~~~~~~ ~~~~~~~~~~ ~~~~~~~~~~
ARSiRGRR00500040,/1-204 ~~~~~~~~~~ ~~~~~~~~~~ ~~~~~~~~~~ ~~~~~~~~~~ ~~~~~~~~~~
ARSiRGRR00500041,/1-251 ~~~~~~~~~~ ~~~~~~~~~~ ~~~~~~~~~~ ~~~~~~~~~~ ~~~~~~~~~~
ARSiRGRR00500042,/1-248 ~~~~~~~~~~ ~~~~~~~~~~ ~~~~~~~~~~ ~~~~~~~~~~ ~~~~~~~~~~
ARSiRGRR00500043,/1-261 ~~~~~~~~~~ ~~~~~~~~~~ ~~~~~~~~~~ ~~~~~~~~~~ ~~~~~~~~~~
ARSiRGRR00500044,/1-250 ~~~~~~~~~~ ~~~~~~~~~~ ~~~~~~~~~~ ~~~~~~~~~~ ~~~~~~~~~~
ARSiRGRR00500045,/1-201 ~~~~~~~~~~ ~~~~~~~~~~ ~~~~~~~~~~ ~~~~~~~~~~ ~~~~~~~~~~
ARSiRGRR00500046,/1-232 ~~~~~~~~~~ ~~~~~~~~~~ ~~~~~~~~~~ ~~~~~~~~~~ ~~~~~~~~~~
ARSiRGRR00500047,/1-242 TTT~~~~~~~ ~~~~~~~~~~ ~~~~~~~~~~ ~~~~~~~~~~ ~~~~~~~~~~
ARSiRGRR00500048,/1-209 TTTT~~~~~G G~~~~~~~~~ ~~~~~~~~~~ ~~~~~~~~~~ ~~~~~~~~~~
ARSiRGRR00500049,/1-233 TTTT~~~~~G G~~~~~~~~~ ~~~~~~~~~~ ~~~~~~~~~~ ~~~~~~~~~~
ARSiRGRR00500050,/1-220 TTTT~~~~~G GTT~~~~~~~ ~~~~~~~~~~ ~~~~~~~~~~ ~~~~~~~~~~
ARSiRGRR00500051,/1-238 TTT~~~~~~G GTT~~~~~~~ ~~~~~~~~~~ ~~~~~~~~~~ ~~~~~~~~~~
ARSiRGRR00500052,/1-208 TTTT~~~~~G GTT~~~~~~~ ~~~~~~~~~~ ~~~~~~~~~~ ~~~~~~~~~~
ARSiRGRR00500053,/1-245 TTTT~~~~~~ ~~~~~~~~~~ ~~~~~~~~~~ ~~~~~~~~~~ ~~~~~~~~~~
ARSiRGRR00500054,/1-235 ~~~~~~~~~~ ~~~~~~~~~~ ~~~~~~~~~~ ~~~~~~~~~~ ~~~~~~~~~~
ARSiRGRR00500055,/1-235 ~~~~~~~~~~ ~~~~~~~~~~ ~~~~~~~~~~ ~~~~~~~~~~ ~~~~~~~~~~
ARSiRGRR00500056,/1-221 ~~~~~~~~~~ ~~~~~~~~~~ ~~~~~~~~~~ ~~~~~~~~~~ ~~~~~~~~~~
ARSiRGRR00500057,/1-257 TTT~~~~~~~ ~~~~~~~~~~ ~~~~~~~~~~ ~~~~~~~~~~ ~~~~~~~~~~
ARSiRGRR00500058,/1-249 ~~~~~~~~~~ ~~~~~~~~~~ ~~~~~~~~~~ ~~~~~~~~~~ ~~~~~~~~~~
ARSiRGRR00500059,/1-270 TTTT~~~~~~ ~~~~~~~~~~ ~~~~~~~~~~ ~~~~~~~~~~ ~~~~~~~~~~
ARSiRGRR00500060,/1-236 TTTT~~~~~G ~~~~~~~~~~ ~~~~~~~~~~ ~~~~~~~~~~ ~~~~~~~~~~
ARSiRGRR00500061,/1-242 TTTT~~~~~G G~~~~~~~~~ ~~~~~~~~~~ ~~~~~~~~~~ ~~~~~~~~~~
ARSiRGRR00500062,/1-245 ~~~~~~~~~~ ~~~~~~~~~~ ~~~~~~~~~~ ~~~~~~~~~~ ~~~~~~~~~~
ARSiRGRR00500063,/1-245 ~~~~~~~~~~ ~~~~~~~~~~ ~~~~~~~~~~ ~~~~~~~~~~ ~~~~~~~~~~
ARSiRGRR00500064,/1-250 TTT~~~~~~~ ~~~~~~~~~~ ~~~~~~~~~~ ~~~~~~~~~~ ~~~~~~~~~~
ARSiRGRR00500065,/1-151 ~~~~~~~~~~ ~~~~~~~~~~ ~~~~~~~~~~ ~~~~~~~~~~ ~~~~~~~~~~
ARSiRGRR00500066,/1-247 ~~~~~~~~~~ ~~~~~~~~~~ ~~~~~~~~~~ ~~~~~~~~~~ ~~~~~~~~~~
ARSiRGRR00500067,/1-126 ~~~~~~~~~~ ~~~~~~~~~~ ~~~~~~~~~~ ~~~~~~~~~~ ~~~~~~~~~~
ARSiRGRR00500068,/1-248 ~~~~~~~~~~ ~~~~~~~~~~ ~~~~~~~~~~ ~~~~~~~~~~ ~~~~~~~~~~
ARSiRGRR00500069,/1-218 ~~~~~~~~~~ ~~~~~~~~~~ ~~~~~~~~~~ ~~~~~~~~~~ ~~~~~~~~~~
ARSiRGRR00500070,/1-246 TTTT~~~~~G G~~~~~~~~~ ~~~~~~~~~~ ~~~~~~~~~~ ~~~~~~~~~~
ARSiRGRR00500071,/1-222 TTTT~~~~~G GTTAAAAC~~ ~~~~~~~~~~ ~~~~~~~~~~ ~~~~~~~~~~
ARSiRGRR00500072,/1-236 TTTT~~~~~G G~~~~~~~~~ ~~~~~~~~~~ ~~~~~~~~~~ ~~~~~~~~~~
ARSiRGRR00500073,/1-244 TTTT~~~~~G GTT~~~~~~~ ~~~~~~~~~~ ~~~~~~~~~~ ~~~~~~~~~~
ARSiRGRR00500074,/1-249 TTT~~~~~~G GTT~~~~~~~ ~~~~~~~~~~ ~~~~~~~~~~ ~~~~~~~~~~
ARSiRGRR00500075,/1-217 ~~~~~~~~~~ ~~~~~~~~~~ ~~~~~~~~~~ ~~~~~~~~~~ ~~~~~~~~~~
ARSiRGRR00500076,/1-243 TTTT~~~~~~ ~~~~~~~~~~ ~~~~~~~~~~ ~~~~~~~~~~ ~~~~~~~~~~
ARSiRGRR00500077,/1-242 ~~~~~~~~~~ ~~~~~~~~~~ ~~~~~~~~~~ ~~~~~~~~~~ ~~~~~~~~~~
ARSiRGRR00500078,/1-252 TTTT~~~~~G ~~~~~~~~~~ ~~~~~~~~~~ ~~~~~~~~~~ ~~~~~~~~~~
ARSiRGRR00500079,/1-226 ~~~~~~~~~~ ~~~~~~~~~~ ~~~~~~~~~~ ~~~~~~~~~~ ~~~~~~~~~~
ARSiRGRR00500081,/1-237 TTTT~~~~~~ ~~~~~~~~~~ ~~~~~~~~~~ ~~~~~~~~~~ ~~~~~~~~~~
ARSiRGRR00500082,/1-207 TTTT~~~~~G G~~~~~~~~~ ~~~~~~~~~~ ~~~~~~~~~~ ~~~~~~~~~~
ARSiRGRR00500083,/1-249 TTT~~~~~~~ ~~~~~~~~~~ ~~~~~~~~~~ ~~~~~~~~~~ ~~~~~~~~~~
ARSiRGRR00500084,/1-205 ~~~~~~~~~~ ~~~~~~~~~~ ~~~~~~~~~~ ~~~~~~~~~~ ~~~~~~~~~~
ARSiRGRR00500086,/1-123 ~~~~~~~~~~ ~~~~~~~~~~ ~~~~~~~~~~ ~~~~~~~~~~ ~~~~~~~~~~
ARSiRGRR00500087,/1-162 CCTTTTTTTT .~~~~~~~~~ ~~~~~~~~~~ ~~~~~~~~~~ ~~~~~~~~~~
ARSiRGRR00500088,/1-152 ~~~~~~~~~~ ~~~~~~~~~~ ~~~~~~~~~~ ~~~~~~~~~~ ~~~~~~~~~~
ARSiRGRR00500089,/1-150 ~~~~~~~~~~ ~~~~~~~~~~ ~~~~~~~~~~ ~~~~~~~~~~ ~~~~~~~~~~
ARSiRGRR00500090,/1-251 ~~~~~~~~~~ ~~~~~~~~~~ ~~~~~~~~~~ ~~~~~~~~~~ ~~~~~~~~~~
ARSiRGRR00500091,/1-243 ~~~~~~~~~~ ~~~~~~~~~~ ~~~~~~~~~~ ~~~~~~~~~~ ~~~~~~~~~~
ARSiRGRR00500092,/1-278 ~~~~~~~~~~ ~~~~~~~~~~ ~~~~~~~~~~ ~~~~~~~~~~ ~~~~~~~~~~
ARSiRGRR00500093,/1-284 ~~~~~~~~~~ ~~~~~~~~~~ ~~~~~~~~~~ ~~~~~~~~~~ ~~~~~~~~~~
ARSiRGRR00500094,/1-243 ~~~~~~~~~~ ~~~~~~~~~~ ~~~~~~~~~~ ~~~~~~~~~~ ~~~~~~~~~~
ARSiRGRR00500095,/1-304 ~~~~~~~~~~ ~~~~~~~~~~ ~~~~~~~~~~ ~~~~~~~~~~ ~~~~~~~~~~
ARSiRGRR00500096,/1-265 TTT~~~~~~G GTT~~~~~~~ ~~~~~~~~~~ ~~~~~~~~~~ ~~~~~~~~~~
ARSiRGRR00500097,/1-250 TTTT~~~~~G G~~~~~~~~~ ~~~~~~~~~~ ~~~~~~~~~~ ~~~~~~~~~~
ARSiRGRR00500098,/1-235 TTT~~~~~~~ ~~~~~~~~~~ ~~~~~~~~~~ ~~~~~~~~~~ ~~~~~~~~~~
ARSiRGRR00500099,/1-239 TTTTT~~~~G G~~~~~~~~~ ~~~~~~~~~~ ~~~~~~~~~~ ~~~~~~~~~~
ARSiRGRR00500100,/1-213 TTT.~~~~~G GTTAAAAC~~ ~~~~~~~~~~ ~~~~~~~~~~ ~~~~~~~~~~
ARSiRGRR00500101,/1-183 TTTT~~~~~~ ~~~~~~~~~~ ~~~~~~~~~~ ~~~~~~~~~~ ~~~~~~~~~~
ARSiRGRR00500102,/1-246 TTTT~~~~~G G~~~~~~~~~ ~~~~~~~~~~ ~~~~~~~~~~ ~~~~~~~~~~
ARSiRGRR00500103,/1-217 TTTT~~~~~G G~~~~~~~~~ ~~~~~~~~~~ ~~~~~~~~~~ ~~~~~~~~~~
ARSiRGRR00500104,/1-207 TTT~~~~~~~ ~~~~~~~~~~ ~~~~~~~~~~ ~~~~~~~~~~ ~~~~~~~~~~
ARSiRGRR00500105,/1-224 TTTT~~~~~~ ~~~~~~~~~~ ~~~~~~~~~~ ~~~~~~~~~~ ~~~~~~~~~~
ARSiRGRR00500106,/1-292 TTTT~~~~~C GTT~~~~~~~ ~~~~~~~~~~ ~~~~~~~~~~ ~~~~~~~~~~
ARSiRGRR00500107,/1-201 TTTTT~~~~~ ~~~~~~~~~~ ~~~~~~~~~~ ~~~~~~~~~~ ~~~~~~~~~~
ARSiRGRR00500108,/1-251 TTTT~~~~~G GTT~~~~~~~ ~~~~~~~~~~ ~~~~~~~~~~ ~~~~~~~~~~
ARSiRGRR00500109,/1-230 TTT~~~~~~G GTT~~~~~~~ ~~~~~~~~~~ ~~~~~~~~~~ ~~~~~~~~~~
ARSiRGRR00500110,/1-255 TTT~~~~~~G GG~~~~~~~~ ~~~~~~~~~~ ~~~~~~~~~~ ~~~~~~~~~~
ARSiRGRR00500111,/1-224 TTTT~~~~~G G~~~~~~~~~ ~~~~~~~~~~ ~~~~~~~~~~ ~~~~~~~~~~
ARSiRGRR00500112,/1-249 TTTT~~~~~~ ~~~~~~~~~~ ~~~~~~~~~~ ~~~~~~~~~~ ~~~~~~~~~~
ARSiRGRR00500113,/1-215 TTT~~~~~~G ~~~~~~~~~~ ~~~~~~~~~~ ~~~~~~~~~~ ~~~~~~~~~~
ARSiRGRR00500114,/1-263 TTT....... .......... .......... .......... ..........
ARSiRGRR00500115,/1-221 .......... .......... .......... .......... ..........
ARSiRGRR00500116,/1-225 .......... .......... .......... .......... ..........
ARSiRGRR00500117,/1-254 TTTT~~~~~G ~~~~~~~~~~ ~~~~~~~~~~ ~~~~~~~~~~ ~~~~~~~~~~
ARSiRGRR00500118,/1-228 ....~~~~~~ ~~~~~~~~~~ ~~~~~~~~~~ ~~~~~~~~~~ ~~~~~~~~~~
ARSiRGRR00500119,/1-241 ~~~~~~~~~~ ~~~~~~~~~~ ~~~~~~~~~~ ~~~~~~~~~~ ~~~~~~~~~~
ARSiRGRR00500120,/1-245 ~~~~~~~~~~ ~~~~~~~~~~ ~~~~~~~~~~ ~~~~~~~~~~ ~~~~~~~~~~
ARSiRGRR00500121,/1-247 ~~~~~~~~~~ ~~~~~~~~~~ ~~~~~~~~~~ ~~~~~~~~~~ ~~~~~~~~~~
ARSiRGRR00500122,/1-245 ~~~~~~~~~~ ~~~~~~~~~~ ~~~~~~~~~~ ~~~~~~~~~~ ~~~~~~~~~~
ARSiRGRR00500123,/1-247 ~~~~~~~~~~ ~~~~~~~~~~ ~~~~~~~~~~ ~~~~~~~~~~ ~~~~~~~~~~
ARSiRGRR00500124,/1-235 ~~~~~~~~~~ ~~~~~~~~~~ ~~~~~~~~~~ ~~~~~~~~~~ ~~~~~~~~~~
ARSiRGRR00500125,/1-248 TTT~~~~~~~ ~~~~~~~~~~ ~~~~~~~~~~ ~~~~~~~~~~ ~~~~~~~~~~
ARSiRGRR00500128,/1-203 .......... .......... ........~~ ~~~~~~~~~~ ~~~~~~~~~~
ARSiRGRR00500129,/1-504 TTTTC~TTTT GTCAAAAATG TATGACAC~~ TAGAACTTTT AGACCGTGAT
ARSiRGRR00500130,/1-503 TTTTTTA.TT GTTAACAATG TATGACTC.~ TGAAACTTTT AGACCATGAG
ARSiRGRR00500131,/1-510 TTTT~CTTTT GTCAAAAATG TATGACTC~~ TAGAACTTTT AGACCGTGAT
ARSiRGRR00500132,/1-494 TTT.~GTTTT GTCAAAAATG TATGACTC.. TAGAACTTTT AGACCGTGAG
ARSiRGRR00500133,/1-510 TTTTTTTTTT GTCAAAAATG TATGACTC.~ TAGAACTTTT AGACCGTGAG
ARSiRGRR00500134,/1-506 TTTT.GTTTT GTCAAAAATG TATGACTC.. TAGAACTTTT AGACCGTGAG
ARSiRGRR00500135,/1-514 TTTT~CTTTT GTCAAAAATG TATGACTC.. TAGAACTTTT AGACCGTGAT
ARSiRGRR00500136,/1-505 TTT.~GTTTT GTCAAAAATG TATGACTC.. TAGAACTTTT AGACCGTGAG
ARSiRGRR00500137,/1-460 TTTTTT..TT GTTAAAAATG TATGACTC~~ TGAAACTTTT AGACCATGAA
ARSiRGRR00500138,/1-466 TTTTTTTTTT TTGTTAACAA TGTATGACTC TGAAACTTTT AGACCATGAG
ARSiRGRR00500139,/1-266 ~~~~~~~~~~ ~~~~~~~~~~ ~~~~~~~~~~ ~~~~~~~~~~ ~~~~~~~~~~
ARSiRGRR00500140,/1-289 TTTTT..~~~ ~~~~~~~~~~ ~~~~~~~~~~ ~~~~~~~~~~ ~~~~~~~~~~
ARSiRGRR00500141,/1-236 ~~~~~~~~~~ ~~~~~~~~~~ ~~~~~~~~~~ ~~~~~~~~~~ ~~~~~~~~~~
ARSiRGRR00500142,/1-275 ~~~~~~~~~~ ~~~~~~~~~~ ~~~~~~~~~~ ~~~~~~~~~~ ~~~~~~~~~~
ARSiRGRR00500143,/1-283 GT..~~~~~~ ~~~~~~~~~~ ~~~~~~~~~~ ~~~~~~~~~~ ~~~~~~~~~~
ARSiRGRR00500144,/1-265 ~~~~~~~~~~ ~~~~~~~~~~ ~~~~~~~~~~ ~~~~~~~~~~ ~~~~~~~~~~
ARSiRGRR00500145,/1-232 ~~~~~~~~~~ ~~~~~~~~~~ ~~~~~~~~~~ ~~~~~~~~~~ ~~~~~~~~~~
ARSiRGRR00500146,/1-217 ~~~~~~~~~~ ~~~~~~~~~~ ~~~~~~~~~~ ~~~~~~~~~~ ~~~~~~~~~~
ARSiRGRR00500147,/1-213 ~~~~~~~~~~ ~~~~~~~~~~ ~~~~~~~~~~ ~~~~~~~~~~ ~~~~~~~~~~
ARSiRGRR00500148,/1-210 ~~~~~~~~~~ ~~~~~~~~~~ ~~~~~~~~~~ ~~~~~~~~~~ ~~~~~~~~~~
ARSiRGRR00500149,/1-213 ~~~~~~~~~~ ~~~~~~~~~~ ~~~~~~~~~~ ~~~~~~~~~~ ~~~~~~~~~~
ARSiRGRR00500150,/1-215 ~~~~~~~~~~ ~~~~~~~~~~ ~~~~~~~~~~ ~~~~~~~~~~ ~~~~~~~~~~
ARSiRGRR00500151,/1-209 ~~~~~~~~~~ ~~~~~~~~~~ ~~~~~~~~~~ ~~~~~~~~~~ ~~~~~~~~~~
ARSiRGRR00500152,/1-215 ~~~~~~~~~~ ~~~~~~~~~~ ~~~~~~~~~~ ~~~~~~~~~~ ~~~~~~~~~~
ARSiRGRR00500153,/1-213 ~~~~~~~~~~ ~~~~~~~~~~ ~~~~~~~~~~ ~~~~~~~~~~ ~~~~~~~~~~
ARSiRGRR00500154,/1-457 .........G GTTAAAACTT TATGACTC.. TATAACTTCT ATACCGTGAG
ARSiRGRR00500155,/1-498 ATTTTGTTTT GTTAAAAATG TATGACTC.. TATAACTTTT AGACCGTGAG
ARSiRGRR00500156,/1-501 .TTTTTTTTT GTTAAAAATG TATGACTC.. TATAACTTTT AGACCGTGAG
ARSiRGRR00500157,/1-458 TC.TTTTTTT GTTAAAAATG TATGACTC.. TATAACTTTT AGACCGTGAG
ARSiRGRR00500158,/1-503 ATTTTGTTTT GTTAAAAATG TATGACTC.. TATAACTTTA AGACCGTGAG
ARSiRGRR00500159,/1-463 ATTTTGTTTT GTTAAAAATG TATGACTC.. TATAACTTTA AGACCGTGAG
ARSiRGRR00500160,/1-236 ~~~~~~~~~~ ~~~~~~~~~~ ~~~~~~~~~~ ~~~~~~~~~~ ~~~~~~~~~~
ARSiRGRR00500161,/1-248 ~~~~~~~~~~ ~~~~~~~~~~ ~~~~~~~~~~ ~~~~~~~~~~ ~~~~~~~~~~
ARSiRGRR00500162,/1-264 ~~~~~~~~~~ ~~~~~~~~~~ ~~~~~~~~~~ ~~~~~~~~~~ ~~~~~~~~~~
ARSiRGRR00500163,/1-237 ~~~~~~~~~~ ~~~~~~~~~~ ~~~~~~~~~~ ~~~~~~~~~~ ~~~~~~~~~~
ARSiRGRR00500164,/1-221 ~~~~~~~~~~ ~~~~~~~~~~ ~~~~~~~~~~ ~~~~~~~~~~ ~~~~~~~~~~
ARSiRGRR00500165,/1-231 ~~~~~~~~~~ ~~~~~~~~~~ ~~~~~~~~~~ ~~~~~~~~~~ ~~~~~~~~~~
ARSiRGRR00500166,/1-186 ~~~~~~~~~~ ~~~~~~~~~~ ~~~~~~~~~~ ~~~~~~~~~~ ~~~~~~~~~~
ARSiRGRR00500167,/1-209 ~~~~~~~~~~ ~~~~~~~~~~ ~~~~~~~~~~ ~~~~~~~~~~ ~~~~~~~~~~
ARSiRGRR00500168,/1-208 ~~~~~~~~~~ ~~~~~~~~~~ ~~~~~~~~~~ ~~~~~~~~~~ ~~~~~~~~~~
ARSiRGRR00500169,/1-226 ~~~~~~~~~~ ~~~~~~~~~~ ~~~~~~~~~~ ~~~~~~~~~~ ~~~~~~~~~~
ARSiRGRR00500170,/1-210 ~~~~~~~~~~ ~~~~~~~~~~ ~~~~~~~~~~ ~~~~~~~~~~ ~~~~~~~~~~
ARSiRGRR00500171,/1-215 ~~~~~~~~~~ ~~~~~~~~~~ ~~~~~~~~~~ ~~~~~~~~~~ ~~~~~~~~~~
ARSiRGRR00500172,/1-252 ~~~~~~~~~~ ~~~~~~~~~~ ~~~~~~~~~~ ~~~~~~~~~~ ~~~~~~~~~~
ARSiRGRR00500173,/1-210 ~~~~~~~~~~ ~~~~~~~~~~ ~~~~~~~~~~ ~~~~~~~~~~ ~~~~~~~~~~
ARSiRGRR00500174,/1-211 ~~~~~~~~~~ ~~~~~~~~~~ ~~~~~~~~~~ ~~~~~~~~~~ ~~~~~~~~~~
ARSiRGRR00500175,/1-211 ~~~~~~~~~~ ~~~~~~~~~~ ~~~~~~~~~~ ~~~~~~~~~~ ~~~~~~~~~~
ARSiRGRR00500176,/1-217 ~~~~~~~~~~ ~~~~~~~~~~ ~~~~~~~~~~ ~~~~~~~~~~ ~~~~~~~~~~
ARSiRGRR00500177,/1-216 ~~~~~~~~~~ ~~~~~~~~~~ ~~~~~~~~~~ ~~~~~~~~~~ ~~~~~~~~~~
ARSiRGRR00500178,/1-209 ~~~~~~~~~~ ~~~~~~~~~~ ~~~~~~~~~~ ~~~~~~~~~~ ~~~~~~~~~~
ARSiRGRR00500179,/1-171 ~~~~~~~~~~ ~~~~~~~~~~ ~~~~~~~~~~ ~~~~~~~~~~ ~~~~~~~~~~
ARSiRGRR00500180,/1-173 ~~~~~~~~~~ ~~~~~~~~~~ ~~~~~~~~~~ ~~~~~~~~~~ ~~~~~~~~~~
ARSiRGRR00500181,/1-175 ~~~~~~~~~~ ~~~~~~~~~~ ~~~~~~~~~~ ~~~~~~~~~~ ~~~~~~~~~~
ARSiRGRR00500182,/1-174 ~~~~~~~~~~ ~~~~~~~~~~ ~~~~~~~~~~ ~~~~~~~~~~ ~~~~~~~~~~
ARSiRGRR00500183,/1-174 ~~~~~~~~~~ ~~~~~~~~~~ ~~~~~~~~~~ ~~~~~~~~~~ ~~~~~~~~~~
ARSiRGRR00500184,/1-165 ~~~~~~~~~~ ~~~~~~~~~~ ~~~~~~~~~~ ~~~~~~~~~~ ~~~~~~~~~~
ARSiRGRR00500185,/1-172 ~~~~~~~~~~ ~~~~~~~~~~ ~~~~~~~~~~ ~~~~~~~~~~ ~~~~~~~~~~
ARSiRGRR00500186,/1-171 ~~~~~~~~~~ ~~~~~~~~~~ ~~~~~~~~~~ ~~~~~~~~~~ ~~~~~~~~~~
ARSiRGRR00500187,/1-169 ~~~~~~~~~~ ~~~~~~~~~~ ~~~~~~~~~~ ~~~~~~~~~~ ~~~~~~~~~~
ARSiRGRR00500188,/1-165 ~~~~~~~~~~ ~~~~~~~~~~ ~~~~~~~~~~ ~~~~~~~~~~ ~~~~~~~~~~
ARSiRGRR00500189,/1-164 ~~~~~~~~~~ ~~~~~~~~~~ ~~~~~~~~~~ ~~~~~~~~~~ ~~~~~~~~~~
ARSiRGRR00500190,/1-172 ~~~~~~~~~~ ~~~~~~~~~~ ~~~~~~~~~~ ~~~~~~~~~~ ~~~~~~~~~~
ARSiRGRR00500191,/1-191 ~~~~~~~~~~ ~~~~~~~~~~ ~~~~~~~~~~ ~~~~~~~~~~ ~~~~~~~~~~
ARSiRGRR00500192,/1-142 ~~~~~~~~~~ ~~~~~~~~~~ ~~~~~~~~~~ ~~~~~~~~~~ ~~~~~~~~~~
ARSiRGRR00500193,/1-174 ~~~~~~~~~~ ~~~~~~~~~~ ~~~~~~~~~~ ~~~~~~~~~~ ~~~~~~~~~~
ARSiRGRR00500194,/1-186 ~~~~~~~~~~ ~~~~~~~~~~ ~~~~~~~~~~ ~~~~~~~~~~ ~~~~~~~~~~
ARSiRGRR00500195,/1-185 ~~~~~~~~~~ ~~~~~~~~~~ ~~~~~~~~~~ ~~~~~~~~~~ ~~~~~~~~~~
ARSiRGRR00500196,/1-180 ~~~~~~~~~~ ~~~~~~~~~~ ~~~~~~~~~~ ~~~~~~~~~~ ~~~~~~~~~~
ARSiRGRR00500197,/1-177 ~~~~~~~~~~ ~~~~~~~~~~ ~~~~~~~~~~ ~~~~~~~~~~ ~~~~~~~~~~
ARSiRGRR00500198,/1-172 ~~~~~~~~~~ ~~~~~~~~~~ ~~~~~~~~~~ ~~~~~~~~~~ ~~~~~~~~~~
ARSiRGRR00500199,/1-168 ~~~~~~~~~~ ~~~~~~~~~~ ~~~~~~~~~~ ~~~~~~~~~~ ~~~~~~~~~~
ARSiRGRR00500200,/1-159 ~~~~~~~~~~ ~~~~~~~~~~ ~~~~~~~~~~ ~~~~~~~~~~ ~~~~~~~~~~
ARSiRGRR00500201,/1-147 ~~~~~~~~~~ ~~~~~~~~~~ ~~~~~~~~~~ ~~~~~~~~~~ ~~~~~~~~~~
ARSiRGRR00500202,/1-158 ~~~~~~~~~~ ~~~~~~~~~~ ~~~~~~~~~~ ~~~~~~~~~~ ~~~~~~~~~~
ARSiRGRR00500203,/1-171 ~~~~~~~~~~ ~~~~~~~~~~ ~~~~~~~~~~ ~~~~~~~~~~ ~~~~~~~~~~
ARSiRGRR00500204,/1-175 ~~~~~~~~~~ ~~~~~~~~~~ ~~~~~~~~~~ ~~~~~~~~~~ ~~~~~~~~~~
ARSiRGRR00500205,/1-188 ~~~~~~~~~~ ~~~~~~~~~~ ~~~~~~~~~~ ~~~~~~~~~~ ~~~~~~~~~~
ARSiRGRR00500206,/1-163 ~~~~~~~~~~ ~~~~~~~~~~ ~~~~~~~~~~ ~~~~~~~~~~ ~~~~~~~~~~
ARSiRGRR00500207,/1-171 ~~~~~~~~~~ ~~~~~~~~~~ ~~~~~~~~~~ ~~~~~~~~~~ ~~~~~~~~~~
ARSiRGRR00500208,/1-165 ~~~~~~~~~~ ~~~~~~~~~~ ~~~~~~~~~~ ~~~~~~~~~~ ~~~~~~~~~~
ARSiRGRR00500209,/1-134 ~~~~~~~~~~ ~~~~~~~~~~ ~~~~~~~~~~ ~~~~~~~~~~ ~~~~~~~~~~
ARSiRGRR00500210,/1-168 ~~~~~~~~~~ ~~~~~~~~~~ ~~~~~~~~~~ ~~~~~~~~~~ ~~~~~~~~~~
ARSiRGRR00500211,/1-160 ~~~~~~~~~~ ~~~~~~~~~~ ~~~~~~~~~~ ~~~~~~~~~~ ~~~~~~~~~~
ARSiRGRR00500212,/1-238 ~~~~~~~~~~ ~~~~~~~~~~ ~~~~~~~~~~ ~~~~~~~~~~ ~~~~~~~~~~
ARSiRGRR00500213,/1-505 TT..~~~~~G GTTAAAACTT TATGACTCCA TAACTTTTAG ACCGTGAGGC
ARSiRGRR00500214,/1-503 TTTT~~~~~G GTTAAAACTT TATGACTCCA TAACTTTTAG ACCGTGAGGC
ARSiRGRR00500215,/1-234 ~~~~~~~~~~ ~~~~~~~~~~ ~~~~~~~~~~ ~~~~~~~~~~ ~~~~~~~~~~
ARSiRGRR00500216,/1-210 ~~~~~~~~~~ ~~~~~~~~~~ ~~~~~~~~~~ ~~~~~~~~~~ ~~~~~~~~~~
ARSiRGRR00500217,/1-249 ~~~~~~~~~~ ~~~~~~~~~~ ~~~~~~~~~~ ~~~~~~~~~~ ~~~~~~~~~~
ARSiRGRR00500218,/1-514 TTTT~~~~~G GTTAAAACTT TATGACTCCA TAACTTTTAG ACCGTGAGGC
ARSiRGRR00500219,/1-511 TTTT~~~~~G GTTAAAACTT TATGACTCCA TAACTTTTAG ACCGTGAGGC
ARSiRGRR00500220,/1-511 TTTT~~~~~G GTTAAAACTT TATGACTCCA TAACTTTTAG ACCATGAGGC
ARSiRGRR00500221,/1-228 ~~~~~~~~~~ ~~~~~~~~~~ ~~~~~~~~~~ ~~~~~~~~~~ ~~~~~~~~~~
ARSiRGRR00500222,/1-177 ~~~~~~~~~~ ~~~~~~~~~~ ~~~~~~~~~~ ~~~~~~~~~~ ~~~~~~~~~~
ARSiRGRR00500223,/1-222 ~~~~~~~~~~ ~~~~~~~~~~ ~~~~~~~~~~ ~~~~~~~~~~ ~~~~~~~~~~
ARSiRGRR00500224,/1-125 ~~~~~~~~~~ ~~~~~~~~~~ ~~~~~~~~~~ ~~~~~~~~~~ ~~~~~~~~~~
ARSiRGRR00500225,/1-131 ~~~~~~~~~~ ~~~~~~~~~~ ~~~~~~~~~~ ~~~~~~~~~~ ~~~~~~~~~~
ARSiRGRR00500227,/1-134 ~~~~~~~~~~ ~~~~~~~~~~ ~~~~~~~~~~ ~~~~~~~~~~ ~~~~~~~~~~
ARSiRGRR00500229,/1-126 ~~~~~~~~~~ ~~~~~~~~~~ ~~~~~~~~~~ ~~~~~~~~~~ ~~~~~~~~~~
ARSiRGRR00500230,/1-248 TTTT~~~~~~ ~~~~~~~~~~ ~~~~~~~~~~ ~~~~~~~~~~ ~~~~~~~~~~
ARSiRGRR00500231,/1-241 TTT~~~~~~~ ~~~~~~~~~~ ~~~~~~~~~~ ~~~~~~~~~~ ~~~~~~~~~~
ARSiRGRR00500232,/1-225 ~~~~~~~~~~ ~~~~~~~~~~ ~~~~~~~~~~ ~~~~~~~~~~ ~~~~~~~~~~
ARSiRGRR00500233,/1-195 ~~~~~~~~~~ ~~~~~~~~~~ ~~~~~~~~~~ ~~~~~~~~~~ ~~~~~~~~~~
ARSiRGRR00500235,/1-194 ~~~~~~~~~~ ~~~~~~~~~~ ~~~~~~~~~~ ~~~~~~~~~~ ~~~~~~~~~~
ARSiRGRR00500236,/1-244 ~~~~~~~~~~ ~~~~~~~~~~ ~~~~~~~~~~ ~~~~~~~~~~ ~~~~~~~~~~
ARSiRGRR00500237,/1-253 ~~~~~~~~~~ ~~~~~~~~~~ ~~~~~~~~~~ ~~~~~~~~~~ ~~~~~~~~~~
ARSiRGRR00500238,/1-249 ~~~~~~~~~~ ~~~~~~~~~~ ~~~~~~~~~~ ~~~~~~~~~~ ~~~~~~~~~~
ARSiRGRR00500240,/1-202 ~~~~~~~~~~ ~~~~~~~~~~ ~~~~~~~~~~ ~~~~~~~~~~ ~~~~~~~~~~
ARSiRGRR00500241,/1-253 ~~~~~~~~~~ ~~~~~~~~~~ ~~~~~~~~~~ ~~~~~~~~~~ ~~~~~~~~~~
ARSiRGRR00500242,/1-238 ~~~~~~~~~~ ~~~~~~~~~~ ~~~~~~~~~~ ~~~~~~~~~~ ~~~~~~~~~~
ARSiRGRR00500243,/1-214 ~~~~~~~~~~ ~~~~~~~~~~ ~~~~~~~~~~ ~~~~~~~~~~ ~~~~~~~~~~
ARSiRGRR00500244,/1-505 TTTT~~~~~G GTTAAAACTT TATGACTCCA TAACTTTTAG ACCGTGAGGC
ARSiRGRR00500245,/1-506 TTTT~~~~~G GTTAAAACTT TATGACTCCA TAACTTTTAG ACCGTGAGGC
ARSiRGRR00500246,/1-460 TTTT~~~~~G GTTAAAACTT TATGACTCCA TAACTTTTAG ACCGTGAGGC
ARSiRGRR00500247,/1-504 TTTT~~~~~G GTTAAAACTT TATGACTCCA TAACTTTTAG ACCGTGAGGC
ARSiRGRR00500248,/1-511 TTTT~~~~~G GTTAAAACTT TATGACTCCA TAACTTTTAG ACCGTGAGGC
ARSiRGRR00500249,/1-459 TT..~~~~~G GTTAAAACTT TATGACTCCA TAACTTTTAG ACCGTGAGGC
ARSiRGRR00500250,/1-206 ~~~~~~~~~~ ~~~~~~~~~~ ~~~~~~~~~~ ~~~~~~~~~~ ~~~~~~~~~~
ARSiRGRR00500251,/1-221 ~~~~~~~~~~ ~~~~~~~~~~ ~~~~~~~~~~ ~~~~~~~~~~ ~~~~~~~~~~
ARSiRGRR00500252,/1-214 ~~~~~~~~~~ ~~~~~~~~~~ ~~~~~~~~~~ ~~~~~~~~~~ ~~~~~~~~~~
ARSiRGRR00500253,/1-249 TTTT~~~~~G GTTAAAAA~~ ~~~~~~~~~~ ~~~~~~~~~~ ~~~~~~~~~~
ARSiRGRR00500254,/1-184 ~~~~~~~~~~ ~~~~~~~~~~ ~~~~~~~~~~ ~~~~~~~~~~ ~~~~~~~~~~
ARSiRGRR00500255,/1-259 TTT.~~~~~G GTTAAAA~~~ ~~~~~~~~~~ ~~~~~~~~~~ ~~~~~~~~~~
ARSiRGRR00500256,/1-223 TTT.~~~~~G GTTAAAACTT TATGAC~~~~ ~~~~~~~~~~ ~~~~~~~~~~
ARSiRGRR00500257,/1-222 ~~~~~~~~~~ ~~~~~~~~~~ ~~~~~~~~~~ ~~~~~~~~~~ ~~~~~~~~~~
ARSiRGRR00500258,/1-199 TTTT~~~~~~ ~~~~~~~~~~ ~~~~~~~~~~ ~~~~~~~~~~ ~~~~~~~~~~
ARSiRGRR00500259,/1-143 ~~~~~~~~~~ ~~~~~~~~~~ ~~~~~~~~~~ ~~~~~~~~~~ ~~~~~~~~~~
ARSiRGRR00500260,/1-248 ~~~~~~~~~~ ~~~~~~~~~~ ~~~~~~~~~~ ~~~~~~~~~~ ~~~~~~~~~~
ARSiRGRR00500261,/1-238 ~~~~~~~~~~ ~~~~~~~~~~ ~~~~~~~~~~ ~~~~~~~~~~ ~~~~~~~~~~
ARSiRGRR00500262,/1-245 ~~~~~~~~~~ ~~~~~~~~~~ ~~~~~~~~~~ ~~~~~~~~~~ ~~~~~~~~~~
ARSiRGRR00500263,/1-210 ~~~~~~~~~~ ~~~~~~~~~~ ~~~~~~~~~~ ~~~~~~~~~~ ~~~~~~~~~~
ARSiRGRR00500264,/1-367 TTTT.....G GTTAAAACTT TATGACTC.. GATAACTTGT AGACTGAA~~
ARSiRGRR00500265,/1-501 TTT......G GTTAAAACTT TATGACTC.. TATAACTTTT ATACCGTGAG
ARSiRGRR00500266,/1-499 TTT......G GTTAAAACTT TATGACTC.. TATAACTTTT ATACCGTGAG
ARSiRGRR00500267,/1-246 ~~~~~~~~~~ ~~~~~~~~~~ ~~~~~~~~~~ ~~~~~~~~~~ ~~~~~~~~~~
ARSiRGRR00500269,/1-435 TTT......G GTTAAAACTT TATGACTC.. TATAACTTTT ATACCGTGAG
ARSiRGRR00500270,/1-439 TTT......G GTTAAAACTT TATGACTC.. TATAACTTTT ATACCGTGAG
ARSiRGRR00500271,/1-444 TTT......G GTTAAAACTT TATGACTC.. TATAACTTTT ATACCGTGAG
ARSiRGRR00500272,/1-504 TTT......G GTTAAAACTT TATGACTC.. TATAACTTTT ATACCGTGAG
ARSiRGRR00500273,/1-426 TTT......G GTTAAAACTT TATGACTC.. TATAACTTTT ATACCGTGAG
ARSiRGRR00500274,/1-431 TTT......G GTTAAAACTT TATGACTC.. TATAACTTTT ATACCGTGAG
ARSiRGRR00500275,/1-501 TTT......G GTTAAAACTT TATGACTC.. TATAACTTTT ATACCGTGAG
ARSiRGRR00500276,/1-461 TTT......G GTTAAAACTT TATGACTC.. TATAACTTTT ATACCGTGAG
ARSiRGRR00500277,/1-502 TTT......G GTTAAAACTT TATGACTC.. TATAACTTTT ATACCGTGAG
ARSiRGRR00500278,/1-462 TTT......G GTTAAAACTT TATGACTC.. TATAACTTTT ATACCGTGAG
ARSiRGRR00500279,/1-502 TTT......G GTTAAAACTT TATGACTC.. TATAACTTTT ATACCGTGAG
ARSiRGRR00500280,/1-412 TTT......G GTTAAAACTT TATGACTC.. TATAACTTTT ATACCGTGAG
ARSiRGRR00500282,/1-443 TTT......G GTTAAAACTT TATGACTC.. TATAACTTTT ATACCGTGAG
ARSiRGRR00500284,/1-495 TTT......G GTTAAAACTT TATGACTC.. TATAACTTTT ATACCGTGAG
ARSiRGRR00500285,/1-462 TTT......G GTTAAAACTT TATGACTCG. TATAACTTTT ATACCGTGAG
ARSiRGRR00500287,/1-459 TTT......G GTTAAAACTT TATGACTC.. TATAACTTTT ATACCGTGAG
ARSiRGRR00500288,/1-488 TTT......G GTTAAAACTT TATGACTCTA TATAACTTTT ATACCGTGAG
ARSiRGRR00500289,/1-415 TT...GTTTT GTTAAAAATG TATGACTC.. CATAACTTTT AGACAGTCCT
ARSiRGRR00500290,/1-361 TT....TTAT GTTAAAAATA AATGACTC.. CATAACTTAT AC~~~~~~~~
ARSiRGRR00500291,/1-358 TTT...TTTT GTTAAGAATG TATGACTC.. GATAACTTAT A~~~~~~~~~
ARSiRGRR00500292,/1-367 TTTATGTTTT GTTAAAAATG TATGACTC.. GATAACTTCT AGAC~~~~~~
ARSiRGRR00500293,/1-369 TTTT..TTTT GTTAAAAATG TATGACTC.. AATAACTTCT AGACCG~~~~
ARSiRGRR00500294,/1-319 ~~~~~~~~~~ ~~~~~~~~~~ ~~~~~~~~~~ ~~~~~~~~~~ ~~~~~~~~~~
ARSiRGRR00500295,/1-365 TT....TT.T GTTAAAAATA TTTGACTC.. AATAACTTAT ACACGG~~~~
ARSiRGRR00500296,/1-211 .........G GTTAAAACTT TATGACTC.. TATAACTTCT ~~~~~~~~~~
ARSiRGRR00500297,/1-211 .........G GTTAAAACTT TATGACTC.. TATAACTTCT ~~~~~~~~~~
ARSiRGRR00500298,/1-212 .........G GTTAAAACTT TATGACTC.. TATAACTTCT ~~~~~~~~~~
ARSiRGRR00500299,/1-213 T........G GTTAAAACTT TATGACTC.. TATAACTTCT ~~~~~~~~~~
ARSiRGRR00500300,/1-212 .........G GTTAAAACTT TATGACTC.. TATAACTTCT ~~~~~~~~~~
ARSiRGRR00500301,/1-211 .........G GTTAAAAGTT TATGACTC.. TATAACTTCT ~~~~~~~~~~
ARSiRGRR00500302,/1-213 .........G GTTAAAACTT TATGACTC.. TATAACTTCT ~~~~~~~~~~
ARSiRGRR00500303,/1-213 T........G GTTAAAACTT TATGACTC.. TATAACTTCT ~~~~~~~~~~
ARSiRGRR00500312,/1-211 .........G GTTAAAACTT TATGACTC.. TATAACTTCT ~~~~~~~~~~
ARSiRGRR00500313,/1-210 .........G GTTAAAACTT TATGACTC.. TATAACTTCT ~~~~~~~~~~
ARSiRGRR00500314,/1-214 TT.......G GTTAAAACTT TATGACTC.. TATAACTTCT ~~~~~~~~~~

ARSiRGRR00500011,/1-499 GCCAAACTT. GG.CATGTG. ATACCTTTTC GGAAAGCCC. AAAGAGAGCC
ARSiRGRR00500012,/1-499 GCCAAACTT. GG.CATGTG. ATACCTTTTC GGAAAGCCC. AAAGAGAGCC
ARSiRGRR00500013,/1-499 GCCAAACTT. GG.CATGTG. ATACCTTTTC GCAAAGCC.. AAAGAGAGCC
ARSiRGRR00500014,/1-393 GCCAAACTT. GG.CATGTG. ATACCTTTTC GGAAAGCCC. AAAGAGAGCC
ARSiRGRR00500015,/1-496 GCCAAACTT. GG.CATGTG. ATACCTTTTC GGAAAGCCC. AAAGAGAGCC
ARSiRGRR00500016,/1-460 GCCAAACTT. GG.CATGTG. ATACCTTTTC GGAAAGCCC. AAAGAGAGCC
ARSiRGRR00500017,/1-456 GCCAAACTT. GG.CATGTG. ATACCTTTTC GCAAAGCCC. AAAGAGAGCC
ARSiRGRR00500018,/1-451 GCCAAACTT. GG.CATGTG. ATACCTTTTC GGAAAGCCC. AAAGAGAGCC
ARSiRGRR00500019,/1-500 GCCAAACTT. GG.CATGTG. ATACCTTTTC GGAAAGCCC. AAAGAGAGCC
ARSiRGRR00500020,/1-497 GCCAAACTT. GG.CATGTG. ATACCTTTTC GGAAAGCCC. AAAGAGAGCC
ARSiRGRR00500021,/1-495 GCCAAACTT. GG.CATGTG. ATACCTTTTC GGAAAGCCC. AAAGAGAGCC
ARSiRGRR00500022,/1-494 GCCAAACTT. GG.CATGTG. ATACCTTTTC GGAAAGCCC. AAAGAGAGCC
ARSiRGRR00500023,/1-497 GCCAAACTT. GG.CATGTG. ATACCTTTTC GGAAAGCCC. AAAGAGAGCC
ARSiRGRR00500024,/1-497 GCCAAACTT. GG.CATGTG. ATACCTTTTC GGAAAGCCC. AAAGAGAGCC
ARSiRGRR00500025,/1-492 GCCAAACTT. GG.CATGTG. ATACCTTTTC GGAAAGCCC. AAAGAGAGCC
ARSiRGRR00500026,/1-498 GCCAAACTT. GG.CATGTG. ATACCTTTTC GGAAAGCCC. AAAGAGAGCC
ARSiRGRR00500027,/1-498 GCCAAACTT. GG.CATGTG. ATACCTTTTC GGAAAGCCC. AAAGAGAGCC
ARSiRGRR00500028,/1-500 GCCAAACTT. GG.CATGTG. ATACCTTTTC GGAAAGCCC. AAAGAGAGCC
ARSiRGRR00500029,/1-497 GCCAAACTT. GG.CATGTG. ATACCTTTTC GGAAAGCCC. AAAGAGAGCC
ARSiRGRR00500030,/1-499 GCCAAACTT. GG.CATGTG. ATACCTTTTC GGAAAGCCC. AAAGAGAGCC
ARSiRGRR00500031,/1-498 GCCAAACTT. GG.CATGTG. ATACCTTTTC GGAAAGCCC. AAAGAGAGCC
ARSiRGRR00500032,/1-498 GCCAAACTT. GG.CATGTG. ATACCTTTTC GGAAAGCCC. AAAGAGAGCC
ARSiRGRR00500033,/1-498 GCCAAACTT. GG.CATGTG. ATACCTTTTC GGAAAGCCC. AAAGAGAGCC
ARSiRGRR00500034,/1-496 GCCAAACTT. GG.CATGTG. ATACCTTTTC GGAAAGCCC. AAAGAGAGCC
ARSiRGRR00500035,/1-493 GCCAAACTT. GG.CATGTG. ATACCTTTTC GGAAAGCCC. AAAGAGAGCC
ARSiRGRR00500036,/1-241 ~~~~~~~~~~ ~~~~~~~~~~ ~~~~~~~~~~ ~~~~~~~~~~ ~~~~~~~~~~
ARSiRGRR00500037,/1-196 ~~~~~~~~~~ ~~~~~~~~~~ ~~~~~~~~~~ ~~~~~~~~~~ ~~~~~~~~~~
ARSiRGRR00500039,/1-205 ~~~~~~~~~~ ~~~~~~~~~~ ~~~~~~~~~~ ~~~~~~~~~~ ~~~~~~~~~~
ARSiRGRR00500040,/1-204 ~~~~~~~~~~ ~~~~~~~~~~ ~~~~~~~~~~ ~~~~~~~~~~ ~~~~~~~~~~
ARSiRGRR00500041,/1-251 ~~~~~~~~~~ ~~~~~~~~~~ ~~~~~~~~~~ ~~~~~~~~~~ ~~~~~~~~~~
ARSiRGRR00500042,/1-248 ~~~~~~~~~~ ~~~~~~~~~~ ~~~~~~~~~~ ~~~~~~~~~~ ~~~~~~~~~~
ARSiRGRR00500043,/1-261 ~~~~~~~~~~ ~~~~~~~~~~ ~~~~~~~~~~ ~~~~~~~~~~ ~~~~~~~~~~
ARSiRGRR00500044,/1-250 ~~~~~~~~~~ ~~~~~~~~~~ ~~~~~~~~~~ ~~~~~~~~~~ ~~~~~~~~~~
ARSiRGRR00500045,/1-201 ~~~~~~~~~~ ~~~~~~~~~~ ~~~~~~~~~~ ~~~~~~~~~~ ~~~~~~~~~~
ARSiRGRR00500046,/1-232 ~~~~~~~~~~ ~~~~~~~~~~ ~~~~~~~~~~ ~~~~~~~~~~ ~~~~~~~~~~
ARSiRGRR00500047,/1-242 ~~~~~~~~~~ ~~~~~~~~~~ ~~~~~~~~~~ ~~~~~~~~~~ ~~~~~~~~~~
ARSiRGRR00500048,/1-209 ~~~~~~~~~~ ~~~~~~~~~~ ~~~~~~~~~~ ~~~~~~~~~~ ~~~~~~~~~~
ARSiRGRR00500049,/1-233 ~~~~~~~~~~ ~~~~~~~~~~ ~~~~~~~~~~ ~~~~~~~~~~ ~~~~~~~~~~
ARSiRGRR00500050,/1-220 ~~~~~~~~~~ ~~~~~~~~~~ ~~~~~~~~~~ ~~~~~~~~~~ ~~~~~~~~~~
ARSiRGRR00500051,/1-238 ~~~~~~~~~~ ~~~~~~~~~~ ~~~~~~~~~~ ~~~~~~~~~~ ~~~~~~~~~~
ARSiRGRR00500052,/1-208 ~~~~~~~~~~ ~~~~~~~~~~ ~~~~~~~~~~ ~~~~~~~~~~ ~~~~~~~~~~
ARSiRGRR00500053,/1-245 ~~~~~~~~~~ ~~~~~~~~~~ ~~~~~~~~~~ ~~~~~~~~~~ ~~~~~~~~~~
ARSiRGRR00500054,/1-235 ~~~~~~~~~~ ~~~~~~~~~~ ~~~~~~~~~~ ~~~~~~~~~~ ~~~~~~~~~~
ARSiRGRR00500055,/1-235 ~~~~~~~~~~ ~~~~~~~~~~ ~~~~~~~~~~ ~~~~~~~~~~ ~~~~~~~~~~
ARSiRGRR00500056,/1-221 ~~~~~~~~~~ ~~~~~~~~~~ ~~~~~~~~~~ ~~~~~~~~~~ ~~~~~~~~~~
ARSiRGRR00500057,/1-257 ~~~~~~~~~~ ~~~~~~~~~~ ~~~~~~~~~~ ~~~~~~~~~~ ~~~~~~~~~~
ARSiRGRR00500058,/1-249 ~~~~~~~~~~ ~~~~~~~~~~ ~~~~~~~~~~ ~~~~~~~~~~ ~~~~~~~~~~
ARSiRGRR00500059,/1-270 ~~~~~~~~~~ ~~~~~~~~~~ ~~~~~~~~~~ ~~~~~~~~~~ ~~~~~~~~~~
ARSiRGRR00500060,/1-236 ~~~~~~~~~~ ~~~~~~~~~~ ~~~~~~~~~~ ~~~~~~~~~~ ~~~~~~~~~~
ARSiRGRR00500061,/1-242 ~~~~~~~~~~ ~~~~~~~~~~ ~~~~~~~~~~ ~~~~~~~~~~ ~~~~~~~~~~
ARSiRGRR00500062,/1-245 ~~~~~~~~~~ ~~~~~~~~~~ ~~~~~~~~~~ ~~~~~~~~~~ ~~~~~~~~~~
ARSiRGRR00500063,/1-245 ~~~~~~~~~~ ~~~~~~~~~~ ~~~~~~~~~~ ~~~~~~~~~~ ~~~~~~~~~~
ARSiRGRR00500064,/1-250 ~~~~~~~~~~ ~~~~~~~~~~ ~~~~~~~~~~ ~~~~~~~~~~ ~~~~~~~~~~
ARSiRGRR00500065,/1-151 ~~~~~~~~~~ ~~~~~~~~~~ ~~~~~~~~~~ ~~~~~~~~~~ ~~~~~~~~~~
ARSiRGRR00500066,/1-247 ~~~~~~~~~~ ~~~~~~~~~~ ~~~~~~~~~~ ~~~~~~~~~~ ~~~~~~~~~~
ARSiRGRR00500067,/1-126 ~~~~~~~~~~ ~~~~~~~~~~ ~~~~~~~~~~ ~~~~~~~~~~ ~~~~~~~~~~
ARSiRGRR00500068,/1-248 ~~~~~~~~~~ ~~~~~~~~~~ ~~~~~~~~~~ ~~~~~~~~~~ ~~~~~~~~~~
ARSiRGRR00500069,/1-218 ~~~~~~~~~~ ~~~~~~~~~~ ~~~~~~~~~~ ~~~~~~~~~~ ~~~~~~~~~~
ARSiRGRR00500070,/1-246 ~~~~~~~~~~ ~~~~~~~~~~ ~~~~~~~~~~ ~~~~~~~~~~ ~~~~~~~~~~
ARSiRGRR00500071,/1-222 ~~~~~~~~~~ ~~~~~~~~~~ ~~~~~~~~~~ ~~~~~~~~~~ ~~~~~~~~~~
ARSiRGRR00500072,/1-236 ~~~~~~~~~~ ~~~~~~~~~~ ~~~~~~~~~~ ~~~~~~~~~~ ~~~~~~~~~~
ARSiRGRR00500073,/1-244 ~~~~~~~~~~ ~~~~~~~~~~ ~~~~~~~~~~ ~~~~~~~~~~ ~~~~~~~~~~
ARSiRGRR00500074,/1-249 ~~~~~~~~~~ ~~~~~~~~~~ ~~~~~~~~~~ ~~~~~~~~~~ ~~~~~~~~~~
ARSiRGRR00500075,/1-217 ~~~~~~~~~~ ~~~~~~~~~~ ~~~~~~~~~~ ~~~~~~~~~~ ~~~~~~~~~~
ARSiRGRR00500076,/1-243 ~~~~~~~~~~ ~~~~~~~~~~ ~~~~~~~~~~ ~~~~~~~~~~ ~~~~~~~~~~
ARSiRGRR00500077,/1-242 ~~~~~~~~~~ ~~~~~~~~~~ ~~~~~~~~~~ ~~~~~~~~~~ ~~~~~~~~~~
ARSiRGRR00500078,/1-252 ~~~~~~~~~~ ~~~~~~~~~~ ~~~~~~~~~~ ~~~~~~~~~~ ~~~~~~~~~~
ARSiRGRR00500079,/1-226 ~~~~~~~~~~ ~~~~~~~~~~ ~~~~~~~~~~ ~~~~~~~~~~ ~~~~~~~~~~
ARSiRGRR00500081,/1-237 ~~~~~~~~~~ ~~~~~~~~~~ ~~~~~~~~~~ ~~~~~~~~~~ ~~~~~~~~~~
ARSiRGRR00500082,/1-207 ~~~~~~~~~~ ~~~~~~~~~~ ~~~~~~~~~~ ~~~~~~~~~~ ~~~~~~~~~~
ARSiRGRR00500083,/1-249 ~~~~~~~~~~ ~~~~~~~~~~ ~~~~~~~~~~ ~~~~~~~~~~ ~~~~~~~~~~
ARSiRGRR00500084,/1-205 ~~~~~~~~~~ ~~~~~~~~~~ ~~~~~~~~~~ ~~~~~~~~~~ ~~~~~~~~~~
ARSiRGRR00500086,/1-123 ~~~~~~~~~~ ~~~~~~~~~~ ~~~~~~~~~~ ~~~~~~~~~~ ~~~~~~~~~~
ARSiRGRR00500087,/1-162 ~~~~~~~~~~ ~~~~~~~~~~ ~~~~~~~~~~ ~~~~~~~~~~ ~~~~~~~~~~
ARSiRGRR00500088,/1-152 ~~~~~~~~~~ ~~~~~~~~~~ ~~~~~~~~~~ ~~~~~~~~~~ ~~~~~~~~~~
ARSiRGRR00500089,/1-150 ~~~~~~~~~~ ~~~~~~~~~~ ~~~~~~~~~~ ~~~~~~~~~~ ~~~~~~~~~~
ARSiRGRR00500090,/1-251 ~~~~~~~~~~ ~~~~~~~~~~ ~~~~~~~~~~ ~~~~~~~~~~ ~~~~~~~~~~
ARSiRGRR00500091,/1-243 ~~~~~~~~~~ ~~~~~~~~~~ ~~~~~~~~~~ ~~~~~~~~~~ ~~~~~~~~~~
ARSiRGRR00500092,/1-278 ~~~~~~~~~~ ~~~~~~~~~~ ~~~~~~~~~~ ~~~~~~~~~~ ~~~~~~~~~~
ARSiRGRR00500093,/1-284 ~~~~~~~~~~ ~~~~~~~~~~ ~~~~~~~~~~ ~~~~~~~~~~ ~~~~~~~~~~
ARSiRGRR00500094,/1-243 ~~~~~~~~~~ ~~~~~~~~~~ ~~~~~~~~~~ ~~~~~~~~~~ ~~~~~~~~~~
ARSiRGRR00500095,/1-304 ~~~~~~~~~~ ~~~~~~~~~~ ~~~~~~~~~~ ~~~~~~~~~~ ~~~~~~~~~~
ARSiRGRR00500096,/1-265 ~~~~~~~~~~ ~~~~~~~~~~ ~~~~~~~~~~ ~~~~~~~~~~ ~~~~~~~~~~
ARSiRGRR00500097,/1-250 ~~~~~~~~~~ ~~~~~~~~~~ ~~~~~~~~~~ ~~~~~~~~~~ ~~~~~~~~~~
ARSiRGRR00500098,/1-235 ~~~~~~~~~~ ~~~~~~~~~~ ~~~~~~~~~~ ~~~~~~~~~~ ~~~~~~~~~~
ARSiRGRR00500099,/1-239 ~~~~~~~~~~ ~~~~~~~~~~ ~~~~~~~~~~ ~~~~~~~~~~ ~~~~~~~~~~
ARSiRGRR00500100,/1-213 ~~~~~~~~~~ ~~~~~~~~~~ ~~~~~~~~~~ ~~~~~~~~~~ ~~~~~~~~~~
ARSiRGRR00500101,/1-183 ~~~~~~~~~~ ~~~~~~~~~~ ~~~~~~~~~~ ~~~~~~~~~~ ~~~~~~~~~~
ARSiRGRR00500102,/1-246 ~~~~~~~~~~ ~~~~~~~~~~ ~~~~~~~~~~ ~~~~~~~~~~ ~~~~~~~~~~
ARSiRGRR00500103,/1-217 ~~~~~~~~~~ ~~~~~~~~~~ ~~~~~~~~~~ ~~~~~~~~~~ ~~~~~~~~~~
ARSiRGRR00500104,/1-207 ~~~~~~~~~~ ~~~~~~~~~~ ~~~~~~~~~~ ~~~~~~~~~~ ~~~~~~~~~~
ARSiRGRR00500105,/1-224 ~~~~~~~~~~ ~~~~~~~~~~ ~~~~~~~~~~ ~~~~~~~~~~ ~~~~~~~~~~
ARSiRGRR00500106,/1-292 ~~~~~~~~~~ ~~~~~~~~~~ ~~~~~~~~~~ ~~~~~~~~~~ ~~~~~~~~~~
ARSiRGRR00500107,/1-201 ~~~~~~~~~~ ~~~~~~~~~~ ~~~~~~~~~~ ~~~~~~~~~~ ~~~~~~~~~~
ARSiRGRR00500108,/1-251 ~~~~~~~~~~ ~~~~~~~~~~ ~~~~~~~~~~ ~~~~~~~~~~ ~~~~~~~~~~
ARSiRGRR00500109,/1-230 ~~~~~~~~~~ ~~~~~~~~~~ ~~~~~~~~~~ ~~~~~~~~~~ ~~~~~~~~~~
ARSiRGRR00500110,/1-255 ~~~~~~~~~~ ~~~~~~~~~~ ~~~~~~~~~~ ~~~~~~~~~~ ~~~~~~~~~~
ARSiRGRR00500111,/1-224 ~~~~~~~~~~ ~~~~~~~~~~ ~~~~~~~~~~ ~~~~~~~~~~ ~~~~~~~~~~
ARSiRGRR00500112,/1-249 ~~~~~~~~~~ ~~~~~~~~~~ ~~~~~~~~~~ ~~~~~~~~~~ ~~~~~~~~~~
ARSiRGRR00500113,/1-215 ~~~~~~~~~~ ~~~~~~~~~~ ~~~~~~~~~~ ~~~~~~~~~~ ~~~~~~~~~~
ARSiRGRR00500114,/1-263 ..~~~~~~~~ ~~~~~~~~~~ ~~~~~~~~~~ ~~~~~~~~~~ ~~~~~~~~~~
ARSiRGRR00500115,/1-221 ..~~~~~~~~ ~~~~~~~~~~ ~~~~~~~~~~ ~~~~~~~~~~ ~~~~~~~~~~
ARSiRGRR00500116,/1-225 ........~~ ~~~~~~~~~~ ~~~~~~~~~~ ~~~~~~~~~~ ~~~~~~~~~~
ARSiRGRR00500117,/1-254 ~~~~~~~~~~ ~~~~~~~~~~ ~~~~~~~~~~ ~~~~~~~~~~ ~~~~~~~~~~
ARSiRGRR00500118,/1-228 ~~~~~~~~~~ ~~~~~~~~~~ ~~~~~~~~~~ ~~~~~~~~~~ ~~~~~~~~~~
ARSiRGRR00500119,/1-241 ~~~~~~~~~~ ~~~~~~~~~~ ~~~~~~~~~~ ~~~~~~~~~~ ~~~~~~~~~~
ARSiRGRR00500120,/1-245 ~~~~~~~~~~ ~~~~~~~~~~ ~~~~~~~~~~ ~~~~~~~~~~ ~~~~~~~~~~
ARSiRGRR00500121,/1-247 ~~~~~~~~~~ ~~~~~~~~~~ ~~~~~~~~~~ ~~~~~~~~~~ ~~~~~~~~~~
ARSiRGRR00500122,/1-245 ~~~~~~~~~~ ~~~~~~~~~~ ~~~~~~~~~~ ~~~~~~~~~~ ~~~~~~~~~~
ARSiRGRR00500123,/1-247 ~~~~~~~~~~ ~~~~~~~~~~ ~~~~~~~~~~ ~~~~~~~~~~ ~~~~~~~~~~
ARSiRGRR00500124,/1-235 ~~~~~~~~~~ ~~~~~~~~~~ ~~~~~~~~~~ ~~~~~~~~~~ ~~~~~~~~~~
ARSiRGRR00500125,/1-248 ~~~~~~~~~~ ~~~~~~~~~~ ~~~~~~~~~~ ~~~~~~~~~~ ~~~~~~~~~~
ARSiRGRR00500128,/1-203 ~~~~~~~~~~ ~~~~~~~~~~ ~~~~~~~~~~ ~~~~~~~~~~ ~~~~~~~~~~
ARSiRGRR00500129,/1-504 GCCAAACACT TGGCATGTG~ ATACCTTTTC GGAAAGCCCA AAGAGAGCTC
ARSiRGRR00500130,/1-503 GCCAAAC~~T TGGCATGTG. ATACCTTTTC GGAAAG.~CC CAAAGAGGGC
ARSiRGRR00500131,/1-510 GCCAAACACT TGGCATGTG~ ATACCTTTTC GGAAAGCCTA AAGAGAGTTC
ARSiRGRR00500132,/1-494 GCCAAAC~~T TGGCATGTG. ATACCTTTTC GGAAAGCCCA AATAGAGCTC
ARSiRGRR00500133,/1-510 GTCAAACACT TGGCATGTG~ ATACCTTTTC GGAAAGCCCA AAGAGAGCTC
ARSiRGRR00500134,/1-506 GCCAAAC~~T TGGCATGTG~ ATACCTTTAC GGAAAGCCCA AAGAGAGCTC
ARSiRGRR00500135,/1-514 GCCAAACACT TGGCATGTG~ ATACCTTTTC GGAAAGCCCA AAGAGAGCTC
ARSiRGRR00500136,/1-505 GCCAAAC~~T TGGCATGTG. ATACCTTTTC GGAAAGCCCA AATAGAGCTC
ARSiRGRR00500137,/1-460 GCCAAAC~~T TGGCATGTG~ ATACCTTTTC GGAAAGCCCA AAAAGAGCTC
ARSiRGRR00500138,/1-466 GCCAAAC~~T TGGCATGTG. ATACCTTTTC GGAAAGGCCC AAAGAGAGCT
ARSiRGRR00500139,/1-266 ~~~~~~~~~~ ~~~~~~~~~~ ~~~~~~~~~~ ~~~~~~~~~~ ~~~~~~~~~~
ARSiRGRR00500140,/1-289 ~~~~~~~~~~ ~~~~~~~~~~ ~~~~~~~~~~ ~~~~~~~~~~ ~~~~~~~~~~
ARSiRGRR00500141,/1-236 ~~~~~~~~~~ ~~~~~~~~~~ ~~~~~~~~~~ ~~~~~~~~~~ ~~~~~~~~~~
ARSiRGRR00500142,/1-275 ~~~~~~~~~~ ~~~~~~~~~~ ~~~~~~~~~~ ~~~~~~~~~~ ~~~~~~~~~~
ARSiRGRR00500143,/1-283 ~~~~~~~~~~ ~~~~~~~~~~ ~~~~~~~~~~ ~~~~~~~~~~ ~~~~~~~~~~
ARSiRGRR00500144,/1-265 ~~~~~~~~~~ ~~~~~~~~~~ ~~~~~~~~~~ ~~~~~~~~~~ ~~~~~~~~~~
ARSiRGRR00500145,/1-232 ~~~~~~~~~~ ~~~~~~~~~~ ~~~~~~~~~~ ~~~~~~~~~~ ~~~~~~~~~~
ARSiRGRR00500146,/1-217 ~~~~~~~~~~ ~~~~~~~~~~ ~~~~~~~~~~ ~~~~~~~~~~ ~~~~~~~~~~
ARSiRGRR00500147,/1-213 ~~~~~~~~~~ ~~~~~~~~~~ ~~~~~~~~~~ ~~~~~~~~~~ ~~~~~~~~~~
ARSiRGRR00500148,/1-210 ~~~~~~~~~~ ~~~~~~~~~~ ~~~~~~~~~~ ~~~~~~~~~~ ~~~~~~~~~~
ARSiRGRR00500149,/1-213 ~~~~~~~~~~ ~~~~~~~~~~ ~~~~~~~~~~ ~~~~~~~~~~ ~~~~~~~~~~
ARSiRGRR00500150,/1-215 ~~~~~~~~~~ ~~~~~~~~~~ ~~~~~~~~~~ ~~~~~~~~~~ ~~~~~~~~~~
ARSiRGRR00500151,/1-209 ~~~~~~~~~~ ~~~~~~~~~~ ~~~~~~~~~~ ~~~~~~~~~~ ~~~~~~~~~~
ARSiRGRR00500152,/1-215 ~~~~~~~~~~ ~~~~~~~~~~ ~~~~~~~~~~ ~~~~~~~~~~ ~~~~~~~~~~
ARSiRGRR00500153,/1-213 ~~~~~~~~~~ ~~~~~~~~~~ ~~~~~~~~~~ ~~~~~~~~~~ ~~~~~~~~~~
ARSiRGRR00500154,/1-457 GCCAAAC~~T .GG.CATGTG ATACCTTTTC GGAAAGCCC. AAAGAGAGCC
ARSiRGRR00500155,/1-498 GCAAAAC~~T TGA.CATGTG ATACCTTTTC GGAAAGCCC. AAAGATAGCT
ARSiRGRR00500156,/1-501 GCCAAAC~~T TAG.CATGCC ATACCTTTTC GGAAAGTCCA AAGAGAGCAC
ARSiRGRR00500157,/1-458 GCCAAAC~~T TAG.CATGTG ATACCTTTTC AGAAAGCGGC TAAGAGAGCT
ARSiRGRR00500158,/1-503 GCCAAAC~~T TGG.CATGTG ATACCTTTTC GGAAAGCCC. AAAGAGAGCC
ARSiRGRR00500159,/1-463 GCCAACC~~T TGAACATGTG ATACCTTTTC GGAAAGCCCT AAAGAGAGCT
ARSiRGRR00500160,/1-236 ~~~~~~~~~~ ~~~~~~~~~~ ~~~~~~~~~~ ~~~~~~~~~~ ~~~~~~~~~~
ARSiRGRR00500161,/1-248 ~~~~~~~~~~ ~~~~~~~~~~ ~~~~~~~~~~ ~~~~~~~~~~ ~~~~~~~~~~
ARSiRGRR00500162,/1-264 ~~~~~~~~~~ ~~~~~~~~~~ ~~~~~~~~~~ ~~~~~~~~~~ ~~~~~~~~~~
ARSiRGRR00500163,/1-237 ~~~~~~~~~~ ~~~~~~~~~~ ~~~~~~~~~~ ~~~~~~~~~~ ~~~~~~~~~~
ARSiRGRR00500164,/1-221 ~~~~~~~~~~ ~~~~~~~~~~ ~~~~~~~~~~ ~~~~~~~~~~ ~~~~~~~~~~
ARSiRGRR00500165,/1-231 ~~~~~~~~~~ ~~~~~~~~~~ ~~~~~~~~~~ ~~~~~~~~~~ ~~~~~~~~~~
ARSiRGRR00500166,/1-186 ~~~~~~~~~~ ~~~~~~~~~~ ~~~~~~~~~~ ~~~~~~~~~~ ~~~~~~~~~~
ARSiRGRR00500167,/1-209 ~~~~~~~~~~ ~~~~~~~~~~ ~~~~~~~~~~ ~~~~~~~~~~ ~~~~~~~~~~
ARSiRGRR00500168,/1-208 ~~~~~~~~~~ ~~~~~~~~~~ ~~~~~~~~~~ ~~~~~~~~~~ ~~~~~~~~~~
ARSiRGRR00500169,/1-226 ~~~~~~~~~~ ~~~~~~~~~~ ~~~~~~~~~~ ~~~~~~~~~~ ~~~~~~~~~~
ARSiRGRR00500170,/1-210 ~~~~~~~~~~ ~~~~~~~~~~ ~~~~~~~~~~ ~~~~~~~~~~ ~~~~~~~~~~
ARSiRGRR00500171,/1-215 ~~~~~~~~~~ ~~~~~~~~~~ ~~~~~~~~~~ ~~~~~~~~~~ ~~~~~~~~~~
ARSiRGRR00500172,/1-252 ~~~~~~~~~~ ~~~~~~~~~~ ~~~~~~~~~~ ~~~~~~~~~~ ~~~~~~~~~~
ARSiRGRR00500173,/1-210 ~~~~~~~~~~ ~~~~~~~~~~ ~~~~~~~~~~ ~~~~~~~~~~ ~~~~~~~~~~
ARSiRGRR00500174,/1-211 ~~~~~~~~~~ ~~~~~~~~~~ ~~~~~~~~~~ ~~~~~~~~~~ ~~~~~~~~~~
ARSiRGRR00500175,/1-211 ~~~~~~~~~~ ~~~~~~~~~~ ~~~~~~~~~~ ~~~~~~~~~~ ~~~~~~~~~~
ARSiRGRR00500176,/1-217 ~~~~~~~~~~ ~~~~~~~~~~ ~~~~~~~~~~ ~~~~~~~~~~ ~~~~~~~~~~
ARSiRGRR00500177,/1-216 ~~~~~~~~~~ ~~~~~~~~~~ ~~~~~~~~~~ ~~~~~~~~~~ ~~~~~~~~~~
ARSiRGRR00500178,/1-209 ~~~~~~~~~~ ~~~~~~~~~~ ~~~~~~~~~~ ~~~~~~~~~~ ~~~~~~~~~~
ARSiRGRR00500179,/1-171 ~~~~~~~~~~ ~~~~~~~~~~ ~~~~~~~~~~ ~~~~~~~~~~ ~~~~~~~~~~
ARSiRGRR00500180,/1-173 ~~~~~~~~~~ ~~~~~~~~~~ ~~~~~~~~~~ ~~~~~~~~~~ ~~~~~~~~~~
ARSiRGRR00500181,/1-175 ~~~~~~~~~~ ~~~~~~~~~~ ~~~~~~~~~~ ~~~~~~~~~~ ~~~~~~~~~~
ARSiRGRR00500182,/1-174 ~~~~~~~~~~ ~~~~~~~~~~ ~~~~~~~~~~ ~~~~~~~~~~ ~~~~~~~~~~
ARSiRGRR00500183,/1-174 ~~~~~~~~~~ ~~~~~~~~~~ ~~~~~~~~~~ ~~~~~~~~~~ ~~~~~~~~~~
ARSiRGRR00500184,/1-165 ~~~~~~~~~~ ~~~~~~~~~~ ~~~~~~~~~~ ~~~~~~~~~~ ~~~~~~~~~~
ARSiRGRR00500185,/1-172 ~~~~~~~~~~ ~~~~~~~~~~ ~~~~~~~~~~ ~~~~~~~~~~ ~~~~~~~~~~
ARSiRGRR00500186,/1-171 ~~~~~~~~~~ ~~~~~~~~~~ ~~~~~~~~~~ ~~~~~~~~~~ ~~~~~~~~~~
ARSiRGRR00500187,/1-169 ~~~~~~~~~~ ~~~~~~~~~~ ~~~~~~~~~~ ~~~~~~~~~~ ~~~~~~~~~~
ARSiRGRR00500188,/1-165 ~~~~~~~~~~ ~~~~~~~~~~ ~~~~~~~~~~ ~~~~~~~~~~ ~~~~~~~~~~
ARSiRGRR00500189,/1-164 ~~~~~~~~~~ ~~~~~~~~~~ ~~~~~~~~~~ ~~~~~~~~~~ ~~~~~~~~~~
ARSiRGRR00500190,/1-172 ~~~~~~~~~~ ~~~~~~~~~~ ~~~~~~~~~~ ~~~~~~~~~~ ~~~~~~~~~~
ARSiRGRR00500191,/1-191 ~~~~~~~~~~ ~~~~~~~~~~ ~~~~~~~~~~ ~~~~~~~~~~ ~~~~~~~~~~
ARSiRGRR00500192,/1-142 ~~~~~~~~~~ ~~~~~~~~~~ ~~~~~~~~~~ ~~~~~~~~~~ ~~~~~~~~~~
ARSiRGRR00500193,/1-174 ~~~~~~~~~~ ~~~~~~~~~~ ~~~~~~~~~~ ~~~~~~~~~~ ~~~~~~~~~~
ARSiRGRR00500194,/1-186 ~~~~~~~~~~ ~~~~~~~~~~ ~~~~~~~~~~ ~~~~~~~~~~ ~~~~~~~~~~
ARSiRGRR00500195,/1-185 ~~~~~~~~~~ ~~~~~~~~~~ ~~~~~~~~~~ ~~~~~~~~~~ ~~~~~~~~~~
ARSiRGRR00500196,/1-180 ~~~~~~~~~~ ~~~~~~~~~~ ~~~~~~~~~~ ~~~~~~~~~~ ~~~~~~~~~~
ARSiRGRR00500197,/1-177 ~~~~~~~~~~ ~~~~~~~~~~ ~~~~~~~~~~ ~~~~~~~~~~ ~~~~~~~~~~
ARSiRGRR00500198,/1-172 ~~~~~~~~~~ ~~~~~~~~~~ ~~~~~~~~~~ ~~~~~~~~~~ ~~~~~~~~~~
ARSiRGRR00500199,/1-168 ~~~~~~~~~~ ~~~~~~~~~~ ~~~~~~~~~~ ~~~~~~~~~~ ~~~~~~~~~~
ARSiRGRR00500200,/1-159 ~~~~~~~~~~ ~~~~~~~~~~ ~~~~~~~~~~ ~~~~~~~~~~ ~~~~~~~~~~
ARSiRGRR00500201,/1-147 ~~~~~~~~~~ ~~~~~~~~~~ ~~~~~~~~~~ ~~~~~~~~~~ ~~~~~~~~~~
ARSiRGRR00500202,/1-158 ~~~~~~~~~~ ~~~~~~~~~~ ~~~~~~~~~~ ~~~~~~~~~~ ~~~~~~~~~~
ARSiRGRR00500203,/1-171 ~~~~~~~~~~ ~~~~~~~~~~ ~~~~~~~~~~ ~~~~~~~~~~ ~~~~~~~~~~
ARSiRGRR00500204,/1-175 ~~~~~~~~~~ ~~~~~~~~~~ ~~~~~~~~~~ ~~~~~~~~~~ ~~~~~~~~~~
ARSiRGRR00500205,/1-188 ~~~~~~~~~~ ~~~~~~~~~~ ~~~~~~~~~~ ~~~~~~~~~~ ~~~~~~~~~~
ARSiRGRR00500206,/1-163 ~~~~~~~~~~ ~~~~~~~~~~ ~~~~~~~~~~ ~~~~~~~~~~ ~~~~~~~~~~
ARSiRGRR00500207,/1-171 ~~~~~~~~~~ ~~~~~~~~~~ ~~~~~~~~~~ ~~~~~~~~~~ ~~~~~~~~~~
ARSiRGRR00500208,/1-165 ~~~~~~~~~~ ~~~~~~~~~~ ~~~~~~~~~~ ~~~~~~~~~~ ~~~~~~~~~~
ARSiRGRR00500209,/1-134 ~~~~~~~~~~ ~~~~~~~~~~ ~~~~~~~~~~ ~~~~~~~~~~ ~~~~~~~~~~
ARSiRGRR00500210,/1-168 ~~~~~~~~~~ ~~~~~~~~~~ ~~~~~~~~~~ ~~~~~~~~~~ ~~~~~~~~~~
ARSiRGRR00500211,/1-160 ~~~~~~~~~~ ~~~~~~~~~~ ~~~~~~~~~~ ~~~~~~~~~~ ~~~~~~~~~~
ARSiRGRR00500212,/1-238 ~~~~~~~~~~ ~~~~~~~~~~ ~~~~~~~~~~ ~~~~~~~~~~ ~~~~~~~~~~
ARSiRGRR00500213,/1-505 CAAACTTGGC ATGTGATACC TTTTCGGAAA GCCCAAAGAC AGCCCTCCGA
ARSiRGRR00500214,/1-503 CAAACTTGGC ATGTGATACC TTTTCGGAAA GCCCAAAGAC AGCCC..TCC
ARSiRGRR00500215,/1-234 ~~~~~~~~~~ ~~~~~~~~~~ ~~~~~~~~~~ ~~~~~~~~~~ ~~~~~~~~~~
ARSiRGRR00500216,/1-210 ~~~~~~~~~~ ~~~~~~~~~~ ~~~~~~~~~~ ~~~~~~~~~~ ~~~~~~~~~~
ARSiRGRR00500217,/1-249 ~~~~~~~~~~ ~~~~~~~~~~ ~~~~~~~~~~ ~~~~~~~~~~ ~~~~~~~~~~
ARSiRGRR00500218,/1-514 CAAACTTGGC ATGTGATACC TTTTCGGAAA GCCCAAAGAC AGCCCTCCGA
ARSiRGRR00500219,/1-511 CAAACTTGGC ATGTGATACC TTTTCGGAAA GCCCAAAGAC AGCCCTCCGA
ARSiRGRR00500220,/1-511 CAAACTTGGA ATGTGATACC TTTTCAGAAA GCCCAAAGAC AGCCCTCCGA
ARSiRGRR00500221,/1-228 ~~~~~~~~~~ ~~~~~~~~~~ ~~~~~~~~~~ ~~~~~~~~~~ ~~~~~~~~~~
ARSiRGRR00500222,/1-177 ~~~~~~~~~~ ~~~~~~~~~~ ~~~~~~~~~~ ~~~~~~~~~~ ~~~~~~~~~~
ARSiRGRR00500223,/1-222 ~~~~~~~~~~ ~~~~~~~~~~ ~~~~~~~~~~ ~~~~~~~~~~ ~~~~~~~~~~
ARSiRGRR00500224,/1-125 ~~~~~~~~~~ ~~~~~~~~~~ ~~~~~~~~~~ ~~~~~~~~~~ ~~~~~~~~~~
ARSiRGRR00500225,/1-131 ~~~~~~~~~~ ~~~~~~~~~~ ~~~~~~~~~~ ~~~~~~~~~~ ~~~~~~~~~~
ARSiRGRR00500227,/1-134 ~~~~~~~~~~ ~~~~~~~~~~ ~~~~~~~~~~ ~~~~~~~~~~ ~~~~~~~~~~
ARSiRGRR00500229,/1-126 ~~~~~~~~~~ ~~~~~~~~~~ ~~~~~~~~~~ ~~~~~~~~~~ ~~~~~~~~~~
ARSiRGRR00500230,/1-248 ~~~~~~~~~~ ~~~~~~~~~~ ~~~~~~~~~~ ~~~~~~~~~~ ~~~~~~~~~~
ARSiRGRR00500231,/1-241 ~~~~~~~~~~ ~~~~~~~~~~ ~~~~~~~~~~ ~~~~~~~~~~ ~~~~~~~~~~
ARSiRGRR00500232,/1-225 ~~~~~~~~~~ ~~~~~~~~~~ ~~~~~~~~~~ ~~~~~~~~~~ ~~~~~~~~~~
ARSiRGRR00500233,/1-195 ~~~~~~~~~~ ~~~~~~~~~~ ~~~~~~~~~~ ~~~~~~~~~~ ~~~~~~~~~~
ARSiRGRR00500235,/1-194 ~~~~~~~~~~ ~~~~~~~~~~ ~~~~~~~~~~ ~~~~~~~~~~ ~~~~~~~~~~
ARSiRGRR00500236,/1-244 ~~~~~~~~~~ ~~~~~~~~~~ ~~~~~~~~~~ ~~~~~~~~~~ ~~~~~~~~~~
ARSiRGRR00500237,/1-253 ~~~~~~~~~~ ~~~~~~~~~~ ~~~~~~~~~~ ~~~~~~~~~~ ~~~~~~~~~~
ARSiRGRR00500238,/1-249 ~~~~~~~~~~ ~~~~~~~~~~ ~~~~~~~~~~ ~~~~~~~~~~ ~~~~~~~~~~
ARSiRGRR00500240,/1-202 ~~~~~~~~~~ ~~~~~~~~~~ ~~~~~~~~~~ ~~~~~~~~~~ ~~~~~~~~~~
ARSiRGRR00500241,/1-253 ~~~~~~~~~~ ~~~~~~~~~~ ~~~~~~~~~~ ~~~~~~~~~~ ~~~~~~~~~~
ARSiRGRR00500242,/1-238 ~~~~~~~~~~ ~~~~~~~~~~ ~~~~~~~~~~ ~~~~~~~~~~ ~~~~~~~~~~
ARSiRGRR00500243,/1-214 ~~~~~~~~~~ ~~~~~~~~~~ ~~~~~~~~~~ ~~~~~~~~~~ ~~~~~~~~~~
ARSiRGRR00500244,/1-505 CAAACTTGGC ATGTGATACC TTTTCGGAAA GCCCAAAGAC AGCCCTCCGA
ARSiRGRR00500245,/1-506 CAAACTTGGC ATGTGATACC TTTTCGGAAA GCCCAAAGAC AGCCCTCCGA
ARSiRGRR00500246,/1-460 CAAACTTGGC ATGTGATACC TTTTCGGAAA GCCCAAAGAC AGCCCTCCGA
ARSiRGRR00500247,/1-504 CAAACTTGGC ATGTGATACC TTTTCGGAAA GCCCAAAGAC AGCCCTCCGA
ARSiRGRR00500248,/1-511 CAAACTTGGC ATGTGATACC TTTTCGGAAA GCCCAAAGAC AGCCCTCCGA
ARSiRGRR00500249,/1-459 CAAACTTGGC ATGTGGTACC TTTTCGGAAA GCCCAAGACA GCCCTCCGAC
ARSiRGRR00500250,/1-206 ~~~~~~~~~~ ~~~~~~~~~~ ~~~~~~~~~~ ~~~~~~~~~~ ~~~~~~~~~~
ARSiRGRR00500251,/1-221 ~~~~~~~~~~ ~~~~~~~~~~ ~~~~~~~~~~ ~~~~~~~~~~ ~~~~~~~~~~
ARSiRGRR00500252,/1-214 ~~~~~~~~~~ ~~~~~~~~~~ ~~~~~~~~~~ ~~~~~~~~~~ ~~~~~~~~~~
ARSiRGRR00500253,/1-249 ~~~~~~~~~~ ~~~~~~~~~~ ~~~~~~~~~~ ~~~~~~~~~~ ~~~~~~~~~~
ARSiRGRR00500254,/1-184 ~~~~~~~~~~ ~~~~~~~~~~ ~~~~~~~~~~ ~~~~~~~~~~ ~~~~~~~~~~
ARSiRGRR00500255,/1-259 ~~~~~~~~~~ ~~~~~~~~~~ ~~~~~~~~~~ ~~~~~~~~~~ ~~~~~~~~~~
ARSiRGRR00500256,/1-223 ~~~~~~~~~~ ~~~~~~~~~~ ~~~~~~~~~~ ~~~~~~~~~~ ~~~~~~~~~~
ARSiRGRR00500257,/1-222 ~~~~~~~~~~ ~~~~~~~~~~ ~~~~~~~~~~ ~~~~~~~~~~ ~~~~~~~~~~
ARSiRGRR00500258,/1-199 ~~~~~~~~~~ ~~~~~~~~~~ ~~~~~~~~~~ ~~~~~~~~~~ ~~~~~~~~~~
ARSiRGRR00500259,/1-143 ~~~~~~~~~~ ~~~~~~~~~~ ~~~~~~~~~~ ~~~~~~~~~~ ~~~~~~~~~~
ARSiRGRR00500260,/1-248 ~~~~~~~~~~ ~~~~~~~~~~ ~~~~~~~~~~ ~~~~~~~~~~ ~~~~~~~~~~
ARSiRGRR00500261,/1-238 ~~~~~~~~~~ ~~~~~~~~~~ ~~~~~~~~~~ ~~~~~~~~~~ ~~~~~~~~~~
ARSiRGRR00500262,/1-245 ~~~~~~~~~~ ~~~~~~~~~~ ~~~~~~~~~~ ~~~~~~~~~~ ~~~~~~~~~~
ARSiRGRR00500263,/1-210 ~~~~~~~~~~ ~~~~~~~~~~ ~~~~~~~~~~ ~~~~~~~~~~ ~~~~~~~~~~
ARSiRGRR00500264,/1-367 ~~~~~~~~~~ ~~~~~~~~~~ ~~~~~~~~~~ ~~~~~~~~~~ ~~~~~~~~~~
ARSiRGRR00500265,/1-501 GCC.AAACT. AGGCATGTG. ATACCTTTTC GGAAATCCCA A.AGAGAACC
ARSiRGRR00500266,/1-499 GCC.AAACT. AGGCATGTG. ATACCTTTTC GGAAATCCCA A.AGAGAACC
ARSiRGRR00500267,/1-246 ~~~~~~~~~~ ~~~~~~~~~~ ~~~~~~~~~~ ~~~~~~~~~~ ~~~~~~~~~~
ARSiRGRR00500269,/1-435 .CC.AAACT. AGGCATGTG. ATACCTTTTC GGAAATCCCA A..GAGA.CC
ARSiRGRR00500270,/1-439 GCC.AAACT. AGGCATGTG. ATACCTTTTC GGAAATCCCA A.AGAGAACC
ARSiRGRR00500271,/1-444 GCC.AAACT. AGGCATGTG. ATACCTTTTC GGATATCCCA A.AGAGA.CC
ARSiRGRR00500272,/1-504 GCC.AAACT. AGGCATGTG. ATACCTTTTC GGAAATCCCA A.AGAGAACC
ARSiRGRR00500273,/1-426 GCC.AAACT. AGGCATGTG. ATACCTTTTC GGAAATCCCA A.AGAGAACC
ARSiRGRR00500274,/1-431 GCCCAAACTG AGGCATGTG. ATACCTTTTC GGNAATCCCA A.AGAGAACC
ARSiRGRR00500275,/1-501 GCC.AAACT. AGGCATGTG. ATACCTTTTC GGAAATCCCA A.AGAGAACC
ARSiRGRR00500276,/1-461 GCC.AAACT. AGGCATGTG. ATACCTTTTC GGAAATCCCA A.AGAGAACC
ARSiRGRR00500277,/1-502 GCC.AAACT. AGGCATGTG. ATACCTTTTC GGAAATCCCA A.AGAGAACC
ARSiRGRR00500278,/1-462 GCC~AAANT. AGGCATGTGA T.ACCTTTTC GGGNNATCCC AAAGAGAACC
ARSiRGRR00500279,/1-502 GCC.AAACT. AGGCATGTG. ATACCTTTTC GGAAATCCCA A.AGAGAACC
ARSiRGRR00500280,/1-412 GCC~AAACT. AGGCATGTGA T.ACCTTTTC GGGAT..CCC AAAGCCCACC
ARSiRGRR00500282,/1-443 GCC.AAACT. AGGCATGTG. ATACCTTTTC GGAAATCCCA A.AGAGAACC
ARSiRGRR00500284,/1-495 GCC.AAACT. AGGCATGTG. ATACCTTTTC GGAAATCCCA A.AGAGAACC
ARSiRGRR00500285,/1-462 GCC.AAACT. AGGCATGTGG ATACCTTTTC GGAAATCCCA A.AGAGAACC
ARSiRGRR00500287,/1-459 GCC.AAACT. AGGCATGTG. ATACCTTTTC GGAAATCCCA A.AGAGAACC
ARSiRGRR00500288,/1-488 GCC.AAACT. AGGCATGTG. ATACCTTTTC GGAAATCCCA A.AGAGAACC
ARSiRGRR00500289,/1-415 CTATTTTGT. TT.TGTTAA. AAATGTATGA CTCCATAACT TTTAGACA~~
ARSiRGRR00500290,/1-361 ~~~~~~~~~~ ~~~~~~~~~~ ~~~~~~~~~~ ~~~~~~~~~~ ~~~~~~~~~~
ARSiRGRR00500291,/1-358 ~~~~~~~~~~ ~~~~~~~~~~ ~~~~~~~~~~ ~~~~~~~~~~ ~~~~~~~~~~
ARSiRGRR00500292,/1-367 ~~~~~~~~~~ ~~~~~~~~~~ ~~~~~~~~~~ ~~~~~~~~~~ ~~~~~~~~~~
ARSiRGRR00500293,/1-369 ~~~~~~~~~~ ~~~~~~~~~~ ~~~~~~~~~~ ~~~~~~~~~~ ~~~~~~~~~~
ARSiRGRR00500294,/1-319 ~~~~~~~~~~ ~~~~~~~~~~ ~~~~~~~~~~ ~~~~~~~~~~ ~~~~~~~~~~
ARSiRGRR00500295,/1-365 ~~~~~~~~~~ ~~~~~~~~~~ ~~~~~~~~~~ ~~~~~~~~~~ ~~~~~~~~~~
ARSiRGRR00500296,/1-211 ~~~~~~~~~~ ~~~~~~~~~~ ~~~~~~~~~~ ~~~~~~~~~~ ~~~~~~~~~~
ARSiRGRR00500297,/1-211 ~~~~~~~~~~ ~~~~~~~~~~ ~~~~~~~~~~ ~~~~~~~~~~ ~~~~~~~~~~
ARSiRGRR00500298,/1-212 ~~~~~~~~~~ ~~~~~~~~~~ ~~~~~~~~~~ ~~~~~~~~~~ ~~~~~~~~~~
ARSiRGRR00500299,/1-213 ~~~~~~~~~~ ~~~~~~~~~~ ~~~~~~~~~~ ~~~~~~~~~~ ~~~~~~~~~~
ARSiRGRR00500300,/1-212 ~~~~~~~~~~ ~~~~~~~~~~ ~~~~~~~~~~ ~~~~~~~~~~ ~~~~~~~~~~
ARSiRGRR00500301,/1-211 ~~~~~~~~~~ ~~~~~~~~~~ ~~~~~~~~~~ ~~~~~~~~~~ ~~~~~~~~~~
ARSiRGRR00500302,/1-213 ~~~~~~~~~~ ~~~~~~~~~~ ~~~~~~~~~~ ~~~~~~~~~~ ~~~~~~~~~~
ARSiRGRR00500303,/1-213 ~~~~~~~~~~ ~~~~~~~~~~ ~~~~~~~~~~ ~~~~~~~~~~ ~~~~~~~~~~
ARSiRGRR00500312,/1-211 ~~~~~~~~~~ ~~~~~~~~~~ ~~~~~~~~~~ ~~~~~~~~~~ ~~~~~~~~~~
ARSiRGRR00500313,/1-210 ~~~~~~~~~~ ~~~~~~~~~~ ~~~~~~~~~~ ~~~~~~~~~~ ~~~~~~~~~~
ARSiRGRR00500314,/1-214 ~~~~~~~~~~ ~~~~~~~~~~ ~~~~~~~~~~ ~~~~~~~~~~ ~~~~~~~~~~

ARSiRGRR00500011,/1-499 C...TCCGAC GAAAGAAGCA AGACAATGGA ACTTTTCCAT TGACTTTTTG
ARSiRGRR00500012,/1-499 C...TCTGAC GAAAGAAGCA AGACAATGGA ACTTTTCCAT TGACTTTTTG
ARSiRGRR00500013,/1-499 ....TCCGAC GAAAGAAGCA AGACAATGGA ACATTTCCAT TGACTTTTTG
ARSiRGRR00500014,/1-393 C...TCCGAC GAAAGAAGCC AGACAATGGA ACTTTTCCAT TGACTTTTTG
ARSiRGRR00500015,/1-496 C...TCCGAC GAAAGAAGCA AGACAATGGA ACATTTCCAT TGACTTTTTG
ARSiRGRR00500016,/1-460 C...TCCGAC GAAAGAAGCA AGACAATGGA ACTTTTCCAT TGACTTTTGG
ARSiRGRR00500017,/1-456 C...TCCGAC GAAAGAAGCA AGACAATGGA ACATTTCCAT TGACTTTTTG
ARSiRGRR00500018,/1-451 C...TCCGAC GAAAGAAGCA AGACAATGGA ACTTTTCCAT TGACTTTTTG
ARSiRGRR00500019,/1-500 C...TCTGAC GAAAGAAGCA AGACAATGGA ACATTTCCAT TGACTTTTTG
ARSiRGRR00500020,/1-497 C...TCTGAC GAAAGAAGCA AGACAATGGA ACTTTTCCAT TGACTTTTGG
ARSiRGRR00500021,/1-495 C...TCCGAC GAAAGAAGCA AGACAATGGA ACTTTTCCAT TGACTTTTTG
ARSiRGRR00500022,/1-494 C...TCCGAC GAAAGAAGCA AGACAATGGA ACTTTTC.AT TGACTTTT.G
ARSiRGRR00500023,/1-497 C...TCTGAC GAAAGAAGCA AGACAATGGA ACTTTTCCAT TGACTTTTTG
ARSiRGRR00500024,/1-497 C...TCCGAC GAAAGAAGCA AGACAATGGA ACTTTTCCAT TGACTTTTTG
ARSiRGRR00500025,/1-492 C...TCCGAC GAAAGAAGCA AGACAATGGA TCTTTTCCAT TGACTTTG.G
ARSiRGRR00500026,/1-498 C...TCCGAC GAAAGAAGCA AGACAATGGA ACTTTTCCAT TGACTTTTTG
ARSiRGRR00500027,/1-498 C...TCTGAC GAAAGAAGCA AGACAATGGA ACTTTTCCAT TGACTTTTTG
ARSiRGRR00500028,/1-500 C...TCCGAC GAAAGAAGCA AGACAATGGA ACTTTTCCAT TGACTTTTTG
ARSiRGRR00500029,/1-497 C...TCCGAC GAAAGAAGCA AGACAATGGA ACATTTCCAT TGACTTTTTG
ARSiRGRR00500030,/1-499 C...TCCGAC GAAAGAAGCA AGACAATGGA ACTTTGCCAT TGACTTTTTG
ARSiRGRR00500031,/1-498 C...TCCGAC GAAAGAAGCA AGACAATGGA ACTTTTCCAT TGACTTTTTG
ARSiRGRR00500032,/1-498 C...TCTGAC GAAAGAAGCA AGACAATGGA ACATTTCCAT TGACTTTTTG
ARSiRGRR00500033,/1-498 C...TCTGAC GAAAGAAGCA AGACAATGGA ACTTTTCCAT TGACTTTTTG
ARSiRGRR00500034,/1-496 C...TCCGAC GAAAGAAGCA AGACAATGGA ACTTTTCCAT TGACTTTTTG
ARSiRGRR00500035,/1-493 ....TCCGAC GAAAGAAGCA AGACAATGGA ATTTTTCCAT TGACTTTTTG
ARSiRGRR00500036,/1-241 ~~~~~~~~~~ ~~~~~~~~~~ ~~~~~~~~~~ ~~~~~~~~~~ ~~~~~~~~~~
ARSiRGRR00500037,/1-196 ~~~~~~~~~~ ~~~~~~~~~~ ~~~~~~~~~~ ~~~~~~~~~~ ~~~~~~~~~~
ARSiRGRR00500039,/1-205 ~~~~~~~~~~ ~~~~~~~~~~ ~~~~~~~~~~ ~~~~~~~~~~ ~~~~~~~~~~
ARSiRGRR00500040,/1-204 ~~~~~~~~~~ ~~~~~~~~~~ ~~~~~~~~~~ ~~~~~~~~~~ ~~~~~~~~~~
ARSiRGRR00500041,/1-251 ~~~~~~~~~~ ~~~~~~~~~~ ~~~~~~~~~~ ~~~~~~~~~~ ~~~~~~~~~~
ARSiRGRR00500042,/1-248 ~~~~~~~~~~ ~~~~~~~~~~ ~~~~~~~~~~ ~~~~~~~~~~ ~~~~~~~~~~
ARSiRGRR00500043,/1-261 ~~~~~~~~~~ ~~~~~~~~~~ ~~~~~~~~~~ ~~~~~~~~~~ ~~~~~~~~~~
ARSiRGRR00500044,/1-250 ~~~~~~~~~~ ~~~~~~~~~~ ~~~~~~~~~~ ~~~~~~~~~~ ~~~~~~~~~~
ARSiRGRR00500045,/1-201 ~~~~~~~~~~ ~~~~~~~~~~ ~~~~~~~~~~ ~~~~~~~~~~ ~~~~~~~~~~
ARSiRGRR00500046,/1-232 ~~~~~~~~~~ ~~~~~~~~~~ ~~~~~~~~~~ ~~~~~~~~~~ ~~~~~~~~~~
ARSiRGRR00500047,/1-242 ~~~~~~~~~~ ~~~~~~~~~~ ~~~~~~~~~~ ~~~~~~~~~~ ~~~~~~~~~~
ARSiRGRR00500048,/1-209 ~~~~~~~~~~ ~~~~~~~~~~ ~~~~~~~~~~ ~~~~~~~~~~ ~~~~~~~~~~
ARSiRGRR00500049,/1-233 ~~~~~~~~~~ ~~~~~~~~~~ ~~~~~~~~~~ ~~~~~~~~~~ ~~~~~~~~~~
ARSiRGRR00500050,/1-220 ~~~~~~~~~~ ~~~~~~~~~~ ~~~~~~~~~~ ~~~~~~~~~~ ~~~~~~~~~~
ARSiRGRR00500051,/1-238 ~~~~~~~~~~ ~~~~~~~~~~ ~~~~~~~~~~ ~~~~~~~~~~ ~~~~~~~~~~
ARSiRGRR00500052,/1-208 ~~~~~~~~~~ ~~~~~~~~~~ ~~~~~~~~~~ ~~~~~~~~~~ ~~~~~~~~~~
ARSiRGRR00500053,/1-245 ~~~~~~~~~~ ~~~~~~~~~~ ~~~~~~~~~~ ~~~~~~~~~~ ~~~~~~~~~~
ARSiRGRR00500054,/1-235 ~~~~~~~~~~ ~~~~~~~~~~ ~~~~~~~~~~ ~~~~~~~~~~ ~~~~~~~~~~
ARSiRGRR00500055,/1-235 ~~~~~~~~~~ ~~~~~~~~~~ ~~~~~~~~~~ ~~~~~~~~~~ ~~~~~~~~~~
ARSiRGRR00500056,/1-221 ~~~~~~~~~~ ~~~~~~~~~~ ~~~~~~~~~~ ~~~~~~~~~~ ~~~~~~~~~~
ARSiRGRR00500057,/1-257 ~~~~~~~~~~ ~~~~~~~~~~ ~~~~~~~~~~ ~~~~~~~~~~ ~~~~~~~~~~
ARSiRGRR00500058,/1-249 ~~~~~~~~~~ ~~~~~~~~~~ ~~~~~~~~~~ ~~~~~~~~~~ ~~~~~~~~~~
ARSiRGRR00500059,/1-270 ~~~~~~~~~~ ~~~~~~~~~~ ~~~~~~~~~~ ~~~~~~~~~~ ~~~~~~~~~~
ARSiRGRR00500060,/1-236 ~~~~~~~~~~ ~~~~~~~~~~ ~~~~~~~~~~ ~~~~~~~~~~ ~~~~~~~~~~
ARSiRGRR00500061,/1-242 ~~~~~~~~~~ ~~~~~~~~~~ ~~~~~~~~~~ ~~~~~~~~~~ ~~~~~~~~~~
ARSiRGRR00500062,/1-245 ~~~~~~~~~~ ~~~~~~~~~~ ~~~~~~~~~~ ~~~~~~~~~~ ~~~~~~~~~~
ARSiRGRR00500063,/1-245 ~~~~~~~~~~ ~~~~~~~~~~ ~~~~~~~~~~ ~~~~~~~~~~ ~~~~~~~~~~
ARSiRGRR00500064,/1-250 ~~~~~~~~~~ ~~~~~~~~~~ ~~~~~~~~~~ ~~~~~~~~~~ ~~~~~~~~~~
ARSiRGRR00500065,/1-151 ~~~~~~~~~~ ~~~~~~~~~~ ~~~~~~~~~~ ~~~~~~~~~~ ~~~~~~~~~~
ARSiRGRR00500066,/1-247 ~~~~~~~~~~ ~~~~~~~~~~ ~~~~~~~~~~ ~~~~~~~~~~ ~~~~~~~~~~
ARSiRGRR00500067,/1-126 ~~~~~~~~~~ ~~~~~~~~~~ ~~~~~~~~~~ ~~~~~~~~~~ ~~~~~~~~~~
ARSiRGRR00500068,/1-248 ~~~~~~~~~~ ~~~~~~~~~~ ~~~~~~~~~~ ~~~~~~~~~~ ~~~~~~~~~~
ARSiRGRR00500069,/1-218 ~~~~~~~~~~ ~~~~~~~~~~ ~~~~~~~~~~ ~~~~~~~~~~ ~~~~~~~~~~
ARSiRGRR00500070,/1-246 ~~~~~~~~~~ ~~~~~~~~~~ ~~~~~~~~~~ ~~~~~~~~~~ ~~~~~~~~~~
ARSiRGRR00500071,/1-222 ~~~~~~~~~~ ~~~~~~~~~~ ~~~~~~~~~~ ~~~~~~~~~~ ~~~~~~~~~~
ARSiRGRR00500072,/1-236 ~~~~~~~~~~ ~~~~~~~~~~ ~~~~~~~~~~ ~~~~~~~~~~ ~~~~~~~~~~
ARSiRGRR00500073,/1-244 ~~~~~~~~~~ ~~~~~~~~~~ ~~~~~~~~~~ ~~~~~~~~~~ ~~~~~~~~~~
ARSiRGRR00500074,/1-249 ~~~~~~~~~~ ~~~~~~~~~~ ~~~~~~~~~~ ~~~~~~~~~~ ~~~~~~~~~~
ARSiRGRR00500075,/1-217 ~~~~~~~~~~ ~~~~~~~~~~ ~~~~~~~~~~ ~~~~~~~~~~ ~~~~~~~~~~
ARSiRGRR00500076,/1-243 ~~~~~~~~~~ ~~~~~~~~~~ ~~~~~~~~~~ ~~~~~~~~~~ ~~~~~~~~~~
ARSiRGRR00500077,/1-242 ~~~~~~~~~~ ~~~~~~~~~~ ~~~~~~~~~~ ~~~~~~~~~~ ~~~~~~~~~~
ARSiRGRR00500078,/1-252 ~~~~~~~~~~ ~~~~~~~~~~ ~~~~~~~~~~ ~~~~~~~~~~ ~~~~~~~~~~
ARSiRGRR00500079,/1-226 ~~~~~~~~~~ ~~~~~~~~~~ ~~~~~~~~~~ ~~~~~~~~~~ ~~~~~~~~~~
ARSiRGRR00500081,/1-237 ~~~~~~~~~~ ~~~~~~~~~~ ~~~~~~~~~~ ~~~~~~~~~~ ~~~~~~~~~~
ARSiRGRR00500082,/1-207 ~~~~~~~~~~ ~~~~~~~~~~ ~~~~~~~~~~ ~~~~~~~~~~ ~~~~~~~~~~
ARSiRGRR00500083,/1-249 ~~~~~~~~~~ ~~~~~~~~~~ ~~~~~~~~~~ ~~~~~~~~~~ ~~~~~~~~~~
ARSiRGRR00500084,/1-205 ~~~~~~~~~~ ~~~~~~~~~~ ~~~~~~~~~~ ~~~~~~~~~~ ~~~~~~~~~~
ARSiRGRR00500086,/1-123 ~~~~~~~~~~ ~~~~~~~~~~ ~~~~~~~~~~ ~~~~~~~~~~ ~~~~~~~~~~
ARSiRGRR00500087,/1-162 ~~~~~~~~~~ ~~~~~~~~~~ ~~~~~~~~~~ ~~~~~~~~~~ ~~~~~~~~~~
ARSiRGRR00500088,/1-152 ~~~~~~~~~~ ~~~~~~~~~~ ~~~~~~~~~~ ~~~~~~~~~~ ~~~~~~~~~~
ARSiRGRR00500089,/1-150 ~~~~~~~~~~ ~~~~~~~~~~ ~~~~~~~~~~ ~~~~~~~~~~ ~~~~~~~~~~
ARSiRGRR00500090,/1-251 ~~~~~~~~~~ ~~~~~~~~~~ ~~~~~~~~~~ ~~~~~~~~~~ ~~~~~~~~~~
ARSiRGRR00500091,/1-243 ~~~~~~~~~~ ~~~~~~~~~~ ~~~~~~~~~~ ~~~~~~~~~~ ~~~~~~~~~~
ARSiRGRR00500092,/1-278 ~~~~~~~~~~ ~~~~~~~~~~ ~~~~~~~~~~ ~~~~~~~~~~ ~~~~~~~~~~
ARSiRGRR00500093,/1-284 ~~~~~~~~~~ ~~~~~~~~~~ ~~~~~~~~~~ ~~~~~~~~~~ ~~~~~~~~~~
ARSiRGRR00500094,/1-243 ~~~~~~~~~~ ~~~~~~~~~~ ~~~~~~~~~~ ~~~~~~~~~~ ~~~~~~~~~~
ARSiRGRR00500095,/1-304 ~~~~~~~~~~ ~~~~~~~~~~ ~~~~~~~~~~ ~~~~~~~~~~ ~~~~~~~~~~
ARSiRGRR00500096,/1-265 ~~~~~~~~~~ ~~~~~~~~~~ ~~~~~~~~~~ ~~~~~~~~~~ ~~~~~~~~~~
ARSiRGRR00500097,/1-250 ~~~~~~~~~~ ~~~~~~~~~~ ~~~~~~~~~~ ~~~~~~~~~~ ~~~~~~~~~~
ARSiRGRR00500098,/1-235 ~~~~~~~~~~ ~~~~~~~~~~ ~~~~~~~~~~ ~~~~~~~~~~ ~~~~~~~~~~
ARSiRGRR00500099,/1-239 ~~~~~~~~~~ ~~~~~~~~~~ ~~~~~~~~~~ ~~~~~~~~~~ ~~~~~~~~~~
ARSiRGRR00500100,/1-213 ~~~~~~~~~~ ~~~~~~~~~~ ~~~~~~~~~~ ~~~~~~~~~~ ~~~~~~~~~~
ARSiRGRR00500101,/1-183 ~~~~~~~~~~ ~~~~~~~~~~ ~~~~~~~~~~ ~~~~~~~~~~ ~~~~~~~~~~
ARSiRGRR00500102,/1-246 ~~~~~~~~~~ ~~~~~~~~~~ ~~~~~~~~~~ ~~~~~~~~~~ ~~~~~~~~~~
ARSiRGRR00500103,/1-217 ~~~~~~~~~~ ~~~~~~~~~~ ~~~~~~~~~~ ~~~~~~~~~~ ~~~~~~~~~~
ARSiRGRR00500104,/1-207 ~~~~~~~~~~ ~~~~~~~~~~ ~~~~~~~~~~ ~~~~~~~~~~ ~~~~~~~~~~
ARSiRGRR00500105,/1-224 ~~~~~~~~~~ ~~~~~~~~~~ ~~~~~~~~~~ ~~~~~~~~~~ ~~~~~~~~~~
ARSiRGRR00500106,/1-292 ~~~~~~~~~~ ~~~~~~~~~~ ~~~~~~~~~~ ~~~~~~~~~~ ~~~~~~~~~~
ARSiRGRR00500107,/1-201 ~~~~~~~~~~ ~~~~~~~~~~ ~~~~~~~~~~ ~~~~~~~~~~ ~~~~~~~~~~
ARSiRGRR00500108,/1-251 ~~~~~~~~~~ ~~~~~~~~~~ ~~~~~~~~~~ ~~~~~~~~~~ ~~~~~~~~~~
ARSiRGRR00500109,/1-230 ~~~~~~~~~~ ~~~~~~~~~~ ~~~~~~~~~~ ~~~~~~~~~~ ~~~~~~~~~~
ARSiRGRR00500110,/1-255 ~~~~~~~~~~ ~~~~~~~~~~ ~~~~~~~~~~ ~~~~~~~~~~ ~~~~~~~~~~
ARSiRGRR00500111,/1-224 ~~~~~~~~~~ ~~~~~~~~~~ ~~~~~~~~~~ ~~~~~~~~~~ ~~~~~~~~~~
ARSiRGRR00500112,/1-249 ~~~~~~~~~~ ~~~~~~~~~~ ~~~~~~~~~~ ~~~~~~~~~~ ~~~~~~~~~~
ARSiRGRR00500113,/1-215 ~~~~~~~~~~ ~~~~~~~~~~ ~~~~~~~~~~ ~~~~~~~~~~ ~~~~~~~~~~
ARSiRGRR00500114,/1-263 ~~~~~~~~~~ ~~~~~~~~~~ ~~~~~~~~~~ ~~~~~~~~~~ ~~~~~~~~~~
ARSiRGRR00500115,/1-221 ~~~~~~~~~~ ~~~~~~~~~~ ~~~~~~~~~~ ~~~~~~~~~~ ~~~~~~~~~~
ARSiRGRR00500116,/1-225 ~~~~~~~~~~ ~~~~~~~~~~ ~~~~~~~~~~ ~~~~~~~~~~ ~~~~~~~~~~
ARSiRGRR00500117,/1-254 ~~~~~~~~~~ ~~~~~~~~~~ ~~~~~~~~~~ ~~~~~~~~~~ ~~~~~~~~~~
ARSiRGRR00500118,/1-228 ~~~~~~~~~~ ~~~~~~~~~~ ~~~~~~~~~~ ~~~~~~~~~~ ~~~~~~~~~~
ARSiRGRR00500119,/1-241 ~~~~~~~~~~ ~~~~~~~~~~ ~~~~~~~~~~ ~~~~~~~~~~ ~~~~~~~~~~
ARSiRGRR00500120,/1-245 ~~~~~~~~~~ ~~~~~~~~~~ ~~~~~~~~~~ ~~~~~~~~~~ ~~~~~~~~~~
ARSiRGRR00500121,/1-247 ~~~~~~~~~~ ~~~~~~~~~~ ~~~~~~~~~~ ~~~~~~~~~~ ~~~~~~~~~~
ARSiRGRR00500122,/1-245 ~~~~~~~~~~ ~~~~~~~~~~ ~~~~~~~~~~ ~~~~~~~~~~ ~~~~~~~~~~
ARSiRGRR00500123,/1-247 ~~~~~~~~~~ ~~~~~~~~~~ ~~~~~~~~~~ ~~~~~~~~~~ ~~~~~~~~~~
ARSiRGRR00500124,/1-235 ~~~~~~~~~~ ~~~~~~~~~~ ~~~~~~~~~~ ~~~~~~~~~~ ~~~~~~~~~~
ARSiRGRR00500125,/1-248 ~~~~~~~~~~ ~~~~~~~~~~ ~~~~~~~~~~ ~~~~~~~~~~ ~~~~~~~~~~
ARSiRGRR00500128,/1-203 ~~~~~~~~~~ ~~~~~~~~~~ ~~~~~~~~~~ ~~~~~~~~~~ ~~~~~~~~~~
ARSiRGRR00500129,/1-504 .~..TCCGAC GAAAGAAGCA G..ACAATGG AATTTTTCCA TTGACTTTTT
ARSiRGRR00500130,/1-503 TC..TCCGA. TGA.TGAGGA AGGAAAATGG AATTCTTC.T ATTGTGTTTT
ARSiRGRR00500131,/1-510 ~...TCTGAT GAATGAGGAA GA.AAGATGG AATTCTTCTA TTGTTTTTTT
ARSiRGRR00500132,/1-494 T...CCGATG AATGAGGAAG GAAATGGAAT TCTTTATTGT GTTTTTTTCT
ARSiRGRR00500133,/1-510 ~...TCTGAT GAATGAGGAA TG.AAAATGG AATTCAACTA TTGCTTTGTT
ARSiRGRR00500134,/1-506 T...CCGATG AATGAGGAAG GAAAATGGAA TTCTTCTATT CCTTTTTTTT
ARSiRGRR00500135,/1-514 ~...TCCGAT GAATGAGGAA GC.AAAATGG AATTCTTCTA TTGTTTTTTT
ARSiRGRR00500136,/1-505 T...CCGATG AATGAGGAAG GAAATGGAAT TCTTTATGG. GTTTTTTTCT
ARSiRGRR00500137,/1-460 .~..TCCGA. TGA.TGAGGA AGGAAAATGG AATTCTTC.T ATTGT~~~~~
ARSiRGRR00500138,/1-466 C...TCCGA. TGAATGAGGA AGGAAAATGG AATTCTTYCT ATTCTGTGTT
ARSiRGRR00500139,/1-266 ~~~~~~~~~~ ~~~~~~~~~~ ~~~~~~~~~~ ~~~~~~~~~~ ~~~~~~~~~~
ARSiRGRR00500140,/1-289 ~~~~~~~~~~ ~~~~~~~~~~ ~~~~~~~~~~ ~~~~~~~~~~ ~~~~~~~~~~
ARSiRGRR00500141,/1-236 ~~~~~~~~~~ ~~~~~~~~~~ ~~~~~~~~~~ ~~~~~~~~~~ ~~~~~~~~~~
ARSiRGRR00500142,/1-275 ~~~~~~~~~~ ~~~~~~~~~~ ~~~~~~~~~~ ~~~~~~~~~~ ~~~~~~~~~~
ARSiRGRR00500143,/1-283 ~~~~~~~~~~ ~~~~~~~~~~ ~~~~~~~~~~ ~~~~~~~~~~ ~~~~~~~~~~
ARSiRGRR00500144,/1-265 ~~~~~~~~~~ ~~~~~~~~~~ ~~~~~~~~~~ ~~~~~~~~~~ ~~~~~~~~~~
ARSiRGRR00500145,/1-232 ~~~~~~~~~~ ~~~~~~~~~~ ~~~~~~~~~~ ~~~~~~~~~~ ~~~~~~~~~~
ARSiRGRR00500146,/1-217 ~~~~~~~~~~ ~~~~~~~~~~ ~~~~~~~~~~ ~~~~~~~~~~ ~~~~~~~~~~
ARSiRGRR00500147,/1-213 ~~~~~~~~~~ ~~~~~~~~~~ ~~~~~~~~~~ ~~~~~~~~~~ ~~~~~~~~~~
ARSiRGRR00500148,/1-210 ~~~~~~~~~~ ~~~~~~~~~~ ~~~~~~~~~~ ~~~~~~~~~~ ~~~~~~~~~~
ARSiRGRR00500149,/1-213 ~~~~~~~~~~ ~~~~~~~~~~ ~~~~~~~~~~ ~~~~~~~~~~ ~~~~~~~~~~
ARSiRGRR00500150,/1-215 ~~~~~~~~~~ ~~~~~~~~~~ ~~~~~~~~~~ ~~~~~~~~~~ ~~~~~~~~~~
ARSiRGRR00500151,/1-209 ~~~~~~~~~~ ~~~~~~~~~~ ~~~~~~~~~~ ~~~~~~~~~~ ~~~~~~~~~~
ARSiRGRR00500152,/1-215 ~~~~~~~~~~ ~~~~~~~~~~ ~~~~~~~~~~ ~~~~~~~~~~ ~~~~~~~~~~
ARSiRGRR00500153,/1-213 ~~~~~~~~~~ ~~~~~~~~~~ ~~~~~~~~~~ ~~~~~~~~~~ ~~~~~~~~~~
ARSiRGRR00500154,/1-457 ....TTCGAC GAAAGAAGCA AGACAATGGA ACTTTTCCAT TGACTTTTTC
ARSiRGRR00500155,/1-498 C...TCCGAT .GAATGAGGA AAGAAAATGG AATTCTTGTA TTGGTTTTTT
ARSiRGRR00500156,/1-501 T...CCGATG AATGAGGAAG GAAAATGAAT TC.TTCTATT GTTTTTTTTT
ARSiRGRR00500157,/1-458 C...TCCCAC TGAATGAGGA AGGAAANTGG AATTCTATAT TTT~~~~~~~
ARSiRGRR00500158,/1-503 C...TCCGAC .GAAAGAAGC AG.ACAATGG AACATTTCCA TTG.ACTTTT
ARSiRGRR00500159,/1-463 C...TCCGAA TGAAAGAGGA AGGAAAATGG AATTCTTCTA TTG.TTTTT~
ARSiRGRR00500160,/1-236 ~~~~~~~~~~ ~~~~~~~~~~ ~~~~~~~~~~ ~~~~~~~~~~ ~~~~~~~~~~
ARSiRGRR00500161,/1-248 ~~~~~~~~~~ ~~~~~~~~~~ ~~~~~~~~~~ ~~~~~~~~~~ ~~~~~~~~~~
ARSiRGRR00500162,/1-264 ~~~~~~~~~~ ~~~~~~~~~~ ~~~~~~~~~~ ~~~~~~~~~~ ~~~~~~~~~~
ARSiRGRR00500163,/1-237 ~~~~~~~~~~ ~~~~~~~~~~ ~~~~~~~~~~ ~~~~~~~~~~ ~~~~~~~~~~
ARSiRGRR00500164,/1-221 ~~~~~~~~~~ ~~~~~~~~~~ ~~~~~~~~~~ ~~~~~~~~~~ ~~~~~~~~~~
ARSiRGRR00500165,/1-231 ~~~~~~~~~~ ~~~~~~~~~~ ~~~~~~~~~~ ~~~~~~~~~~ ~~~~~~~~~~
ARSiRGRR00500166,/1-186 ~~~~~~~~~~ ~~~~~~~~~~ ~~~~~~~~~~ ~~~~~~~~~~ ~~~~~~~~~~
ARSiRGRR00500167,/1-209 ~~~~~~~~~~ ~~~~~~~~~~ ~~~~~~~~~~ ~~~~~~~~~~ ~~~~~~~~~~
ARSiRGRR00500168,/1-208 ~~~~~~~~~~ ~~~~~~~~~~ ~~~~~~~~~~ ~~~~~~~~~~ ~~~~~~~~~~
ARSiRGRR00500169,/1-226 ~~~~~~~~~~ ~~~~~~~~~~ ~~~~~~~~~~ ~~~~~~~~~~ ~~~~~~~~~~
ARSiRGRR00500170,/1-210 ~~~~~~~~~~ ~~~~~~~~~~ ~~~~~~~~~~ ~~~~~~~~~~ ~~~~~~~~~~
ARSiRGRR00500171,/1-215 ~~~~~~~~~~ ~~~~~~~~~~ ~~~~~~~~~~ ~~~~~~~~~~ ~~~~~~~~~~
ARSiRGRR00500172,/1-252 ~~~~~~~~~~ ~~~~~~~~~~ ~~~~~~~~~~ ~~~~~~~~~~ ~~~~~~~~~~
ARSiRGRR00500173,/1-210 ~~~~~~~~~~ ~~~~~~~~~~ ~~~~~~~~~~ ~~~~~~~~~~ ~~~~~~~~~~
ARSiRGRR00500174,/1-211 ~~~~~~~~~~ ~~~~~~~~~~ ~~~~~~~~~~ ~~~~~~~~~~ ~~~~~~~~~~
ARSiRGRR00500175,/1-211 ~~~~~~~~~~ ~~~~~~~~~~ ~~~~~~~~~~ ~~~~~~~~~~ ~~~~~~~~~~
ARSiRGRR00500176,/1-217 ~~~~~~~~~~ ~~~~~~~~~~ ~~~~~~~~~~ ~~~~~~~~~~ ~~~~~~~~~~
ARSiRGRR00500177,/1-216 ~~~~~~~~~~ ~~~~~~~~~~ ~~~~~~~~~~ ~~~~~~~~~~ ~~~~~~~~~~
ARSiRGRR00500178,/1-209 ~~~~~~~~~~ ~~~~~~~~~~ ~~~~~~~~~~ ~~~~~~~~~~ ~~~~~~~~~~
ARSiRGRR00500179,/1-171 ~~~~~~~~~~ ~~~~~~~~~~ ~~~~~~~~~~ ~~~~~~~~~~ ~~~~~~~~~~
ARSiRGRR00500180,/1-173 ~~~~~~~~~~ ~~~~~~~~~~ ~~~~~~~~~~ ~~~~~~~~~~ ~~~~~~~~~~
ARSiRGRR00500181,/1-175 ~~~~~~~~~~ ~~~~~~~~~~ ~~~~~~~~~~ ~~~~~~~~~~ ~~~~~~~~~~
ARSiRGRR00500182,/1-174 ~~~~~~~~~~ ~~~~~~~~~~ ~~~~~~~~~~ ~~~~~~~~~~ ~~~~~~~~~~
ARSiRGRR00500183,/1-174 ~~~~~~~~~~ ~~~~~~~~~~ ~~~~~~~~~~ ~~~~~~~~~~ ~~~~~~~~~~
ARSiRGRR00500184,/1-165 ~~~~~~~~~~ ~~~~~~~~~~ ~~~~~~~~~~ ~~~~~~~~~~ ~~~~~~~~~~
ARSiRGRR00500185,/1-172 ~~~~~~~~~~ ~~~~~~~~~~ ~~~~~~~~~~ ~~~~~~~~~~ ~~~~~~~~~~
ARSiRGRR00500186,/1-171 ~~~~~~~~~~ ~~~~~~~~~~ ~~~~~~~~~~ ~~~~~~~~~~ ~~~~~~~~~~
ARSiRGRR00500187,/1-169 ~~~~~~~~~~ ~~~~~~~~~~ ~~~~~~~~~~ ~~~~~~~~~~ ~~~~~~~~~~
ARSiRGRR00500188,/1-165 ~~~~~~~~~~ ~~~~~~~~~~ ~~~~~~~~~~ ~~~~~~~~~~ ~~~~~~~~~~
ARSiRGRR00500189,/1-164 ~~~~~~~~~~ ~~~~~~~~~~ ~~~~~~~~~~ ~~~~~~~~~~ ~~~~~~~~~~
ARSiRGRR00500190,/1-172 ~~~~~~~~~~ ~~~~~~~~~~ ~~~~~~~~~~ ~~~~~~~~~~ ~~~~~~~~~~
ARSiRGRR00500191,/1-191 ~~~~~~~~~~ ~~~~~~~~~~ ~~~~~~~~~~ ~~~~~~~~~~ ~~~~~~~~~~
ARSiRGRR00500192,/1-142 ~~~~~~~~~~ ~~~~~~~~~~ ~~~~~~~~~~ ~~~~~~~~~~ ~~~~~~~~~~
ARSiRGRR00500193,/1-174 ~~~~~~~~~~ ~~~~~~~~~~ ~~~~~~~~~~ ~~~~~~~~~~ ~~~~~~~~~~
ARSiRGRR00500194,/1-186 ~~~~~~~~~~ ~~~~~~~~~~ ~~~~~~~~~~ ~~~~~~~~~~ ~~~~~~~~~~
ARSiRGRR00500195,/1-185 ~~~~~~~~~~ ~~~~~~~~~~ ~~~~~~~~~~ ~~~~~~~~~~ ~~~~~~~~~~
ARSiRGRR00500196,/1-180 ~~~~~~~~~~ ~~~~~~~~~~ ~~~~~~~~~~ ~~~~~~~~~~ ~~~~~~~~~~
ARSiRGRR00500197,/1-177 ~~~~~~~~~~ ~~~~~~~~~~ ~~~~~~~~~~ ~~~~~~~~~~ ~~~~~~~~~~
ARSiRGRR00500198,/1-172 ~~~~~~~~~~ ~~~~~~~~~~ ~~~~~~~~~~ ~~~~~~~~~~ ~~~~~~~~~~
ARSiRGRR00500199,/1-168 ~~~~~~~~~~ ~~~~~~~~~~ ~~~~~~~~~~ ~~~~~~~~~~ ~~~~~~~~~~
ARSiRGRR00500200,/1-159 ~~~~~~~~~~ ~~~~~~~~~~ ~~~~~~~~~~ ~~~~~~~~~~ ~~~~~~~~~~
ARSiRGRR00500201,/1-147 ~~~~~~~~~~ ~~~~~~~~~~ ~~~~~~~~~~ ~~~~~~~~~~ ~~~~~~~~~~
ARSiRGRR00500202,/1-158 ~~~~~~~~~~ ~~~~~~~~~~ ~~~~~~~~~~ ~~~~~~~~~~ ~~~~~~~~~~
ARSiRGRR00500203,/1-171 ~~~~~~~~~~ ~~~~~~~~~~ ~~~~~~~~~~ ~~~~~~~~~~ ~~~~~~~~~~
ARSiRGRR00500204,/1-175 ~~~~~~~~~~ ~~~~~~~~~~ ~~~~~~~~~~ ~~~~~~~~~~ ~~~~~~~~~~
ARSiRGRR00500205,/1-188 ~~~~~~~~~~ ~~~~~~~~~~ ~~~~~~~~~~ ~~~~~~~~~~ ~~~~~~~~~~
ARSiRGRR00500206,/1-163 ~~~~~~~~~~ ~~~~~~~~~~ ~~~~~~~~~~ ~~~~~~~~~~ ~~~~~~~~~~
ARSiRGRR00500207,/1-171 ~~~~~~~~~~ ~~~~~~~~~~ ~~~~~~~~~~ ~~~~~~~~~~ ~~~~~~~~~~
ARSiRGRR00500208,/1-165 ~~~~~~~~~~ ~~~~~~~~~~ ~~~~~~~~~~ ~~~~~~~~~~ ~~~~~~~~~~
ARSiRGRR00500209,/1-134 ~~~~~~~~~~ ~~~~~~~~~~ ~~~~~~~~~~ ~~~~~~~~~~ ~~~~~~~~~~
ARSiRGRR00500210,/1-168 ~~~~~~~~~~ ~~~~~~~~~~ ~~~~~~~~~~ ~~~~~~~~~~ ~~~~~~~~~~
ARSiRGRR00500211,/1-160 ~~~~~~~~~~ ~~~~~~~~~~ ~~~~~~~~~~ ~~~~~~~~~~ ~~~~~~~~~~
ARSiRGRR00500212,/1-238 ~~~~~~~~~~ ~~~~~~~~~~ ~~~~~~~~~~ ~~~~~~~~~~ ~~~~~~~~~~
ARSiRGRR00500213,/1-505 CGAAAGAAGC AGGACAATGG AACTTTTCCA TTGACTCTTT GTCGACCCCA
ARSiRGRR00500214,/1-503 GACGAAAGAA GCAGGACAAT GGAATTTCTC CATTGACTTT TTGTCGACCC
ARSiRGRR00500215,/1-234 ~~~~~~~~~~ ~~~~~~~~~~ ~~~~~~~~~~ ~~~~~~~~~~ ~~~~~~~~~~
ARSiRGRR00500216,/1-210 ~~~~~~~~~~ ~~~~~~~~~~ ~~~~~~~~~~ ~~~~~~~~~~ ~~~~~~~~~~
ARSiRGRR00500217,/1-249 ~~~~~~~~~~ ~~~~~~~~~~ ~~~~~~~~~~ ~~~~~~~~~~ ~~~~~~~~~~
ARSiRGRR00500218,/1-514 CGAAAGAAGC AGGACAATGG AACTCTTCCA TTGACTCTTT GTCGACCCCA
ARSiRGRR00500219,/1-511 CGAAAGAAGC AGGACAATGG AACTTTTCCA TTGACTTTTT GTCGACCCCA
ARSiRGRR00500220,/1-511 CGAAAGAAGC AGGACAATGG AATTTCTCCA TTGACTTTTT GTCGACCCCA
ARSiRGRR00500221,/1-228 ~~~~~~~~~~ ~~~~~~~~~~ ~~~~~~~~~~ ~~~~~~~~~~ ~~~~~~~~~~
ARSiRGRR00500222,/1-177 ~~~~~~~~~~ ~~~~~~~~~~ ~~~~~~~~~~ ~~~~~~~~~~ ~~~~~~~~~~
ARSiRGRR00500223,/1-222 ~~~~~~~~~~ ~~~~~~~~~~ ~~~~~~~~~~ ~~~~~~~~~~ ~~~~~~~~~~
ARSiRGRR00500224,/1-125 ~~~~~~~~~~ ~~~~~~~~~~ ~~~~~~~~~~ ~~~~~~~~~~ ~~~~~~~~~~
ARSiRGRR00500225,/1-131 ~~~~~~~~~~ ~~~~~~~~~~ ~~~~~~~~~~ ~~~~~~~~~~ ~~~~~~~~~~
ARSiRGRR00500227,/1-134 ~~~~~~~~~~ ~~~~~~~~~~ ~~~~~~~~~~ ~~~~~~~~~~ ~~~~~~~~~~
ARSiRGRR00500229,/1-126 ~~~~~~~~~~ ~~~~~~~~~~ ~~~~~~~~~~ ~~~~~~~~~~ ~~~~~~~~~~
ARSiRGRR00500230,/1-248 ~~~~~~~~~~ ~~~~~~~~~~ ~~~~~~~~~~ ~~~~~~~~~~ ~~~~~~~~~~
ARSiRGRR00500231,/1-241 ~~~~~~~~~~ ~~~~~~~~~~ ~~~~~~~~~~ ~~~~~~~~~~ ~~~~~~~~~~
ARSiRGRR00500232,/1-225 ~~~~~~~~~~ ~~~~~~~~~~ ~~~~~~~~~~ ~~~~~~~~~~ ~~~~~~~~~~
ARSiRGRR00500233,/1-195 ~~~~~~~~~~ ~~~~~~~~~~ ~~~~~~~~~~ ~~~~~~~~~~ ~~~~~~~~~~
ARSiRGRR00500235,/1-194 ~~~~~~~~~~ ~~~~~~~~~~ ~~~~~~~~~~ ~~~~~~~~~~ ~~~~~~~~~~
ARSiRGRR00500236,/1-244 ~~~~~~~~~~ ~~~~~~~~~~ ~~~~~~~~~~ ~~~~~~~~~~ ~~~~~~~~~~
ARSiRGRR00500237,/1-253 ~~~~~~~~~~ ~~~~~~~~~~ ~~~~~~~~~~ ~~~~~~~~~~ ~~~~~~~~~~
ARSiRGRR00500238,/1-249 ~~~~~~~~~~ ~~~~~~~~~~ ~~~~~~~~~~ ~~~~~~~~~~ ~~~~~~~~~~
ARSiRGRR00500240,/1-202 ~~~~~~~~~~ ~~~~~~~~~~ ~~~~~~~~~~ ~~~~~~~~~~ ~~~~~~~~~~
ARSiRGRR00500241,/1-253 ~~~~~~~~~~ ~~~~~~~~~~ ~~~~~~~~~~ ~~~~~~~~~~ ~~~~~~~~~~
ARSiRGRR00500242,/1-238 ~~~~~~~~~~ ~~~~~~~~~~ ~~~~~~~~~~ ~~~~~~~~~~ ~~~~~~~~~~
ARSiRGRR00500243,/1-214 ~~~~~~~~~~ ~~~~~~~~~~ ~~~~~~~~~~ ~~~~~~~~~~ ~~~~~~~~~~
ARSiRGRR00500244,/1-505 CGAAAGAAGC AGGACAATGG AACTTTTCCA TTGACTTTTT GTCGACCCCA
ARSiRGRR00500245,/1-506 CGAAAGAAGC AGGACAATGG AATTCTTCCA TTGACTTTTT GTCGACCCCA
ARSiRGRR00500246,/1-460 CGAAAGAAGC AGGACAATGG AACTTTTCCA TTGACTC~~~ ~~~~~~~~~~
ARSiRGRR00500247,/1-504 CGAAAGAAGC AGGACAATGG AACTCTTCCA TTGACTCTTT GTCGACCCCA
ARSiRGRR00500248,/1-511 CGAAAGAAGC AGGACAATGG AACTTTTCCA TTGACTTTTT GTCGACCCCA
ARSiRGRR00500249,/1-459 GAAAGAAGCA GGACAATGGA ATTTCTCCAT TGACTTTT.G TCGACCC.AA
ARSiRGRR00500250,/1-206 ~~~~~~~~~~ ~~~~~~~~~~ ~~~~~~~~~~ ~~~~~~~~~~ ~~~~~~~~~~
ARSiRGRR00500251,/1-221 ~~~~~~~~~~ ~~~~~~~~~~ ~~~~~~~~~~ ~~~~~~~~~~ ~~~~~~~~~~
ARSiRGRR00500252,/1-214 ~~~~~~~~~~ ~~~~~~~~~~ ~~~~~~~~~~ ~~~~~~~~~~ ~~~~~~~~~~
ARSiRGRR00500253,/1-249 ~~~~~~~~~~ ~~~~~~~~~~ ~~~~~~~~~~ ~~~~~~~~~~ ~~~~~~~~~~
ARSiRGRR00500254,/1-184 ~~~~~~~~~~ ~~~~~~~~~~ ~~~~~~~~~~ ~~~~~~~~~~ ~~~~~~~~~~
ARSiRGRR00500255,/1-259 ~~~~~~~~~~ ~~~~~~~~~~ ~~~~~~~~~~ ~~~~~~~~~~ ~~~~~~~~~~
ARSiRGRR00500256,/1-223 ~~~~~~~~~~ ~~~~~~~~~~ ~~~~~~~~~~ ~~~~~~~~~~ ~~~~~~~~~~
ARSiRGRR00500257,/1-222 ~~~~~~~~~~ ~~~~~~~~~~ ~~~~~~~~~~ ~~~~~~~~~~ ~~~~~~~~~~
ARSiRGRR00500258,/1-199 ~~~~~~~~~~ ~~~~~~~~~~ ~~~~~~~~~~ ~~~~~~~~~~ ~~~~~~~~~~
ARSiRGRR00500259,/1-143 ~~~~~~~~~~ ~~~~~~~~~~ ~~~~~~~~~~ ~~~~~~~~~~ ~~~~~~~~~~
ARSiRGRR00500260,/1-248 ~~~~~~~~~~ ~~~~~~~~~~ ~~~~~~~~~~ ~~~~~~~~~~ ~~~~~~~~~~
ARSiRGRR00500261,/1-238 ~~~~~~~~~~ ~~~~~~~~~~ ~~~~~~~~~~ ~~~~~~~~~~ ~~~~~~~~~~
ARSiRGRR00500262,/1-245 ~~~~~~~~~~ ~~~~~~~~~~ ~~~~~~~~~~ ~~~~~~~~~~ ~~~~~~~~~~
ARSiRGRR00500263,/1-210 ~~~~~~~~~~ ~~~~~~~~~~ ~~~~~~~~~~ ~~~~~~~~~~ ~~~~~~~~~~
ARSiRGRR00500264,/1-367 ~~~~~~~~~~ ~~~~~~~~~~ ~~~~~~~~~~ ~~~~~~~~~~ ~~~~~~~~~~
ARSiRGRR00500265,/1-501 C...TCCGAC GAAAGAAACA ..GGACAAAC GAACTTTTCC TTTGACTTTT
ARSiRGRR00500266,/1-499 C...TCCGAC GAAAGAAACA ..GGACAAAC GAACTTTTCC CTTGACTTTT
ARSiRGRR00500267,/1-246 ~~~~~~~~~~ ~~~~~~~~~~ ~~~~~~~~~~ ~~~~~~~~~~ ~~~~~~~~~~
ARSiRGRR00500269,/1-435 C...TCCGAC GAAAGAAAC. ..GGACAACC GAACTTTTCC TTTGACTTTT
ARSiRGRR00500270,/1-439 C...TCCGAC GAAAGAAACA ..GGACAAAC G~~~~~~~~~ ~~~~~~~~~~
ARSiRGRR00500271,/1-444 C...TCC.AC GAA.GAAAC. ..GGACAA.C GAACTTTTCC .TTGACTTTT
ARSiRGRR00500272,/1-504 C...TCCGAC GAAAGAAACA ..GGACAAAC GAACTTTTCC TTTGACTTTT
ARSiRGRR00500273,/1-426 C...TCCGAC GAAAGAA~~~ ~~~~~~~~~~ ~~~~~~~~~~ ~~~~~~~~~~
ARSiRGRR00500274,/1-431 C..TCCCGAN GAAAGA~~CA CAG~~~~~~~ ~~~~~~~~~~ ~~~~~~~~~~
ARSiRGRR00500275,/1-501 C...TCCGAC GAAAGAAACA ..GGACAAAC GAACTTTTCC TTTGACTTTT
ARSiRGRR00500276,/1-461 C...TCCGAC GAAAGAAACA ..GGACAAAC GAACTTTTCC TTTGACTTTT
ARSiRGRR00500277,/1-502 C...TCCGAC GAAAGAAACA ..GGACAAAC GAACTTTTCC TTTGACTTTT
ARSiRGRR00500278,/1-462 CATCACAGAC GGAGAGATAC AGGACCCAAA CGAAACTTTT CCTTTGAACT
ARSiRGRR00500279,/1-502 C...TCCNAC GAAAGAAACA ..GGACAAAC GAACTTTTCC TTTGACTTTT
ARSiRGRR00500280,/1-412 C.TC~~~~~~ ~~~~~~~~~~ ~~~~~~~~~~ ~~~~~~~~~~ ~~~~~~~~~~
ARSiRGRR00500282,/1-443 C...TCCGAC GAAAGAAACA ..GGACAAAC GAACTTTTCC TTTGACTTTT
ARSiRGRR00500284,/1-495 C...TCCGAC GAAAGAAACA ..GGACAAAC GAACTTTTCC TTTGACTTTT
ARSiRGRR00500285,/1-462 C...TCCGAC GAAAGAAACA ..GGACAAAC GAACTTTTCC TTTGACTTT~
ARSiRGRR00500287,/1-459 C...TCCGAC GAAAGAAACC A.GGACAAAC GAACTTTTCC TTTGACTTTT
ARSiRGRR00500288,/1-488 C...TCCGAC GAAAGAAACA ..GGACAAAC GAACTTTTCC TTTGACTTTT
ARSiRGRR00500289,/1-415 ~~~~~~~~~~ ~~~~~~~~~~ ~~~~~~~~~~ ~~~~~~~~~~ ~~~~~~~~~~
ARSiRGRR00500290,/1-361 ~~~~~~~~~~ ~~~~~~~~~~ ~~~~~~~~~~ ~~~~~~~~~~ ~~~~~~~~~~
ARSiRGRR00500291,/1-358 ~~~~~~~~~~ ~~~~~~~~~~ ~~~~~~~~~~ ~~~~~~~~~~ ~~~~~~~~~~
ARSiRGRR00500292,/1-367 ~~~~~~~~~~ ~~~~~~~~~~ ~~~~~~~~~~ ~~~~~~~~~~ ~~~~~~~~~~
ARSiRGRR00500293,/1-369 ~~~~~~~~~~ ~~~~~~~~~~ ~~~~~~~~~~ ~~~~~~~~~~ ~~~~~~~~~~
ARSiRGRR00500294,/1-319 ~~~~~~~~~~ ~~~~~~~~~~ ~~~~~~~~~~ ~~~~~~~~~~ ~~~~~~~~~~
ARSiRGRR00500295,/1-365 ~~~~~~~~~~ ~~~~~~~~~~ ~~~~~~~~~~ ~~~~~~~~~~ ~~~~~~~~~~
ARSiRGRR00500296,/1-211 ~~~~~~~~~~ ~~~~~~~~~~ ~~~~~~~~~~ ~~~~~~~~~~ ~~~~~~~~~~
ARSiRGRR00500297,/1-211 ~~~~~~~~~~ ~~~~~~~~~~ ~~~~~~~~~~ ~~~~~~~~~~ ~~~~~~~~~~
ARSiRGRR00500298,/1-212 ~~~~~~~~~~ ~~~~~~~~~~ ~~~~~~~~~~ ~~~~~~~~~~ ~~~~~~~~~~
ARSiRGRR00500299,/1-213 ~~~~~~~~~~ ~~~~~~~~~~ ~~~~~~~~~~ ~~~~~~~~~~ ~~~~~~~~~~
ARSiRGRR00500300,/1-212 ~~~~~~~~~~ ~~~~~~~~~~ ~~~~~~~~~~ ~~~~~~~~~~ ~~~~~~~~~~
ARSiRGRR00500301,/1-211 ~~~~~~~~~~ ~~~~~~~~~~ ~~~~~~~~~~ ~~~~~~~~~~ ~~~~~~~~~~
ARSiRGRR00500302,/1-213 ~~~~~~~~~~ ~~~~~~~~~~ ~~~~~~~~~~ ~~~~~~~~~~ ~~~~~~~~~~
ARSiRGRR00500303,/1-213 ~~~~~~~~~~ ~~~~~~~~~~ ~~~~~~~~~~ ~~~~~~~~~~ ~~~~~~~~~~
ARSiRGRR00500312,/1-211 ~~~~~~~~~~ ~~~~~~~~~~ ~~~~~~~~~~ ~~~~~~~~~~ ~~~~~~~~~~
ARSiRGRR00500313,/1-210 ~~~~~~~~~~ ~~~~~~~~~~ ~~~~~~~~~~ ~~~~~~~~~~ ~~~~~~~~~~
ARSiRGRR00500314,/1-214 ~~~~~~~~~~ ~~~~~~~~~~ ~~~~~~~~~~ ~~~~~~~~~~ ~~~~~~~~~~

ARSiRGRR00500011,/1-499 TCGACTC.AA ATTTTGA..C CTTTACCTAC TTTTTCGGG. AATCAC~~
ARSiRGRR00500012,/1-499 TCGACTCCAA ATTTTGA..C CTTTAACTAC TTTTTCGGG. AATCAC~~
ARSiRGRR00500013,/1-499 TCGACTCCCA ATTTTGGACC CTTAATATAC TTTTTCGGGA AATCAC~~
ARSiRGRR00500014,/1-393 TCGACTCCAA ATTTTGA..C CTTTACTTAC TTTTTCGGG. AATCGAAT
ARSiRGRR00500015,/1-496 TCGACTC.CA ATTTTGA..C CTT.ACCTAC TT.TTCGGG. AATCACTA
ARSiRGRR00500016,/1-460 TCGACTCCAA ATTTTGA..C CTTTAAGTAC TTTTTCGGG. AATCAC~~
ARSiRGRR00500017,/1-456 TCGACTCCAA ATTTTGA..C CTTTAACTAC TTTTTCGGG. AAATCACT
ARSiRGRR00500018,/1-451 TCGACTC.CA ATTTTGA..C CTT.ACCTAC TT.TTCGGG. A.TCAC~~
ARSiRGRR00500019,/1-500 TCGACTCCAA ATTTTGA..C CTTTACGTAC TTTTTCGGG. AATCACT~
ARSiRGRR00500020,/1-497 TCGACTCCCA ATTTGGA..C CCTTAACTAC TTTTTCGGG. AATCACT~
ARSiRGRR00500021,/1-495 TCGACTCCAA ATTTTGA..C CTTTACCTAC TTTTTCGGG. AATCA~~~
ARSiRGRR00500022,/1-494 TCGACTCCAA ATTTGAG..C CTT.AAGTAC TTTTTCGGGA ATACT~~~
ARSiRGRR00500023,/1-497 TCGACTCCAA ATTTTGA..C CTTTACCTAC TTTTTCGGG. AATCA~~~
ARSiRGRR00500024,/1-497 TCGACTCCAA ATTTTGA..C CTTTACCTAC TTTTTCGGG. AATCA~~~
ARSiRGRR00500025,/1-492 TCGACTC.CA ATTTTGA..C CTTTAACTAC TT.TTCGGG. A.TCA~~~
ARSiRGRR00500026,/1-498 TCGACTCCAA ATTTTGA..C CTTTAAGTAC TTTTTCGGG. AATCAC~~
ARSiRGRR00500027,/1-498 TCGACTCCAA ATTTTGA..C CCTTACTTAC TTTTTCGGGG AATCA~~~
ARSiRGRR00500028,/1-500 TCGACTCCAA ATTTTGA..C CTTTAAGTAC TTTTTCGGG. AATCACTA
ARSiRGRR00500029,/1-497 TCGACTCCAA ATTTTGA..C CTTTACGTAC TTTTTCGGG. AATCA~~~
ARSiRGRR00500030,/1-499 TCGACTCCAA ATTTTGA..C CTTTACGTAC TTTTTCGGG. AATCAC~~
ARSiRGRR00500031,/1-498 TCGACTCCAA ATTTTGA..C CTTTACGTAC TTGTTCGGG. AATCAC~~
ARSiRGRR00500032,/1-498 TCGACTCCAA ATTTTGA..C CTTTAAATAC TTGTTCGGG. AATCA~~~
ARSiRGRR00500033,/1-498 TCGACTCCAA ATTTTGA..C CTTTAACTAC TTTTTCGGG. AATCA~~~
ARSiRGRR00500034,/1-496 TCGACTCCAA ATTTTGA..C CTTTACGTAC TTTTTCGGGG AATC~~~~
ARSiRGRR00500035,/1-493 TGGACTCCAA ATTTTGA..C CTTTAACTAC TTTTTCGGGA A~~~~~~~
ARSiRGRR00500036,/1-241 ~~~~~~~~~~ ~~~~~~~~~~ ~~~~~~~~~~ ~~~~~~~~~~ ~~~~~~~~
ARSiRGRR00500037,/1-196 ~~~~~~~~~~ ~~~~~~~~~~ ~~~~~~~~~~ ~~~~~~~~~~ ~~~~~~~~
ARSiRGRR00500039,/1-205 ~~~~~~~~~~ ~~~~~~~~~~ ~~~~~~~~~~ ~~~~~~~~~~ ~~~~~~~~
ARSiRGRR00500040,/1-204 ~~~~~~~~~~ ~~~~~~~~~~ ~~~~~~~~~~ ~~~~~~~~~~ ~~~~~~~~
ARSiRGRR00500041,/1-251 ~~~~~~~~~~ ~~~~~~~~~~ ~~~~~~~~~~ ~~~~~~~~~~ ~~~~~~~~
ARSiRGRR00500042,/1-248 ~~~~~~~~~~ ~~~~~~~~~~ ~~~~~~~~~~ ~~~~~~~~~~ ~~~~~~~~
ARSiRGRR00500043,/1-261 ~~~~~~~~~~ ~~~~~~~~~~ ~~~~~~~~~~ ~~~~~~~~~~ ~~~~~~~~
ARSiRGRR00500044,/1-250 ~~~~~~~~~~ ~~~~~~~~~~ ~~~~~~~~~~ ~~~~~~~~~~ ~~~~~~~~
ARSiRGRR00500045,/1-201 ~~~~~~~~~~ ~~~~~~~~~~ ~~~~~~~~~~ ~~~~~~~~~~ ~~~~~~~~
ARSiRGRR00500046,/1-232 ~~~~~~~~~~ ~~~~~~~~~~ ~~~~~~~~~~ ~~~~~~~~~~ ~~~~~~~~
ARSiRGRR00500047,/1-242 ~~~~~~~~~~ ~~~~~~~~~~ ~~~~~~~~~~ ~~~~~~~~~~ ~~~~~~~~
ARSiRGRR00500048,/1-209 ~~~~~~~~~~ ~~~~~~~~~~ ~~~~~~~~~~ ~~~~~~~~~~ ~~~~~~~~
ARSiRGRR00500049,/1-233 ~~~~~~~~~~ ~~~~~~~~~~ ~~~~~~~~~~ ~~~~~~~~~~ ~~~~~~~~
ARSiRGRR00500050,/1-220 ~~~~~~~~~~ ~~~~~~~~~~ ~~~~~~~~~~ ~~~~~~~~~~ ~~~~~~~~
ARSiRGRR00500051,/1-238 ~~~~~~~~~~ ~~~~~~~~~~ ~~~~~~~~~~ ~~~~~~~~~~ ~~~~~~~~
ARSiRGRR00500052,/1-208 ~~~~~~~~~~ ~~~~~~~~~~ ~~~~~~~~~~ ~~~~~~~~~~ ~~~~~~~~
ARSiRGRR00500053,/1-245 ~~~~~~~~~~ ~~~~~~~~~~ ~~~~~~~~~~ ~~~~~~~~~~ ~~~~~~~~
ARSiRGRR00500054,/1-235 ~~~~~~~~~~ ~~~~~~~~~~ ~~~~~~~~~~ ~~~~~~~~~~ ~~~~~~~~
ARSiRGRR00500055,/1-235 ~~~~~~~~~~ ~~~~~~~~~~ ~~~~~~~~~~ ~~~~~~~~~~ ~~~~~~~~
ARSiRGRR00500056,/1-221 ~~~~~~~~~~ ~~~~~~~~~~ ~~~~~~~~~~ ~~~~~~~~~~ ~~~~~~~~
ARSiRGRR00500057,/1-257 ~~~~~~~~~~ ~~~~~~~~~~ ~~~~~~~~~~ ~~~~~~~~~~ ~~~~~~~~
ARSiRGRR00500058,/1-249 ~~~~~~~~~~ ~~~~~~~~~~ ~~~~~~~~~~ ~~~~~~~~~~ ~~~~~~~~
ARSiRGRR00500059,/1-270 ~~~~~~~~~~ ~~~~~~~~~~ ~~~~~~~~~~ ~~~~~~~~~~ ~~~~~~~~
ARSiRGRR00500060,/1-236 ~~~~~~~~~~ ~~~~~~~~~~ ~~~~~~~~~~ ~~~~~~~~~~ ~~~~~~~~
ARSiRGRR00500061,/1-242 ~~~~~~~~~~ ~~~~~~~~~~ ~~~~~~~~~~ ~~~~~~~~~~ ~~~~~~~~
ARSiRGRR00500062,/1-245 ~~~~~~~~~~ ~~~~~~~~~~ ~~~~~~~~~~ ~~~~~~~~~~ ~~~~~~~~
ARSiRGRR00500063,/1-245 ~~~~~~~~~~ ~~~~~~~~~~ ~~~~~~~~~~ ~~~~~~~~~~ ~~~~~~~~
ARSiRGRR00500064,/1-250 ~~~~~~~~~~ ~~~~~~~~~~ ~~~~~~~~~~ ~~~~~~~~~~ ~~~~~~~~
ARSiRGRR00500065,/1-151 ~~~~~~~~~~ ~~~~~~~~~~ ~~~~~~~~~~ ~~~~~~~~~~ ~~~~~~~~
ARSiRGRR00500066,/1-247 ~~~~~~~~~~ ~~~~~~~~~~ ~~~~~~~~~~ ~~~~~~~~~~ ~~~~~~~~
ARSiRGRR00500067,/1-126 ~~~~~~~~~~ ~~~~~~~~~~ ~~~~~~~~~~ ~~~~~~~~~~ ~~~~~~~~
ARSiRGRR00500068,/1-248 ~~~~~~~~~~ ~~~~~~~~~~ ~~~~~~~~~~ ~~~~~~~~~~ ~~~~~~~~
ARSiRGRR00500069,/1-218 ~~~~~~~~~~ ~~~~~~~~~~ ~~~~~~~~~~ ~~~~~~~~~~ ~~~~~~~~
ARSiRGRR00500070,/1-246 ~~~~~~~~~~ ~~~~~~~~~~ ~~~~~~~~~~ ~~~~~~~~~~ ~~~~~~~~
ARSiRGRR00500071,/1-222 ~~~~~~~~~~ ~~~~~~~~~~ ~~~~~~~~~~ ~~~~~~~~~~ ~~~~~~~~
ARSiRGRR00500072,/1-236 ~~~~~~~~~~ ~~~~~~~~~~ ~~~~~~~~~~ ~~~~~~~~~~ ~~~~~~~~
ARSiRGRR00500073,/1-244 ~~~~~~~~~~ ~~~~~~~~~~ ~~~~~~~~~~ ~~~~~~~~~~ ~~~~~~~~
ARSiRGRR00500074,/1-249 ~~~~~~~~~~ ~~~~~~~~~~ ~~~~~~~~~~ ~~~~~~~~~~ ~~~~~~~~
ARSiRGRR00500075,/1-217 ~~~~~~~~~~ ~~~~~~~~~~ ~~~~~~~~~~ ~~~~~~~~~~ ~~~~~~~~
ARSiRGRR00500076,/1-243 ~~~~~~~~~~ ~~~~~~~~~~ ~~~~~~~~~~ ~~~~~~~~~~ ~~~~~~~~
ARSiRGRR00500077,/1-242 ~~~~~~~~~~ ~~~~~~~~~~ ~~~~~~~~~~ ~~~~~~~~~~ ~~~~~~~~
ARSiRGRR00500078,/1-252 ~~~~~~~~~~ ~~~~~~~~~~ ~~~~~~~~~~ ~~~~~~~~~~ ~~~~~~~~
ARSiRGRR00500079,/1-226 ~~~~~~~~~~ ~~~~~~~~~~ ~~~~~~~~~~ ~~~~~~~~~~ ~~~~~~~~
ARSiRGRR00500081,/1-237 ~~~~~~~~~~ ~~~~~~~~~~ ~~~~~~~~~~ ~~~~~~~~~~ ~~~~~~~~
ARSiRGRR00500082,/1-207 ~~~~~~~~~~ ~~~~~~~~~~ ~~~~~~~~~~ ~~~~~~~~~~ ~~~~~~~~
ARSiRGRR00500083,/1-249 ~~~~~~~~~~ ~~~~~~~~~~ ~~~~~~~~~~ ~~~~~~~~~~ ~~~~~~~~
ARSiRGRR00500084,/1-205 ~~~~~~~~~~ ~~~~~~~~~~ ~~~~~~~~~~ ~~~~~~~~~~ ~~~~~~~~
ARSiRGRR00500086,/1-123 ~~~~~~~~~~ ~~~~~~~~~~ ~~~~~~~~~~ ~~~~~~~~~~ ~~~~~~~~
ARSiRGRR00500087,/1-162 ~~~~~~~~~~ ~~~~~~~~~~ ~~~~~~~~~~ ~~~~~~~~~~ ~~~~~~~~
ARSiRGRR00500088,/1-152 ~~~~~~~~~~ ~~~~~~~~~~ ~~~~~~~~~~ ~~~~~~~~~~ ~~~~~~~~
ARSiRGRR00500089,/1-150 ~~~~~~~~~~ ~~~~~~~~~~ ~~~~~~~~~~ ~~~~~~~~~~ ~~~~~~~~
ARSiRGRR00500090,/1-251 ~~~~~~~~~~ ~~~~~~~~~~ ~~~~~~~~~~ ~~~~~~~~~~ ~~~~~~~~
ARSiRGRR00500091,/1-243 ~~~~~~~~~~ ~~~~~~~~~~ ~~~~~~~~~~ ~~~~~~~~~~ ~~~~~~~~
ARSiRGRR00500092,/1-278 ~~~~~~~~~~ ~~~~~~~~~~ ~~~~~~~~~~ ~~~~~~~~~~ ~~~~~~~~
ARSiRGRR00500093,/1-284 ~~~~~~~~~~ ~~~~~~~~~~ ~~~~~~~~~~ ~~~~~~~~~~ ~~~~~~~~
ARSiRGRR00500094,/1-243 ~~~~~~~~~~ ~~~~~~~~~~ ~~~~~~~~~~ ~~~~~~~~~~ ~~~~~~~~
ARSiRGRR00500095,/1-304 ~~~~~~~~~~ ~~~~~~~~~~ ~~~~~~~~~~ ~~~~~~~~~~ ~~~~~~~~
ARSiRGRR00500096,/1-265 ~~~~~~~~~~ ~~~~~~~~~~ ~~~~~~~~~~ ~~~~~~~~~~ ~~~~~~~~
ARSiRGRR00500097,/1-250 ~~~~~~~~~~ ~~~~~~~~~~ ~~~~~~~~~~ ~~~~~~~~~~ ~~~~~~~~
ARSiRGRR00500098,/1-235 ~~~~~~~~~~ ~~~~~~~~~~ ~~~~~~~~~~ ~~~~~~~~~~ ~~~~~~~~
ARSiRGRR00500099,/1-239 ~~~~~~~~~~ ~~~~~~~~~~ ~~~~~~~~~~ ~~~~~~~~~~ ~~~~~~~~
ARSiRGRR00500100,/1-213 ~~~~~~~~~~ ~~~~~~~~~~ ~~~~~~~~~~ ~~~~~~~~~~ ~~~~~~~~
ARSiRGRR00500101,/1-183 ~~~~~~~~~~ ~~~~~~~~~~ ~~~~~~~~~~ ~~~~~~~~~~ ~~~~~~~~
ARSiRGRR00500102,/1-246 ~~~~~~~~~~ ~~~~~~~~~~ ~~~~~~~~~~ ~~~~~~~~~~ ~~~~~~~~
ARSiRGRR00500103,/1-217 ~~~~~~~~~~ ~~~~~~~~~~ ~~~~~~~~~~ ~~~~~~~~~~ ~~~~~~~~
ARSiRGRR00500104,/1-207 ~~~~~~~~~~ ~~~~~~~~~~ ~~~~~~~~~~ ~~~~~~~~~~ ~~~~~~~~
ARSiRGRR00500105,/1-224 ~~~~~~~~~~ ~~~~~~~~~~ ~~~~~~~~~~ ~~~~~~~~~~ ~~~~~~~~
ARSiRGRR00500106,/1-292 ~~~~~~~~~~ ~~~~~~~~~~ ~~~~~~~~~~ ~~~~~~~~~~ ~~~~~~~~
ARSiRGRR00500107,/1-201 ~~~~~~~~~~ ~~~~~~~~~~ ~~~~~~~~~~ ~~~~~~~~~~ ~~~~~~~~
ARSiRGRR00500108,/1-251 ~~~~~~~~~~ ~~~~~~~~~~ ~~~~~~~~~~ ~~~~~~~~~~ ~~~~~~~~
ARSiRGRR00500109,/1-230 ~~~~~~~~~~ ~~~~~~~~~~ ~~~~~~~~~~ ~~~~~~~~~~ ~~~~~~~~
ARSiRGRR00500110,/1-255 ~~~~~~~~~~ ~~~~~~~~~~ ~~~~~~~~~~ ~~~~~~~~~~ ~~~~~~~~
ARSiRGRR00500111,/1-224 ~~~~~~~~~~ ~~~~~~~~~~ ~~~~~~~~~~ ~~~~~~~~~~ ~~~~~~~~
ARSiRGRR00500112,/1-249 ~~~~~~~~~~ ~~~~~~~~~~ ~~~~~~~~~~ ~~~~~~~~~~ ~~~~~~~~
ARSiRGRR00500113,/1-215 ~~~~~~~~~~ ~~~~~~~~~~ ~~~~~~~~~~ ~~~~~~~~~~ ~~~~~~~~
ARSiRGRR00500114,/1-263 ~~~~~~~~~~ ~~~~~~~~~~ ~~~~~~~~~~ ~~~~~~~~~~ ~~~~~~~~
ARSiRGRR00500115,/1-221 ~~~~~~~~~~ ~~~~~~~~~~ ~~~~~~~~~~ ~~~~~~~~~~ ~~~~~~~~
ARSiRGRR00500116,/1-225 ~~~~~~~~~~ ~~~~~~~~~~ ~~~~~~~~~~ ~~~~~~~~~~ ~~~~~~~~
ARSiRGRR00500117,/1-254 ~~~~~~~~~~ ~~~~~~~~~~ ~~~~~~~~~~ ~~~~~~~~~~ ~~~~~~~~
ARSiRGRR00500118,/1-228 ~~~~~~~~~~ ~~~~~~~~~~ ~~~~~~~~~~ ~~~~~~~~~~ ~~~~~~~~
ARSiRGRR00500119,/1-241 ~~~~~~~~~~ ~~~~~~~~~~ ~~~~~~~~~~ ~~~~~~~~~~ ~~~~~~~~
ARSiRGRR00500120,/1-245 ~~~~~~~~~~ ~~~~~~~~~~ ~~~~~~~~~~ ~~~~~~~~~~ ~~~~~~~~
ARSiRGRR00500121,/1-247 ~~~~~~~~~~ ~~~~~~~~~~ ~~~~~~~~~~ ~~~~~~~~~~ ~~~~~~~~
ARSiRGRR00500122,/1-245 ~~~~~~~~~~ ~~~~~~~~~~ ~~~~~~~~~~ ~~~~~~~~~~ ~~~~~~~~
ARSiRGRR00500123,/1-247 ~~~~~~~~~~ ~~~~~~~~~~ ~~~~~~~~~~ ~~~~~~~~~~ ~~~~~~~~
ARSiRGRR00500124,/1-235 ~~~~~~~~~~ ~~~~~~~~~~ ~~~~~~~~~~ ~~~~~~~~~~ ~~~~~~~~
ARSiRGRR00500125,/1-248 ~~~~~~~~~~ ~~~~~~~~~~ ~~~~~~~~~~ ~~~~~~~~~~ ~~~~~~~~
ARSiRGRR00500128,/1-203 ~~~~~~~~~~ ~~~~~~~~~~ ~~~~~~~~~~ ~~~~~~~~~~ ~~~~~~~~
ARSiRGRR00500129,/1-504 GT.CGACTCC AAATTTTGAC CTTTATCTAC TTTTTCGGGA ~~~~~~~~
ARSiRGRR00500130,/1-503 TTTCTACTCT AAATTTTGAC CTTTACCTAC TTTTTCGGGA ~~~~~~~~
ARSiRGRR00500131,/1-510 TTTCTACTCC AACTTTTGAC CTTTACGTAC TTTTTCGGGA ~~~~~~~~
ARSiRGRR00500132,/1-494 ACTCCAATTT GACCTTACTA CTTTTCGGA~ ~~~~~~~~~~ ~~~~~~~~
ARSiRGRR00500133,/1-510 TTTCTACTCC AACTTTTGAC CTTTACCTAC TTTTTCGGG~ ~~~~~~~~
ARSiRGRR00500134,/1-506 CTACTCCAAA TTTGACCTTA ACTACTTTTC GGGAACAC~~ ~~~~~~~~
ARSiRGRR00500135,/1-514 TTTCTACTCC AAATTTTGAC CTTTATCTAC TTTTTCGGGA TCACT~~~
ARSiRGRR00500136,/1-505 ACTCCAAATT TTGACCCTTA CATACTTTTC GGGAATCACT ~~~~~~~~
ARSiRGRR00500137,/1-460 ~~~~~~~~~~ ~~~~~~~~~~ ~~~~~~~~~~ ~~~~~~~~~~ ~~~~~~~~
ARSiRGRR00500138,/1-466 ~~~~~~~~~~ ~~~~~~~~~~ ~~~~~~~~~~ ~~~~~~~~~~ ~~~~~~~~
ARSiRGRR00500139,/1-266 ~~~~~~~~~~ ~~~~~~~~~~ ~~~~~~~~~~ ~~~~~~~~~~ ~~~~~~~~
ARSiRGRR00500140,/1-289 ~~~~~~~~~~ ~~~~~~~~~~ ~~~~~~~~~~ ~~~~~~~~~~ ~~~~~~~~
ARSiRGRR00500141,/1-236 ~~~~~~~~~~ ~~~~~~~~~~ ~~~~~~~~~~ ~~~~~~~~~~ ~~~~~~~~
ARSiRGRR00500142,/1-275 ~~~~~~~~~~ ~~~~~~~~~~ ~~~~~~~~~~ ~~~~~~~~~~ ~~~~~~~~
ARSiRGRR00500143,/1-283 ~~~~~~~~~~ ~~~~~~~~~~ ~~~~~~~~~~ ~~~~~~~~~~ ~~~~~~~~
ARSiRGRR00500144,/1-265 ~~~~~~~~~~ ~~~~~~~~~~ ~~~~~~~~~~ ~~~~~~~~~~ ~~~~~~~~
ARSiRGRR00500145,/1-232 ~~~~~~~~~~ ~~~~~~~~~~ ~~~~~~~~~~ ~~~~~~~~~~ ~~~~~~~~
ARSiRGRR00500146,/1-217 ~~~~~~~~~~ ~~~~~~~~~~ ~~~~~~~~~~ ~~~~~~~~~~ ~~~~~~~~
ARSiRGRR00500147,/1-213 ~~~~~~~~~~ ~~~~~~~~~~ ~~~~~~~~~~ ~~~~~~~~~~ ~~~~~~~~
ARSiRGRR00500148,/1-210 ~~~~~~~~~~ ~~~~~~~~~~ ~~~~~~~~~~ ~~~~~~~~~~ ~~~~~~~~
ARSiRGRR00500149,/1-213 ~~~~~~~~~~ ~~~~~~~~~~ ~~~~~~~~~~ ~~~~~~~~~~ ~~~~~~~~
ARSiRGRR00500150,/1-215 ~~~~~~~~~~ ~~~~~~~~~~ ~~~~~~~~~~ ~~~~~~~~~~ ~~~~~~~~
ARSiRGRR00500151,/1-209 ~~~~~~~~~~ ~~~~~~~~~~ ~~~~~~~~~~ ~~~~~~~~~~ ~~~~~~~~
ARSiRGRR00500152,/1-215 ~~~~~~~~~~ ~~~~~~~~~~ ~~~~~~~~~~ ~~~~~~~~~~ ~~~~~~~~
ARSiRGRR00500153,/1-213 ~~~~~~~~~~ ~~~~~~~~~~ ~~~~~~~~~~ ~~~~~~~~~~ ~~~~~~~~
ARSiRGRR00500154,/1-457 TCGACTCCAA ATTTTGA..C CTTTAACTAC TTTTTCGGG. AATCAC~~
ARSiRGRR00500155,/1-498 TTTCTACTCC AAATTTTGAC CTTTAATTAC TTTTTCGGGA ATCG~~~~
ARSiRGRR00500156,/1-501 CTACCCCAAA TTTGACCTTA CGTACTTTTC GGAATTACTG T~~~~~~~
ARSiRGRR00500157,/1-458 ~~~~~~~~~~ ~~~~~~~~~~ ~~~~~~~~~~ ~~~~~~~~~~ ~~~~~~~~
ARSiRGRR00500158,/1-503 TGTCGACTCC AAATTTTGAC CTTTACCTAC TTTTTCGGGA ATCGA~~~
ARSiRGRR00500159,/1-463 ~~~~~~~~~~ ~~~~~~~~~~ ~~~~~~~~~~ ~~~~~~~~~~ ~~~~~~~~
ARSiRGRR00500160,/1-236 ~~~~~~~~~~ ~~~~~~~~~~ ~~~~~~~~~~ ~~~~~~~~~~ ~~~~~~~~
ARSiRGRR00500161,/1-248 ~~~~~~~~~~ ~~~~~~~~~~ ~~~~~~~~~~ ~~~~~~~~~~ ~~~~~~~~
ARSiRGRR00500162,/1-264 ~~~~~~~~~~ ~~~~~~~~~~ ~~~~~~~~~~ ~~~~~~~~~~ ~~~~~~~~
ARSiRGRR00500163,/1-237 ~~~~~~~~~~ ~~~~~~~~~~ ~~~~~~~~~~ ~~~~~~~~~~ ~~~~~~~~
ARSiRGRR00500164,/1-221 ~~~~~~~~~~ ~~~~~~~~~~ ~~~~~~~~~~ ~~~~~~~~~~ ~~~~~~~~
ARSiRGRR00500165,/1-231 ~~~~~~~~~~ ~~~~~~~~~~ ~~~~~~~~~~ ~~~~~~~~~~ ~~~~~~~~
ARSiRGRR00500166,/1-186 ~~~~~~~~~~ ~~~~~~~~~~ ~~~~~~~~~~ ~~~~~~~~~~ ~~~~~~~~
ARSiRGRR00500167,/1-209 ~~~~~~~~~~ ~~~~~~~~~~ ~~~~~~~~~~ ~~~~~~~~~~ ~~~~~~~~
ARSiRGRR00500168,/1-208 ~~~~~~~~~~ ~~~~~~~~~~ ~~~~~~~~~~ ~~~~~~~~~~ ~~~~~~~~
ARSiRGRR00500169,/1-226 ~~~~~~~~~~ ~~~~~~~~~~ ~~~~~~~~~~ ~~~~~~~~~~ ~~~~~~~~
ARSiRGRR00500170,/1-210 ~~~~~~~~~~ ~~~~~~~~~~ ~~~~~~~~~~ ~~~~~~~~~~ ~~~~~~~~
ARSiRGRR00500171,/1-215 ~~~~~~~~~~ ~~~~~~~~~~ ~~~~~~~~~~ ~~~~~~~~~~ ~~~~~~~~
ARSiRGRR00500172,/1-252 ~~~~~~~~~~ ~~~~~~~~~~ ~~~~~~~~~~ ~~~~~~~~~~ ~~~~~~~~
ARSiRGRR00500173,/1-210 ~~~~~~~~~~ ~~~~~~~~~~ ~~~~~~~~~~ ~~~~~~~~~~ ~~~~~~~~
ARSiRGRR00500174,/1-211 ~~~~~~~~~~ ~~~~~~~~~~ ~~~~~~~~~~ ~~~~~~~~~~ ~~~~~~~~
ARSiRGRR00500175,/1-211 ~~~~~~~~~~ ~~~~~~~~~~ ~~~~~~~~~~ ~~~~~~~~~~ ~~~~~~~~
ARSiRGRR00500176,/1-217 ~~~~~~~~~~ ~~~~~~~~~~ ~~~~~~~~~~ ~~~~~~~~~~ ~~~~~~~~
ARSiRGRR00500177,/1-216 ~~~~~~~~~~ ~~~~~~~~~~ ~~~~~~~~~~ ~~~~~~~~~~ ~~~~~~~~
ARSiRGRR00500178,/1-209 ~~~~~~~~~~ ~~~~~~~~~~ ~~~~~~~~~~ ~~~~~~~~~~ ~~~~~~~~
ARSiRGRR00500179,/1-171 ~~~~~~~~~~ ~~~~~~~~~~ ~~~~~~~~~~ ~~~~~~~~~~ ~~~~~~~~
ARSiRGRR00500180,/1-173 ~~~~~~~~~~ ~~~~~~~~~~ ~~~~~~~~~~ ~~~~~~~~~~ ~~~~~~~~
ARSiRGRR00500181,/1-175 ~~~~~~~~~~ ~~~~~~~~~~ ~~~~~~~~~~ ~~~~~~~~~~ ~~~~~~~~
ARSiRGRR00500182,/1-174 ~~~~~~~~~~ ~~~~~~~~~~ ~~~~~~~~~~ ~~~~~~~~~~ ~~~~~~~~
ARSiRGRR00500183,/1-174 ~~~~~~~~~~ ~~~~~~~~~~ ~~~~~~~~~~ ~~~~~~~~~~ ~~~~~~~~
ARSiRGRR00500184,/1-165 ~~~~~~~~~~ ~~~~~~~~~~ ~~~~~~~~~~ ~~~~~~~~~~ ~~~~~~~~
ARSiRGRR00500185,/1-172 ~~~~~~~~~~ ~~~~~~~~~~ ~~~~~~~~~~ ~~~~~~~~~~ ~~~~~~~~
ARSiRGRR00500186,/1-171 ~~~~~~~~~~ ~~~~~~~~~~ ~~~~~~~~~~ ~~~~~~~~~~ ~~~~~~~~
ARSiRGRR00500187,/1-169 ~~~~~~~~~~ ~~~~~~~~~~ ~~~~~~~~~~ ~~~~~~~~~~ ~~~~~~~~
ARSiRGRR00500188,/1-165 ~~~~~~~~~~ ~~~~~~~~~~ ~~~~~~~~~~ ~~~~~~~~~~ ~~~~~~~~
ARSiRGRR00500189,/1-164 ~~~~~~~~~~ ~~~~~~~~~~ ~~~~~~~~~~ ~~~~~~~~~~ ~~~~~~~~
ARSiRGRR00500190,/1-172 ~~~~~~~~~~ ~~~~~~~~~~ ~~~~~~~~~~ ~~~~~~~~~~ ~~~~~~~~
ARSiRGRR00500191,/1-191 ~~~~~~~~~~ ~~~~~~~~~~ ~~~~~~~~~~ ~~~~~~~~~~ ~~~~~~~~
ARSiRGRR00500192,/1-142 ~~~~~~~~~~ ~~~~~~~~~~ ~~~~~~~~~~ ~~~~~~~~~~ ~~~~~~~~
ARSiRGRR00500193,/1-174 ~~~~~~~~~~ ~~~~~~~~~~ ~~~~~~~~~~ ~~~~~~~~~~ ~~~~~~~~
ARSiRGRR00500194,/1-186 ~~~~~~~~~~ ~~~~~~~~~~ ~~~~~~~~~~ ~~~~~~~~~~ ~~~~~~~~
ARSiRGRR00500195,/1-185 ~~~~~~~~~~ ~~~~~~~~~~ ~~~~~~~~~~ ~~~~~~~~~~ ~~~~~~~~
ARSiRGRR00500196,/1-180 ~~~~~~~~~~ ~~~~~~~~~~ ~~~~~~~~~~ ~~~~~~~~~~ ~~~~~~~~
ARSiRGRR00500197,/1-177 ~~~~~~~~~~ ~~~~~~~~~~ ~~~~~~~~~~ ~~~~~~~~~~ ~~~~~~~~
ARSiRGRR00500198,/1-172 ~~~~~~~~~~ ~~~~~~~~~~ ~~~~~~~~~~ ~~~~~~~~~~ ~~~~~~~~
ARSiRGRR00500199,/1-168 ~~~~~~~~~~ ~~~~~~~~~~ ~~~~~~~~~~ ~~~~~~~~~~ ~~~~~~~~
ARSiRGRR00500200,/1-159 ~~~~~~~~~~ ~~~~~~~~~~ ~~~~~~~~~~ ~~~~~~~~~~ ~~~~~~~~
ARSiRGRR00500201,/1-147 ~~~~~~~~~~ ~~~~~~~~~~ ~~~~~~~~~~ ~~~~~~~~~~ ~~~~~~~~
ARSiRGRR00500202,/1-158 ~~~~~~~~~~ ~~~~~~~~~~ ~~~~~~~~~~ ~~~~~~~~~~ ~~~~~~~~
ARSiRGRR00500203,/1-171 ~~~~~~~~~~ ~~~~~~~~~~ ~~~~~~~~~~ ~~~~~~~~~~ ~~~~~~~~
ARSiRGRR00500204,/1-175 ~~~~~~~~~~ ~~~~~~~~~~ ~~~~~~~~~~ ~~~~~~~~~~ ~~~~~~~~
ARSiRGRR00500205,/1-188 ~~~~~~~~~~ ~~~~~~~~~~ ~~~~~~~~~~ ~~~~~~~~~~ ~~~~~~~~
ARSiRGRR00500206,/1-163 ~~~~~~~~~~ ~~~~~~~~~~ ~~~~~~~~~~ ~~~~~~~~~~ ~~~~~~~~
ARSiRGRR00500207,/1-171 ~~~~~~~~~~ ~~~~~~~~~~ ~~~~~~~~~~ ~~~~~~~~~~ ~~~~~~~~
ARSiRGRR00500208,/1-165 ~~~~~~~~~~ ~~~~~~~~~~ ~~~~~~~~~~ ~~~~~~~~~~ ~~~~~~~~
ARSiRGRR00500209,/1-134 ~~~~~~~~~~ ~~~~~~~~~~ ~~~~~~~~~~ ~~~~~~~~~~ ~~~~~~~~
ARSiRGRR00500210,/1-168 ~~~~~~~~~~ ~~~~~~~~~~ ~~~~~~~~~~ ~~~~~~~~~~ ~~~~~~~~
ARSiRGRR00500211,/1-160 ~~~~~~~~~~ ~~~~~~~~~~ ~~~~~~~~~~ ~~~~~~~~~~ ~~~~~~~~
ARSiRGRR00500212,/1-238 ~~~~~~~~~~ ~~~~~~~~~~ ~~~~~~~~~~ ~~~~~~~~~~ ~~~~~~~~
ARSiRGRR00500213,/1-505 AATTTTGACC TTTACATACT TTTTCGGGAA TCGA~~~~~~ ~~~~~~~~
ARSiRGRR00500214,/1-503 AAATTTTGAC ...CTTNACC TACTTTTTCN GGAAT~~~~~ ~~~~~~~~
ARSiRGRR00500215,/1-234 ~~~~~~~~~~ ~~~~~~~~~~ ~~~~~~~~~~ ~~~~~~~~~~ ~~~~~~~~
ARSiRGRR00500216,/1-210 ~~~~~~~~~~ ~~~~~~~~~~ ~~~~~~~~~~ ~~~~~~~~~~ ~~~~~~~~
ARSiRGRR00500217,/1-249 ~~~~~~~~~~ ~~~~~~~~~~ ~~~~~~~~~~ ~~~~~~~~~~ ~~~~~~~~
ARSiRGRR00500218,/1-514 AATTTTGACC TTTACGTACT TTTTCGGGAA TCGAA~~~~~ ~~~~~~~~
ARSiRGRR00500219,/1-511 AATTTTGACC TTTAATTACT TTTTCGGGAA TCGA~~~~~~ ~~~~~~~~
ARSiRGRR00500220,/1-511 AATTTTGACC TTTATCTACT TTTTCGGGAA TCGAA~~~~~ ~~~~~~~~
ARSiRGRR00500221,/1-228 ~~~~~~~~~~ ~~~~~~~~~~ ~~~~~~~~~~ ~~~~~~~~~~ ~~~~~~~~
ARSiRGRR00500222,/1-177 ~~~~~~~~~~ ~~~~~~~~~~ ~~~~~~~~~~ ~~~~~~~~~~ ~~~~~~~~
ARSiRGRR00500223,/1-222 ~~~~~~~~~~ ~~~~~~~~~~ ~~~~~~~~~~ ~~~~~~~~~~ ~~~~~~~~
ARSiRGRR00500224,/1-125 ~~~~~~~~~~ ~~~~~~~~~~ ~~~~~~~~~~ ~~~~~~~~~~ ~~~~~~~~
ARSiRGRR00500225,/1-131 ~~~~~~~~~~ ~~~~~~~~~~ ~~~~~~~~~~ ~~~~~~~~~~ ~~~~~~~~
ARSiRGRR00500227,/1-134 ~~~~~~~~~~ ~~~~~~~~~~ ~~~~~~~~~~ ~~~~~~~~~~ ~~~~~~~~
ARSiRGRR00500229,/1-126 ~~~~~~~~~~ ~~~~~~~~~~ ~~~~~~~~~~ ~~~~~~~~~~ ~~~~~~~~
ARSiRGRR00500230,/1-248 ~~~~~~~~~~ ~~~~~~~~~~ ~~~~~~~~~~ ~~~~~~~~~~ ~~~~~~~~
ARSiRGRR00500231,/1-241 ~~~~~~~~~~ ~~~~~~~~~~ ~~~~~~~~~~ ~~~~~~~~~~ ~~~~~~~~
ARSiRGRR00500232,/1-225 ~~~~~~~~~~ ~~~~~~~~~~ ~~~~~~~~~~ ~~~~~~~~~~ ~~~~~~~~
ARSiRGRR00500233,/1-195 ~~~~~~~~~~ ~~~~~~~~~~ ~~~~~~~~~~ ~~~~~~~~~~ ~~~~~~~~
ARSiRGRR00500235,/1-194 ~~~~~~~~~~ ~~~~~~~~~~ ~~~~~~~~~~ ~~~~~~~~~~ ~~~~~~~~
ARSiRGRR00500236,/1-244 ~~~~~~~~~~ ~~~~~~~~~~ ~~~~~~~~~~ ~~~~~~~~~~ ~~~~~~~~
ARSiRGRR00500237,/1-253 ~~~~~~~~~~ ~~~~~~~~~~ ~~~~~~~~~~ ~~~~~~~~~~ ~~~~~~~~
ARSiRGRR00500238,/1-249 ~~~~~~~~~~ ~~~~~~~~~~ ~~~~~~~~~~ ~~~~~~~~~~ ~~~~~~~~
ARSiRGRR00500240,/1-202 ~~~~~~~~~~ ~~~~~~~~~~ ~~~~~~~~~~ ~~~~~~~~~~ ~~~~~~~~
ARSiRGRR00500241,/1-253 ~~~~~~~~~~ ~~~~~~~~~~ ~~~~~~~~~~ ~~~~~~~~~~ ~~~~~~~~
ARSiRGRR00500242,/1-238 ~~~~~~~~~~ ~~~~~~~~~~ ~~~~~~~~~~ ~~~~~~~~~~ ~~~~~~~~
ARSiRGRR00500243,/1-214 ~~~~~~~~~~ ~~~~~~~~~~ ~~~~~~~~~~ ~~~~~~~~~~ ~~~~~~~~
ARSiRGRR00500244,/1-505 AATTTTGACC TTTACCTACT TTTTCGGGAA TC~~~~~~~~ ~~~~~~~~
ARSiRGRR00500245,/1-506 ATTTTGACCT TTAATTACTT TNNCNGGAAT CAC~~~~~~~ ~~~~~~~~
ARSiRGRR00500246,/1-460 ~~~~~~~~~~ ~~~~~~~~~~ ~~~~~~~~~~ ~~~~~~~~~~ ~~~~~~~~
ARSiRGRR00500247,/1-504 AATTTTGACC TTTACTTACT TTTTCGGGAA T~~~~~~~~~ ~~~~~~~~
ARSiRGRR00500248,/1-511 AATTTTGACC TTTAAATACT TTTTCGGGAA TCGAATT~~~ ~~~~~~~~
ARSiRGRR00500249,/1-459 ATTT.GACCT T..AATACTT TT.CGGG.AT CCT~~~~~~~ ~~~~~~~~
ARSiRGRR00500250,/1-206 ~~~~~~~~~~ ~~~~~~~~~~ ~~~~~~~~~~ ~~~~~~~~~~ ~~~~~~~~
ARSiRGRR00500251,/1-221 ~~~~~~~~~~ ~~~~~~~~~~ ~~~~~~~~~~ ~~~~~~~~~~ ~~~~~~~~
ARSiRGRR00500252,/1-214 ~~~~~~~~~~ ~~~~~~~~~~ ~~~~~~~~~~ ~~~~~~~~~~ ~~~~~~~~
ARSiRGRR00500253,/1-249 ~~~~~~~~~~ ~~~~~~~~~~ ~~~~~~~~~~ ~~~~~~~~~~ ~~~~~~~~
ARSiRGRR00500254,/1-184 ~~~~~~~~~~ ~~~~~~~~~~ ~~~~~~~~~~ ~~~~~~~~~~ ~~~~~~~~
ARSiRGRR00500255,/1-259 ~~~~~~~~~~ ~~~~~~~~~~ ~~~~~~~~~~ ~~~~~~~~~~ ~~~~~~~~
ARSiRGRR00500256,/1-223 ~~~~~~~~~~ ~~~~~~~~~~ ~~~~~~~~~~ ~~~~~~~~~~ ~~~~~~~~
ARSiRGRR00500257,/1-222 ~~~~~~~~~~ ~~~~~~~~~~ ~~~~~~~~~~ ~~~~~~~~~~ ~~~~~~~~
ARSiRGRR00500258,/1-199 ~~~~~~~~~~ ~~~~~~~~~~ ~~~~~~~~~~ ~~~~~~~~~~ ~~~~~~~~
ARSiRGRR00500259,/1-143 ~~~~~~~~~~ ~~~~~~~~~~ ~~~~~~~~~~ ~~~~~~~~~~ ~~~~~~~~
ARSiRGRR00500260,/1-248 ~~~~~~~~~~ ~~~~~~~~~~ ~~~~~~~~~~ ~~~~~~~~~~ ~~~~~~~~
ARSiRGRR00500261,/1-238 ~~~~~~~~~~ ~~~~~~~~~~ ~~~~~~~~~~ ~~~~~~~~~~ ~~~~~~~~
ARSiRGRR00500262,/1-245 ~~~~~~~~~~ ~~~~~~~~~~ ~~~~~~~~~~ ~~~~~~~~~~ ~~~~~~~~
ARSiRGRR00500263,/1-210 ~~~~~~~~~~ ~~~~~~~~~~ ~~~~~~~~~~ ~~~~~~~~~~ ~~~~~~~~
ARSiRGRR00500264,/1-367 ~~~~~~~~~~ ~~~~~~~~~~ ~~~~~~~~~~ ~~~~~~~~~~ ~~~~~~~~
ARSiRGRR00500265,/1-501 TGCCGACCAC AAATTTTGAC CTTTAACTAC TTTTTCGGGA AT~~~~~~
ARSiRGRR00500266,/1-499 TGCCGACCAC AAATTTTGAC CTTT~ACTAC TTTTTCGGGA ~~~~~~~~
ARSiRGRR00500267,/1-246 ~~~~~~~~~~ ~~~~~~~~~~ ~~~~~~~~~~ ~~~~~~~~~~ ~~~~~~~~
ARSiRGRR00500269,/1-435 GGCCGACCAC AA~TTT~GAC CCTTAA~TAC TTTT~CGG~~ ~~~~~~~~
ARSiRGRR00500270,/1-439 ~~~~~~~~~~ ~~~~~~~~~~ ~~~~~~~~~~ ~~~~~~~~~~ ~~~~~~~~
ARSiRGRR00500271,/1-444 .GCCGACCAC AA~TTT~GAC C~TTAACTAC TTTT~CGGGA AATCAC~~
ARSiRGRR00500272,/1-504 TGCCGACCAC AAATTTTGAC CTTTATGTAC TTTTTCGGGA ATCG~~~~
ARSiRGRR00500273,/1-426 ~~~~~~~~~~ ~~~~~~~~~~ ~~~~~~~~~~ ~~~~~~~~~~ ~~~~~~~~
ARSiRGRR00500274,/1-431 ~~~~~~~~~~ ~~~~~~~~~~ ~~~~~~~~~~ ~~~~~~~~~~ ~~~~~~~~
ARSiRGRR00500275,/1-501 TGCCGACCAC AAATTTTGAC CTTTATCTAC TTTTTCGGGA ATCG~~~~
ARSiRGRR00500276,/1-461 TGC~~~~~~~ ~~~~~~~~~~ ~~~~~~~~~~ ~~~~~~~~~~ ~~~~~~~~
ARSiRGRR00500277,/1-502 TGCCGACCCC AAATTTTGAC CTTTACATAC TTTTTCGGGA ATCG~~~~
ARSiRGRR00500278,/1-462 T~~~~~~~~~ ~~~~~~~~~~ ~~~~~~~~~~ ~~~~~~~~~~ ~~~~~~~~
ARSiRGRR00500279,/1-502 TGCCGACCAC AAATTTTGAC CTTTACCTAC TTTTTCGGGA ATCG~~~~
ARSiRGRR00500280,/1-412 ~~~~~~~~~~ ~~~~~~~~~~ ~~~~~~~~~~ ~~~~~~~~~~ ~~~~~~~~
ARSiRGRR00500282,/1-443 TGCCGAC.AC AAATTTTGAC CTT.ACCTAC TTTTTCGGGA ATCACT~~
ARSiRGRR00500284,/1-495 TGCCGACCAC AAATTTTGAC CTTTAATTAC TTTTTCGGG~ ~~~~~~~~
ARSiRGRR00500285,/1-462 ~~~~~~~~~~ ~~~~~~~~~~ ~~~~~~~~~~ ~~~~~~~~~~ ~~~~~~~~
ARSiRGRR00500287,/1-459 T~~~~~~~~~ ~~~~~~~~~~ ~~~~~~~~~~ ~~~~~~~~~~ ~~~~~~~~
ARSiRGRR00500288,/1-488 TGCCGACCAC AAATTTTGAC CTTTACGTAC TTTTTCGGGA ATCG~~~~
ARSiRGRR00500289,/1-415 ~~~~~~~~~~ ~~~~~~~~~~ ~~~~~~~~~~ ~~~~~~~~~~ ~~~~~~~~
ARSiRGRR00500290,/1-361 ~~~~~~~~~~ ~~~~~~~~~~ ~~~~~~~~~~ ~~~~~~~~~~ ~~~~~~~~
ARSiRGRR00500291,/1-358 ~~~~~~~~~~ ~~~~~~~~~~ ~~~~~~~~~~ ~~~~~~~~~~ ~~~~~~~~
ARSiRGRR00500292,/1-367 ~~~~~~~~~~ ~~~~~~~~~~ ~~~~~~~~~~ ~~~~~~~~~~ ~~~~~~~~
ARSiRGRR00500293,/1-369 ~~~~~~~~~~ ~~~~~~~~~~ ~~~~~~~~~~ ~~~~~~~~~~ ~~~~~~~~
ARSiRGRR00500294,/1-319 ~~~~~~~~~~ ~~~~~~~~~~ ~~~~~~~~~~ ~~~~~~~~~~ ~~~~~~~~
ARSiRGRR00500295,/1-365 ~~~~~~~~~~ ~~~~~~~~~~ ~~~~~~~~~~ ~~~~~~~~~~ ~~~~~~~~
ARSiRGRR00500296,/1-211 ~~~~~~~~~~ ~~~~~~~~~~ ~~~~~~~~~~ ~~~~~~~~~~ ~~~~~~~~
ARSiRGRR00500297,/1-211 ~~~~~~~~~~ ~~~~~~~~~~ ~~~~~~~~~~ ~~~~~~~~~~ ~~~~~~~~
ARSiRGRR00500298,/1-212 ~~~~~~~~~~ ~~~~~~~~~~ ~~~~~~~~~~ ~~~~~~~~~~ ~~~~~~~~
ARSiRGRR00500299,/1-213 ~~~~~~~~~~ ~~~~~~~~~~ ~~~~~~~~~~ ~~~~~~~~~~ ~~~~~~~~
ARSiRGRR00500300,/1-212 ~~~~~~~~~~ ~~~~~~~~~~ ~~~~~~~~~~ ~~~~~~~~~~ ~~~~~~~~
ARSiRGRR00500301,/1-211 ~~~~~~~~~~ ~~~~~~~~~~ ~~~~~~~~~~ ~~~~~~~~~~ ~~~~~~~~
ARSiRGRR00500302,/1-213 ~~~~~~~~~~ ~~~~~~~~~~ ~~~~~~~~~~ ~~~~~~~~~~ ~~~~~~~~
ARSiRGRR00500303,/1-213 ~~~~~~~~~~ ~~~~~~~~~~ ~~~~~~~~~~ ~~~~~~~~~~ ~~~~~~~~
ARSiRGRR00500312,/1-211 ~~~~~~~~~~ ~~~~~~~~~~ ~~~~~~~~~~ ~~~~~~~~~~ ~~~~~~~~
ARSiRGRR00500313,/1-210 ~~~~~~~~~~ ~~~~~~~~~~ ~~~~~~~~~~ ~~~~~~~~~~ ~~~~~~~~
ARSiRGRR00500314,/1-214 ~~~~~~~~~~ ~~~~~~~~~~ ~~~~~~~~~~ ~~~~~~~~~~ ~~~~~~~~
